# Supplementary material for: Differential motility parameters and identification of proteomic profiles of human sperm cryopreserved with cryostraw and cryovial
Source: Clin Proteomics. 2019 Jun 19;16:24. doi: 10.1186/s12014-019-9244-2 (PMC6582484; doi:10.1186/s12014-019-9244-2)
Supplement: Supplementary file 1 — Additional file 1: Table S1. Total of proteins were identified in human sperm. [file 12014_2019_9244_MOESM1_ESM.xlsx]

## Sheet: Sheet1
N	Unused	Total	%Cov	%Cov(50)	%Cov(95)	Accession	Name	Species	Peptides(95%)	115:113（S1/C1）	EF 115:113	116:113（S2/C1）	EF 116:113	117:113（S3/C1）	EF 117:113	115:114（S1/C2）	EF 115:114	116:114（S2/C2）	EF 116:114	117:114（S3/C2）	EF 117:114	118:113（V1/C1）	EF 118:113	119:113（V2/C1）	EF 119:113	121:113（V3/C1）	EF 121:113	118:114（V1/C2）	EF 118:114	119:114（V2/C2）	EF 119:114	121:114（V3/C2）	EF 121:114	118:115（V1/S1）	EF 118:115	119:115（V2/S1）	EF 119:115	121:115（V3/S1）	EF 121:115	118:116（V1/S2）	EF 118:116	119:116（V2/S2）	EF 119:116	121:116（V3/S2）	EF 121:116	118:117（V1/S3）	EF 118:117	119:117（V2/S3）	EF 119:117
1	292.68	292.68	90.05	84.31	80.56	sp|Q5JQC9|AKAP4_HUMAN	A-kinase anchor protein 4 OS=Homo sapiens GN=AKAP4 PE=1 SV=1	HUMAN	869	1.08643	1.00925	1.14815	1.00925	1.08643	1.00925	1.13763	1.00925	1.19124	1.00925	1.1272	1.00925	1.1272	1.00925	1.04713	1.00925	1.09648	1.00925	1.1695	1.00925	1.08643	1.00925	1.13763	1.00925	1.02802	1.00925	0.954993	1.00925	0.990832	1.00925	0.972747	1.00925	0.903649	1.00925	0.946237	1.00925	1.02802	1.00925	0.954993	1.00925
2	217.88	217.88	47.5	37.28	35.06	sp|Q14204|DYHC1_HUMAN	Cytoplasmic dynein 1 heavy chain 1 OS=Homo sapiens GN=DYNC1H1 PE=1 SV=5	HUMAN	150	0.765597	1.08643	0.765597	1.09648	0.847227	1.08643	1.15878	1.08643	1.18032	1.08643	1.28233	1.08643	1.25892	1.11686	1.03753	1.08643	0.912011	1.08643	1.88799	1.19124	1.58489	1.14815	1.36773	1.09648	1.59956	1.14815	1.39316	1.14815	1.18032	1.07647	1.64437	1.19124	1.36773	1.13763	1.15878	1.07647	1.45881	1.15878	1.21339	1.11686
3	215.35	215.35	62.6	57.23	55.71	sp|P49327|FAS_HUMAN	Fatty acid synthase OS=Homo sapiens GN=FASN PE=1 SV=3	HUMAN	232	0.744732	1.08643	1.11686	1.08643	0.613762	1.08643	1	1.0666	1.47231	1.15878	0.862979	1.0666	1.27057	1.07647	1.13763	1.08643	1.38038	1.14815	1.59956	1.13763	1.39316	1.10662	1.70608	1.21339	1.64437	1.11686	1.43219	1.09648	1.75388	1.18032	1.13763	1.0666	1	1.05682	1.22462	1.10662	2.07014	1.1695	1.80302	1.13763
4	193.33	193.35	63.06	52.24	50.26	sp|P35579|MYH9_HUMAN	Myosin-9 OS=Homo sapiens GN=MYH9 PE=1 SV=4	HUMAN	153	0.972747	1.09648	1.15878	1.1272	1.05682	1.09648	1.28233	1.11686	1.47231	1.20226	1.33045	1.1695	1.51356	1.21339	1.47231	1.22462	1.61436	1.25892	1.87068	1.2942	1.85353	1.34276	2.03236	1.39316	1.49969	1.24738	1.47231	1.27057	1.6293	1.31826	1.23595	1.1272	1.20226	1.11686	1.39316	1.20226	1.44544	1.20226	1.40605	1.20226
5	184.32	184.39	45.3	30.4	28.2	tr|K7EK91|K7EK91_HUMAN	Dynein heavy chain 17, axonemal OS=Homo sapiens GN=DNAH17 PE=2 SV=1	HUMAN	116	0.824138	1.11686	0.963829	1.08643	0.862979	1.08643	1.22462	1.1272	1.35519	1.14815	1.23595	1.13763	0.816582	1.11686	0.751623	1.18032	0.666807	1.18032	1.14815	1.08643	1.10662	1.08643	0.928966	1.08643	1.02802	1.09648	0.912011	1.09648	0.794328	1.10662	0.83946	1.10662	0.772681	1.15878	0.672977	1.18032	0.928966	1.10662	0.855067	1.14815
6	157.19	161.24	37.66	25.14	23.07	sp|Q96JB1|DYH8_HUMAN	Dynein heavy chain 8, axonemal OS=Homo sapiens GN=DNAH8 PE=1 SV=2	HUMAN	101	1.39316	1.30617	1.28233	1.33045	1	1.34276	1.70608	1.49969	1.58489	1.57036	1.28233	1.6293	1.08643	1.2942	1.00925	1.5417	0.963829	1.45881	1.36773	1.55597	1.2942	1.5417	1.24738	1.5417	0.765597	1.34276	0.711214	1.49969	0.691831	1.43219	0.83946	1.25892	0.77983	1.44544	0.744732	1.49969	1.07647	1.22462	0.990832	1.45881
7	133.41	133.42	76.32	72.22	68.58	sp|O75969|AKAP3_HUMAN	A-kinase anchor protein 3 OS=Homo sapiens GN=AKAP3 PE=1 SV=2	HUMAN	258	1.92309	1.27057	2.80543	1.41906	2.18776	1.34276	5.29664	1.58489	6.85488	1.65959	5.34564	1.55597	2.53513	1.33045	1.57036	1.18032	2.05116	1.28233	5.86138	1.48594	4.52898	1.49969	4.83059	1.45881	1.31826	1.08643	0.824138	1.07647	1.07647	1.07647	0.903649	1.07647	0.559758	1.19124	0.744732	1.09648	1.19124	1.05682	0.744732	1.10662
8	129.39	129.53	51.67	40.96	38.75	sp|O75369-2|FLNB_HUMAN	Isoform 2 of Filamin-B OS=Homo sapiens GN=FLNB	HUMAN	85	0.654636	1.2942	0.685488	1.25892	0.787046	1.14815	0.717794	1.19124	0.772681	1.13763	0.862979	1.09648	0.855067	1.14815	0.765597	1.1695	0.654636	1.30617	0.928966	1.10662	0.83946	1.10662	0.737904	1.1695	1.25892	1.14815	1.18032	1.1695	1.00925	1.1272	1.22462	1.14815	1.10662	1.1272	0.972747	1.10662	1.05682	1.09648	0.963829	1.11686
9	128.33	128.33	82.7	82.02	82.02	sp|P68371|TBB4B_HUMAN	Tubulin beta-4B chain OS=Homo sapiens GN=TUBB4B PE=1 SV=1	HUMAN	319	0.809096	1.15878	1.23595	1.15878	0.524808	1.31826	0.946237	1.11686	1.49969	1.25892	0.704693	1.14815	1.13763	1.11686	1.47231	1.28233	1.80302	1.33045	1.41906	1.21339	1.87068	1.45881	2.29087	1.51356	1.41906	1.18032	1.90546	1.44544	2.1677	1.40605	0.937562	1.14815	1.18032	1.18032	1.43219	1.21339	2.48886	1.57036	3.22107	1.87068
10	125.42	125.42	84.37	75.71	73.82	sp|P14618|KPYM_HUMAN	Pyruvate kinase PKM OS=Homo sapiens GN=PKM PE=1 SV=4	HUMAN	162	1.08643	1.20226	1.19124	1.24738	0.758578	1.19124	0.879022	1.22462	1.05682	1.23595	0.679204	1.19124	1.01859	1.20226	0.912011	1.18032	1.07647	1.19124	0.903649	1.20226	0.794328	1.19124	0.937562	1.18032	0.972747	1.20226	0.870964	1.19124	0.990832	1.18032	0.879022	1.27057	0.77983	1.23595	0.92045	1.20226	1.31826	1.21339	1.19124	1.18032
11	125.22	125.23	29.96	18.11	14.87	sp|Q5CZC0|FSIP2_HUMAN	Fibrous sheath-interacting protein 2 OS=Homo sapiens GN=FSIP2 PE=2 SV=4	HUMAN	91	1.39316	1.22462	2.14783	1.43219	1.99526	1.40605	1.94089	1.40605	2.83139	1.58489	2.70396	1.59956	1.8197	1.33045	1.51356	1.30617	1.64437	1.34276	2.51189	1.52757	2.05116	1.44544	2.39883	1.6293	1.28233	1.1272	1.07647	1.11686	1.14815	1.1272	0.847227	1.11686	0.698232	1.14815	0.758578	1.11686	0.954993	1.09648	0.772681	1.10662
12	119.17	119.17	77.62	66.35	66.35	sp|P54652|HSP72_HUMAN	Heat shock-related 70 kDa protein 2 OS=Homo sapiens GN=HSPA2 PE=1 SV=1	HUMAN	199	0.145881	1.67494	0.260615	1.47231	0.178649	1.70608	0.131826	1.77011	0.253513	1.47231	0.175388	1.67494	0.275423	1.48594	0.194089	1.58489	0.224906	1.40605	0.267917	1.48594	0.190546	1.58489	0.218776	1.38038	2.1677	1.25892	1.6293	1.20226	1.67494	1.34276	1.09648	1.07647	0.698232	1.14815	0.801678	1.10662	1.69044	1.25892	1.13763	1.11686
13	116.08	116.08	55.04	47.31	46.6	sp|P07900-2|HS90A_HUMAN	Isoform 2 of Heat shock protein HSP 90-alpha OS=Homo sapiens GN=HSP90AA1	HUMAN	170	0.188799	1.78649	0.260615	1.70608	0.188799	1.92309	0.233346	1.59956	0.340408	1.45881	0.242103	1.69044	0.244343	1.6293	0.17378	1.99526	0.222843	1.67494	0.313329	1.43219	0.222843	1.75388	0.285759	1.48594	1.47231	1.24738	0.990832	1.13763	1.22462	1.13763	0.912011	1.11686	0.660694	1.18032	0.801678	1.10662	1.30617	1.23595	0.895365	1.11686
14	114.64	114.64	72.18	64.91	63.91	sp|Q5BJF6-7|ODFP2_HUMAN	Isoform 7 of Outer dense fiber protein 2 OS=Homo sapiens GN=ODF2	HUMAN	185	1.25892	1.00925	1.30617	1.00925	1.24738	1.00925	1.28233	1.01859	1.33045	1.00925	1.27057	1.00925	1.2942	1.00925	1.25892	1.00925	1.31826	1.00925	1.30617	1.01859	1.27057	1.00925	1.33045	1.00925	1.01859	1.00925	0.990832	1.00925	1.03753	1.00925	0.972747	1.00925	0.946237	1.00925	1	1.00925	1.01859	1.00925	0.990832	1.00925
15	110.01	110.01	79.6	73.42	71.55	tr|E7EQB2|E7EQB2_HUMAN	Kaliocin-1 (Fragment) OS=Homo sapiens GN=LTF PE=2 SV=1	HUMAN	226	9.54993	1.57036	11.272	1.59956	9.72747	1.6293	10.9648	1.36773	12.4738	1.41906	10.5682	1.40605	11.0662	1.59956	9.81748	1.61436	8.16582	1.55597	11.5878	1.40605	11.0662	1.41906	8.70964	1.34276	1.15878	1.05682	0.981748	1.04713	0.887156	1.04713	0.972747	1.05682	0.831764	1.05682	0.744732	1.0666	1.24738	1.0666	1.03753	1.05682
16	109.53	110.75	56.01	45.82	43.08	sp|Q00610-2|CLH1_HUMAN	Isoform 2 of Clathrin heavy chain 1 OS=Homo sapiens GN=CLTC	HUMAN	94	0.461318	1.36773	0.510505	1.30617	0.448745	1.35519	0.515229	1.2942	0.554626	1.27057	0.505825	1.27057	0.405508	1.40605	0.428549	1.36773	0.394457	1.47231	0.457088	1.33045	0.474242	1.31826	0.452898	1.35519	0.870964	1.08643	0.92045	1.08643	0.855067	1.09648	0.772681	1.1272	0.847227	1.08643	0.765597	1.14815	0.862979	1.11686	0.912011	1.10662
17	105.59	105.79	38.63	30.86	30.86	sp|P02751-17|FINC_HUMAN	Isoform 17 of Fibronectin OS=Homo sapiens GN=FN1	HUMAN	79	0.398107	1.30617	0.465586	1.23595	0.383707	1.30617	0.428549	1.30617	0.49204	1.24738	0.409261	1.30617	0.244343	1.55597	0.210863	1.7378	0.260615	1.48594	0.270396	1.5417	0.224906	1.75388	0.283139	1.49969	0.60256	1.24738	0.524808	1.39316	0.654636	1.20226	0.554626	1.27057	0.457088	1.44544	0.534564	1.31826	0.660694	1.22462	0.539511	1.39316
18	105.39	105.39	78	73.56	73.56	sp|Q13748|TBA3C_HUMAN	Tubulin alpha-3C/D chain OS=Homo sapiens GN=TUBA3C PE=1 SV=3	HUMAN	255	0.608135	1.33045	0.972747	1.21339	0.717794	1.24738	0.801678	1.25892	1.27057	1.33045	0.946237	1.34276	0.619441	1.33045	0.413047	1.52757	0.487529	1.45881	0.787046	1.25892	0.496592	1.43219	0.642688	1.28233	1.07647	1.24738	0.660694	1.2942	0.787046	1.33045	0.619441	1.38038	0.394457	1.70608	0.483059	1.58489	0.870964	1.23595	0.554626	1.45881
19	104.9	105.04	81.37	76.23	75.74	sp|O14556|G3PT_HUMAN	Glyceraldehyde-3-phosphate dehydrogenase, testis-specific OS=Homo sapiens GN=GAPDHS PE=1 SV=2	HUMAN	204	1	1.01859	1.00925	1.01859	1	1.01859	1	1.01859	1	1.01859	0.990832	1.01859	1	1.01859	1	1.01859	1.00925	1.01859	0.990832	1.01859	0.990832	1.01859	1.00925	1.01859	0.981748	1.01859	0.981748	1.01859	1	1.01859	0.981748	1.01859	0.981748	1.01859	1	1.01859	0.990832	1.01859	0.990832	1.01859
20	101.84	103.84	30.96	18.74	16.85	sp|Q8WXX0|DYH7_HUMAN	Dynein heavy chain 7, axonemal OS=Homo sapiens GN=DNAH7 PE=1 SV=2	HUMAN	68	1.11686	1.15878	1.07647	1.15878	0.816582	1.23595	1.20226	1.19124	1.15878	1.1695	0.887156	1.19124	0.787046	1.21339	0.912011	1.13763	0.704693	1.21339	0.887156	1.14815	1.00925	1.15878	0.809096	1.14815	0.698232	1.27057	0.801678	1.15878	0.666807	1.21339	0.711214	1.2942	0.83946	1.14815	0.691831	1.20226	0.903649	1.1695	1.0666	1.19124
21	88.41	88.83	41.68	29.24	26.69	sp|Q5VU65|P210L_HUMAN	Nuclear pore membrane glycoprotein 210-like OS=Homo sapiens GN=NUP210L PE=2 SV=1	HUMAN	72	1.0666	1.10662	1.31826	1.1695	1.00925	1.09648	2.60615	1.59956	3.13329	1.7378	2.42103	1.52757	1.08643	1.09648	0.887156	1.15878	0.758578	1.11686	2.63027	1.58489	2.14783	1.52757	1.85353	1.47231	1.01859	1.09648	0.824138	1.09648	0.724436	1.10662	0.831764	1.1272	0.630957	1.23595	0.591562	1.19124	1.04713	1.08643	0.847227	1.09648
22	86.29	87.17	87.29	82.01	79.86	sp|P07205|PGK2_HUMAN	Phosphoglycerate kinase 2 OS=Homo sapiens GN=PGK2 PE=1 SV=3	HUMAN	116	0.203236	1.77011	0.328095	1.40605	0.349945	1.34276	0.260615	1.64437	0.42462	1.30617	0.444631	1.27057	0.343558	1.38038	0.30761	1.45881	0.337287	1.43219	0.440555	1.2942	0.394457	1.36773	0.432514	1.34276	1.67494	1.30617	1.5417	1.27057	1.59956	1.22462	1.03753	1.09648	0.92045	1.09648	1.01859	1.07647	0.990832	1.31826	0.887156	1.10662
23	84.71	84.71	64.61	61.6	60.55	sp|P40939|ECHA_HUMAN	Trifunctional enzyme subunit alpha, mitochondrial OS=Homo sapiens GN=HADHA PE=1 SV=2	HUMAN	106	0.879022	1.10662	1.13763	1.13763	0.887156	1.09648	1.72187	1.11686	2.03236	1.21339	1.72187	1.15878	1.03753	1.07647	0.685488	1.1695	1.30617	1.1695	1.83654	1.13763	1.39316	1.09648	2.35505	1.30617	1.13763	1.07647	0.765597	1.1272	1.45881	1.23595	0.937562	1.10662	0.619441	1.22462	1.19124	1.11686	1.11686	1.07647	0.758578	1.1272
24	84.2	84.2	78.57	67.97	59.31	sp|P04279|SEMG1_HUMAN	Semenogelin-1 OS=Homo sapiens GN=SEMG1 PE=1 SV=2	HUMAN	190	0.758578	1.15878	1.31826	1.11686	0.847227	1.14815	1.07647	1.10662	1.90546	1.23595	1.20226	1.11686	0.519996	1.31826	0.465586	1.27057	0.436516	1.22462	0.691831	1.23595	0.586138	1.25892	0.570164	1.13763	0.666807	1.19124	0.544503	1.25892	0.544503	1.14815	0.387258	1.38038	0.337287	1.39316	0.337287	1.23595	0.554626	1.36773	0.474242	1.33045
25	83.44	83.91	69.2	57.59	53.44	sp|Q9BZW7|TSG10_HUMAN	Testis-specific gene 10 protein OS=Homo sapiens GN=TSGA10 PE=1 SV=1	HUMAN	76	12.1339	3.13329	13.5519	3.31131	12.8233	3.25087	8.24138	2.72898	8.47227	2.67917	8.24138	2.72898	11.0662	3.0761	11.272	3.10456	12.5892	3.19154	6.98232	2.51189	7.44732	2.67917	8.16582	2.67917	0.862979	1.10662	0.895365	1.08643	1.00925	1.08643	0.794328	1.13763	0.816582	1.11686	0.937562	1.08643	0.831764	1.1272	0.862979	1.10662
26	83.36	83.36	42.19	30.81	27.23	sp|Q9Y490|TLN1_HUMAN	Talin-1 OS=Homo sapiens GN=TLN1 PE=1 SV=3	HUMAN	50	0.613762	1.30617	0.972747	1.19124	0.831764	1.23595	0.685488	1.19124	0.972747	1.15878	0.83946	1.22462	1	1.15878	0.879022	1.1695	0.717794	1.20226	1.0666	1.20226	0.946237	1.15878	0.772681	1.1695	1.57036	1.31826	1.47231	1.2942	1.11686	1.18032	1.0666	1.18032	0.895365	1.1695	0.724436	1.22462	1.24738	1.31826	1.11686	1.25892
27	82.52	83.17	58.72	47.27	46.74	tr|E7ENR4|E7ENR4_HUMAN	Hexokinase-1 OS=Homo sapiens GN=HK1 PE=2 SV=1	HUMAN	81	0.394457	1.44544	0.613762	1.20226	0.483059	1.36773	0.564937	1.27057	0.879022	1.07647	0.704693	1.1695	0.420727	1.45881	0.349945	1.59956	0.469894	1.36773	0.597035	1.25892	0.49204	1.40605	0.666807	1.19124	1.05682	1.08643	0.879022	1.13763	1.20226	1.1272	0.672977	1.24738	0.57544	1.33045	0.765597	1.15878	0.83946	1.1272	0.685488	1.24738
28	82.01	82.01	55.48	44.2	43.71	sp|P29144|TPP2_HUMAN	Tripeptidyl-peptidase 2 OS=Homo sapiens GN=TPP2 PE=1 SV=4	HUMAN	54	0.291072	1.75388	0.49204	1.33045	0.452898	1.33045	0.331131	1.72187	0.570164	1.2942	0.519996	1.30617	0.519996	1.28233	0.390841	1.49969	0.436516	1.40605	0.60256	1.24738	0.452898	1.44544	0.505825	1.35519	1.83654	1.47231	1.35519	1.24738	1.52757	1.35519	1.04713	1.1272	0.794328	1.19124	0.887156	1.13763	1.1695	1.15878	0.912011	1.21339
29	80.62	80.62	73.76	59.78	57.61	sp|P04264|K2C1_HUMAN	Keratin, type II cytoskeletal 1 OS=Homo sapiens GN=KRT1 PE=1 SV=6	HUMAN	125	2.83139	1.40605	2.63027	1.47231	2.93765	1.41906	17.8649	1.51356	17.0608	1.58489	19.0546	1.5417	2.55859	1.41906	1.90546	1.28233	3.46737	1.45881	17.7011	1.55597	15.1356	1.58489	19.4089	1.49969	0.887156	1.10662	0.660694	1.15878	1.28233	1.13763	0.937562	1.1272	0.717794	1.18032	1.34276	1.10662	0.824138	1.1272	0.619441	1.19124
30	79.63	79.63	64.57	51.28	51.28	sp|P13639|EF2_HUMAN	Elongation factor 2 OS=Homo sapiens GN=EEF2 PE=1 SV=4	HUMAN	74	0.253513	1.80302	0.496592	1.28233	0.461318	1.36773	0.363078	1.5417	0.717794	1.1272	0.666807	1.19124	0.586138	1.21339	0.529663	1.2942	0.519996	1.25892	0.862979	1.07647	0.765597	1.1272	0.765597	1.09648	2.24905	1.45881	2.18776	1.47231	1.99526	1.43219	1.1695	1.10662	1.03753	1.09648	1.00925	1.09648	1.22462	1.13763	1.09648	1.09648
31	79.28	79.37	57.06	46.45	46.25	sp|Q9Y4L1|HYOU1_HUMAN	Hypoxia up-regulated protein 1 OS=Homo sapiens GN=HYOU1 PE=1 SV=1	HUMAN	69	0.187068	1.87068	0.263027	1.57036	0.270396	1.6293	0.21677	1.85353	0.328095	1.45881	0.346737	1.47231	0.383707	1.47231	0.343558	1.49969	0.251189	1.59956	0.483059	1.36773	0.420727	1.43219	0.30761	1.51356	2.1677	1.36773	2.05116	1.39316	1.30617	1.18032	1.49969	1.1272	1.35519	1.1272	0.937562	1.10662	1.43219	1.15878	1.23595	1.11686
32	78.05	80.1	32.68	16.53	14.78	sp|Q8IVF4|DYH10_HUMAN	Dynein heavy chain 10, axonemal OS=Homo sapiens GN=DNAH10 PE=1 SV=4	HUMAN	54	0.92045	1.19124	0.591562	1.38038	0.937562	1.2942	0.654636	1.39316	0.436516	1.59956	0.672977	1.36773	0.887156	1.24738	1.13763	1.20226	0.60256	1.24738	0.672977	1.24738	0.862979	1.1695	0.469894	1.38038	0.937562	1.20226	1.30617	1.39316	0.672977	1.20226	1.39316	1.24738	1.92309	1.5417	0.990832	1.22462	0.912011	1.1695	1.23595	1.31826
33	76.6	89.93	65.44	61.01	55.2	sp|P11021|GRP78_HUMAN	78 kDa glucose-regulated protein OS=Homo sapiens GN=HSPA5 PE=1 SV=2	HUMAN	129	0.229087	1.59956	0.356451	1.31826	0.263027	1.49969	0.224906	1.69044	0.376704	1.30617	0.275423	1.49969	0.394457	1.30617	0.337287	1.35519	0.313329	1.39316	0.42462	1.27057	0.356451	1.34276	0.340408	1.36773	1.7378	1.25892	1.58489	1.28233	1.41906	1.20226	1.13763	1.08643	0.954993	1.07647	0.862979	1.10662	1.52757	1.20226	1.30617	1.13763
35	73.07	73.07	56.04	46.33	44.83	sp|P14625|ENPL_HUMAN	Endoplasmin OS=Homo sapiens GN=HSP90B1 PE=1 SV=1	HUMAN	99	0.293765	1.36773	0.349945	1.30617	0.239883	1.6293	0.277971	1.41906	0.346737	1.31826	0.253513	1.57036	0.405508	1.34276	0.313329	1.44544	0.401791	1.34276	0.409261	1.33045	0.299226	1.51356	0.394457	1.38038	1.44544	1.09648	1.14815	1.09648	1.35519	1.10662	1.15878	1.08643	0.879022	1.14815	1.10662	1.10662	1.65959	1.23595	1.22462	1.11686
36	73.06	73.06	58.16	54.46	54.46	sp|Q01813|K6PP_HUMAN	6-phosphofructokinase type C OS=Homo sapiens GN=PFKP PE=1 SV=2	HUMAN	88	0.260615	1.72187	0.340408	1.48594	0.334195	1.49969	0.253513	1.75388	0.340408	1.49969	0.331131	1.51356	0.263027	1.75388	0.235505	1.72187	0.337287	1.52757	0.265461	1.7378	0.235505	1.72187	0.346737	1.48594	1.05682	1.10662	0.92045	1.11686	1.28233	1.1695	0.772681	1.19124	0.666807	1.21339	0.963829	1.10662	0.816582	1.14815	0.698232	1.18032
37	72.73	105.1	71.45	69.11	69.11	sp|P34931|HS71L_HUMAN	Heat shock 70 kDa protein 1-like OS=Homo sapiens GN=HSPA1L PE=1 SV=2	HUMAN	133	0.175388	1.64437	0.242103	1.55597	0.244343	1.55597	0.178649	1.70608	0.237684	1.67494	0.248886	1.61436	0.334195	1.38038	0.280543	1.47231	0.380189	1.30617	0.337287	1.44544	0.275423	1.59956	0.383707	1.35519	2.03236	1.30617	1.57036	1.18032	2.26987	1.41906	1.49969	1.2942	1.14815	1.18032	1.61436	1.30617	1.30617	1.18032	1.13763	1.15878
38	72.26	72.26	47.31	36.47	35.76	sp|P26640|SYVC_HUMAN	Valine--tRNA ligase OS=Homo sapiens GN=VARS PE=1 SV=4	HUMAN	51	0.267917	1.57036	0.322107	1.52757	0.325087	1.49969	0.270396	1.57036	0.313329	1.59956	0.328095	1.5417	0.398107	1.39316	0.310456	1.52757	0.296483	1.59956	0.405508	1.40605	0.30479	1.58489	0.285759	1.69044	1.51356	1.18032	1.15878	1.11686	1.0666	1.19124	1.25892	1.15878	0.981748	1.10662	0.895365	1.13763	1.21339	1.14815	0.903649	1.10662
39	72.02	72.16	42.2	36.1	33.33	sp|Q86VP6|CAND1_HUMAN	Cullin-associated NEDD8-dissociated protein 1 OS=Homo sapiens GN=CAND1 PE=1 SV=2	HUMAN	46	0.231207	1.69044	0.258226	1.67494	0.253513	1.70608	0.260615	1.6293	0.30761	1.55597	0.301995	1.57036	0.239883	1.59956	0.170608	1.90546	0.220801	1.57036	0.288403	1.47231	0.20893	1.7378	0.251189	1.51356	1.01859	1.14815	0.787046	1.1272	0.855067	1.14815	0.928966	1.18032	0.666807	1.15878	0.787046	1.15878	0.870964	1.14815	0.660694	1.15878
40	71.33	71.36	68.49	58.68	52.85	sp|P55072|TERA_HUMAN	Transitional endoplasmic reticulum ATPase OS=Homo sapiens GN=VCP PE=1 SV=4	HUMAN	69	0.328095	1.57036	0.322107	1.61436	0.394457	1.43219	0.380189	1.5417	0.383707	1.5417	0.474242	1.35519	0.401791	1.40605	0.328095	1.5417	0.394457	1.41906	0.469894	1.38038	0.369828	1.55597	0.469894	1.36773	1.19124	1.1272	0.954993	1.10662	1.19124	1.15878	1.23595	1.18032	0.954993	1.10662	1.20226	1.18032	0.946237	1.10662	0.787046	1.14815
41	70.95	70.95	80.93	74.58	74.58	sp|P78371|TCPB_HUMAN	T-complex protein 1 subunit beta OS=Homo sapiens GN=CCT2 PE=1 SV=4	HUMAN	74	0.363078	1.45881	0.465586	1.30617	0.465586	1.2942	0.42462	1.43219	0.586138	1.22462	0.586138	1.21339	0.390841	1.48594	0.334195	1.61436	0.47863	1.33045	0.483059	1.43219	0.436516	1.45881	0.591562	1.27057	1.11686	1.14815	1	1.14815	1.23595	1.10662	0.847227	1.20226	0.751623	1.22462	1.04713	1.10662	0.824138	1.23595	0.698232	1.30617
42	70.72	71.97	57.06	43.45	41.55	sp|Q9H0B3-4|K1683_HUMAN	Isoform 4 of Uncharacterized protein KIAA1683 OS=Homo sapiens GN=KIAA1683	HUMAN	58	0.990832	1.27057	1.05682	1.21339	1.09648	1.31826	1.08643	1.2942	1.15878	1.24738	1.20226	1.45881	1.0666	1.39316	0.887156	1.40605	0.990832	1.44544	1.1695	1.34276	0.972747	1.30617	1.08643	1.72187	1.0666	1.33045	0.887156	1.52757	0.990832	1.51356	1	1.31826	0.831764	1.33045	0.928966	1.41906	0.963829	1.19124	0.801678	1.43219
43	70.44	70.58	56.82	49.94	44.84	sp|P11216|PYGB_HUMAN	Glycogen phosphorylase, brain form OS=Homo sapiens GN=PYGB PE=1 SV=5	HUMAN	49	0.737904	1.25892	0.801678	1.20226	0.772681	1.19124	0.787046	1.21339	0.83946	1.18032	0.831764	1.14815	1.1695	1.15878	1.15878	1.18032	0.946237	1.25892	1.23595	1.18032	1.22462	1.20226	0.990832	1.14815	1.55597	1.31826	1.5417	1.34276	1.21339	1.19124	1.47231	1.28233	1.48594	1.34276	1.1695	1.18032	1.47231	1.23595	1.45881	1.27057
44	70.23	70.4	30.77	19.09	16.66	sp|Q92616|GCN1L_HUMAN	Translational activator GCN1 OS=Homo sapiens GN=GCN1L1 PE=1 SV=6	HUMAN	41	1.34276	1.22462	1.14815	1.22462	1.20226	1.24738	0.946237	1.34276	0.758578	1.25892	0.83946	1.25892	1.31826	1.19124	2.42103	1.51356	1.44544	1.24738	0.937562	1.24738	1.65959	1.2942	0.981748	1.21339	0.981748	1.19124	1.65959	1.28233	1.08643	1.20226	1.22462	1.23595	2.22844	1.55597	1.39316	1.34276	1.02802	1.24738	1.92309	1.28233
45	70.03	70.8	50.99	33.53	29.89	sp|P07814|SYEP_HUMAN	Bifunctional glutamate/proline--tRNA ligase OS=Homo sapiens GN=EPRS PE=1 SV=5	HUMAN	45	0.319154	1.80302	0.679204	1.21339	0.564937	1.34276	0.331131	1.8197	0.765597	1.15878	0.630957	1.27057	0.539511	1.38038	0.564937	1.34276	0.60256	1.2942	0.60256	1.2942	0.625173	1.28233	0.666807	1.22462	1.7378	1.39316	1.80302	1.41906	1.85353	1.44544	0.787046	1.22462	0.77983	1.25892	0.855067	1.18032	0.981748	1.18032	0.972747	1.14815
46	69.97	69.97	54.4	50.52	49.22	sp|P15309|PPAP_HUMAN	Prostatic acid phosphatase OS=Homo sapiens GN=ACPP PE=1 SV=3	HUMAN	92	0.981748	1.18032	0.990832	1.14815	0.501187	1.38038	0.963829	1.1272	0.990832	1.14815	0.515229	1.24738	0.49204	1.58489	0.77983	1.20226	0.809096	1.22462	0.510505	1.41906	0.77983	1.13763	0.794328	1.15878	0.534564	1.35519	0.787046	1.1272	0.824138	1.13763	0.496592	1.51356	0.77983	1.14815	0.77983	1.21339	0.981748	1.24738	1.57036	1.25892
47	69.75	69.75	68.61	62.77	59.85	sp|P50990|TCPQ_HUMAN	T-complex protein 1 subunit theta OS=Homo sapiens GN=CCT8 PE=1 SV=4	HUMAN	63	0.363078	1.55597	0.49204	1.31826	0.461318	1.38038	0.366438	1.59956	0.505825	1.33045	0.47863	1.36773	0.428549	1.43219	0.457088	1.35519	0.444631	1.38038	0.448745	1.41906	0.465586	1.38038	0.452898	1.40605	1.19124	1.14815	1.24738	1.19124	1.18032	1.14815	0.887156	1.1272	0.912011	1.11686	0.903649	1.10662	0.937562	1.10662	0.937562	1.11686
48	68.79	68.81	24.21	13.34	12.06	sp|Q5T4S7-3|UBR4_HUMAN	Isoform 3 of E3 ubiquitin-protein ligase UBR4 OS=Homo sapiens GN=UBR4	HUMAN	47	0.879022	1.23595	1	1.24738	0.963829	1.19124	0.519996	1.35519	0.559758	1.35519	0.580764	1.25892	0.972747	1.20226	0.809096	1.19124	0.937562	1.20226	0.554626	1.28233	0.448745	1.31826	0.539511	1.35519	1.1272	1.25892	0.83946	1.22462	1.07647	1.21339	0.981748	1.21339	0.801678	1.20226	0.92045	1.19124	1.01859	1.19124	0.765597	1.28233
49	68.36	68.36	76.89	69.13	69.13	sp|P48643|TCPE_HUMAN	T-complex protein 1 subunit epsilon OS=Homo sapiens GN=CCT5 PE=1 SV=1	HUMAN	63	0.452898	1.41906	0.474242	1.43219	0.413047	1.44544	0.698232	1.21339	0.758578	1.19124	0.654636	1.20226	0.487529	1.38038	0.299226	1.7378	0.564937	1.2942	0.772681	1.1695	0.461318	1.48594	0.937562	1.14815	1.11686	1.14815	0.630957	1.30617	1.21339	1.13763	1.01859	1.1272	0.608135	1.28233	1.1695	1.1695	1.15878	1.1272	0.717794	1.24738
50	67.58	67.64	52.08	46.69	43.86	sp|P22314|UBA1_HUMAN	Ubiquitin-like modifier-activating enzyme 1 OS=Homo sapiens GN=UBA1 PE=1 SV=3	HUMAN	67	0.349945	1.48594	0.457088	1.38038	0.483059	1.39316	0.436516	1.38038	0.60256	1.21339	0.642688	1.22462	0.642688	1.19124	0.524808	1.35519	0.501187	1.31826	0.831764	1.11686	0.666807	1.24738	0.660694	1.15878	1.75388	1.25892	1.48594	1.14815	1.34276	1.15878	1.43219	1.24738	1.09648	1.13763	1.0666	1.13763	1.27057	1.20226	1.05682	1.1695
51	66.28	66.28	75.32	70.35	69.48	sp|P68104|EF1A1_HUMAN	Elongation factor 1-alpha 1 OS=Homo sapiens GN=EEF1A1 PE=1 SV=1	HUMAN	98	0.597035	1.34276	0.928966	1.1272	0.469894	1.40605	1.15878	1.19124	1.88799	1.55597	0.937562	1.22462	1.09648	1.11686	0.758578	1.20226	1.08643	1.1272	2.14783	1.5417	1.61436	1.47231	2.1677	1.5417	1.8197	1.36773	1.25892	1.21339	1.8197	1.35519	1.1695	1.1272	0.83946	1.15878	1.1695	1.1272	2.29087	1.41906	1.65959	1.2942
52	66.11	66.11	80.67	79.27	79.27	sp|Q00796|DHSO_HUMAN	Sorbitol dehydrogenase OS=Homo sapiens GN=SORD PE=1 SV=4	HUMAN	84	0.672977	1.20226	0.862979	1.09648	0.591562	1.30617	0.794328	1.14815	1.05682	1.09648	0.751623	1.19124	0.711214	1.18032	0.724436	1.13763	0.648634	1.09648	0.862979	1.11686	0.92045	1.09648	0.787046	1.08643	1.05682	1.08643	1.08643	1.1272	0.954993	1.11686	0.816582	1.14815	0.824138	1.11686	0.717794	1.09648	1.1695	1.13763	1.19124	1.20226
53	65.81	65.82	60.12	51.55	51.43	tr|A2A274|A2A274_HUMAN	Aconitate hydratase, mitochondrial OS=Homo sapiens GN=ACO2 PE=2 SV=1	HUMAN	80	0.816582	1.22462	1.36773	1.23595	0.981748	1.11686	1	1.19124	1.72187	1.39316	1.20226	1.13763	0.946237	1.15878	0.963829	1.10662	1.18032	1.1272	1.20226	1.14815	1.24738	1.18032	1.51356	1.27057	1.14815	1.18032	1.18032	1.20226	1.47231	1.31826	0.679204	1.34276	0.691831	1.27057	0.879022	1.14815	0.981748	1.14815	1.01859	1.1272
54	65.12	65.13	79.67	74.88	68.9	sp|P04075-2|ALDOA_HUMAN	Isoform 2 of Fructose-bisphosphate aldolase A OS=Homo sapiens GN=ALDOA	HUMAN	152	0.349945	1.22462	0.758578	1.08643	0.501187	1.1272	0.559758	1.11686	1.36773	1.19124	0.887156	1.11686	0.809096	1.1272	0.613762	1.10662	0.580764	1.13763	1.49969	1.14815	1.11686	1.14815	1.0666	1.11686	2.29087	1.10662	1.92309	1.18032	1.64437	1.10662	1.04713	1.18032	0.794328	1.09648	0.758578	1.10662	1.6293	1.18032	1.27057	1.10662
55	64.79	64.79	58.7	45.22	44.78	sp|P10909-5|CLUS_HUMAN	Isoform 5 of Clusterin OS=Homo sapiens GN=CLU	HUMAN	101	0.928966	1.13763	2.01372	1.22462	1.48594	1.15878	1.95885	1.14815	4.40555	1.39316	3.22107	1.2942	1.48594	1.14815	1.34276	1.1272	1.80302	1.19124	3.01995	1.23595	3.01995	1.21339	3.46737	1.25892	1.40605	1.10662	1.34276	1.10662	1.80302	1.1695	0.711214	1.13763	0.648634	1.15878	0.912011	1.08643	0.981748	1.10662	0.879022	1.09648
56	64.43	64.47	43.78	38.24	37.42	sp|P53396|ACLY_HUMAN	ATP-citrate synthase OS=Homo sapiens GN=ACLY PE=1 SV=3	HUMAN	47	0.416869	1.43219	0.487529	1.38038	0.37325	1.43219	0.515229	1.34276	0.619441	1.25892	0.457088	1.34276	0.549541	1.28233	0.349945	1.48594	0.42462	1.34276	0.685488	1.20226	0.436516	1.35519	0.524808	1.25892	1.36773	1.20226	0.862979	1.15878	1.02802	1.14815	1.08643	1.10662	0.717794	1.1272	0.824138	1.11686	1.51356	1.18032	0.954993	1.1272
57	64.28	64.35	62.37	52.02	50.27	sp|P46459|NSF_HUMAN	Vesicle-fusing ATPase OS=Homo sapiens GN=NSF PE=1 SV=3	HUMAN	42	0.461318	1.6293	0.529663	1.45881	0.625173	1.31826	0.654636	1.36773	0.772681	1.20226	0.895365	1.14815	0.801678	1.22462	0.642688	1.27057	0.654636	1.30617	1.15878	1.1272	0.92045	1.13763	0.963829	1.1272	1.65959	1.35519	1.31826	1.28233	1.38038	1.28233	1.51356	1.27057	1.21339	1.22462	1.24738	1.22462	1.2942	1.18032	1.00925	1.13763
58	64.1	64.1	74.28	72.7	70.87	sp|P12277|KCRB_HUMAN	Creatine kinase B-type OS=Homo sapiens GN=CKB PE=1 SV=1	HUMAN	115	1.08643	1.08643	1.20226	1.1272	1.1695	1.08643	1.10662	1.07647	1.22462	1.13763	1.20226	1.09648	1.1272	1.07647	1.43219	1.18032	1.14815	1.09648	1.14815	1.07647	1.47231	1.20226	1.1272	1.08643	1.05682	1.07647	1.2942	1.14815	1.03753	1.07647	0.937562	1.1272	1.18032	1.09648	0.946237	1.08643	0.981748	1.09648	1.24738	1.15878
59	64.08	64.1	65.93	56.72	49.91	sp|Q8NEB7|ACRBP_HUMAN	Acrosin-binding protein OS=Homo sapiens GN=ACRBP PE=2 SV=1	HUMAN	102	0.544503	1.22462	0.847227	1.13763	0.457088	1.33045	0.564937	1.23595	0.870964	1.14815	0.496592	1.25892	0.47863	1.31826	0.380189	1.51356	0.564937	1.21339	0.49204	1.33045	0.428549	1.36773	0.586138	1.19124	0.946237	1.1272	0.809096	1.19124	1.05682	1.13763	0.549541	1.36773	0.444631	1.52757	0.660694	1.23595	1.07647	1.19124	0.855067	1.1695
60	63.79	63.79	57.59	50.11	48.85	tr|E7ES43|E7ES43_HUMAN	Heat shock 70 kDa protein 4L OS=Homo sapiens GN=HSPA4L PE=2 SV=2	HUMAN	59	0.265461	1.70608	0.296483	1.57036	0.203236	1.8197	0.260615	1.69044	0.291072	1.55597	0.201372	1.78649	0.293765	1.51356	0.30761	1.51356	0.214783	1.7378	0.283139	1.52757	0.299226	1.51356	0.199526	1.80302	1.09648	1.20226	1.14815	1.20226	0.772681	1.14815	1.01859	1.14815	1.01859	1.13763	0.698232	1.19124	1.47231	1.27057	1.55597	1.28233
61	63.57	63.57	69.79	61.9	60.59	sp|P02768|ALBU_HUMAN	Serum albumin OS=Homo sapiens GN=ALB PE=1 SV=2	HUMAN	47	10.5682	2.48886	11.0662	2.70396	10.3753	2.72898	12.5892	2.85759	12.3595	2.99226	12.1339	3.10456	12.0226	2.55859	11.9124	2.60615	14.8594	2.91072	12.4738	2.67917	13.3045	2.85759	15.2757	2.96483	1.15878	1.13763	1.09648	1.11686	1.35519	1.1695	1.18032	1.1272	1.1272	1.11686	1.38038	1.14815	1.30617	1.13763	1.27057	1.1272
62	63.44	63.47	72.08	68.91	68.71	sp|P30101|PDIA3_HUMAN	Protein disulfide-isomerase A3 OS=Homo sapiens GN=PDIA3 PE=1 SV=4	HUMAN	85	0.244343	1.61436	0.30479	1.51356	0.18197	1.99526	0.270396	1.57036	0.346737	1.44544	0.210863	1.87068	0.331131	1.40605	0.316228	1.45881	0.296483	1.38038	0.37325	1.35519	0.366438	1.35519	0.331131	1.34276	1.41906	1.22462	1.39316	1.21339	1.20226	1.21339	1.08643	1.13763	1.01859	1.10662	0.928966	1.14815	1.78649	1.43219	1.67494	1.36773
63	63.22	65.52	50.08	34.91	30.64	tr|E7EW20|E7EW20_HUMAN	Unconventional myosin-VI OS=Homo sapiens GN=MYO6 PE=2 SV=1	HUMAN	43	0.816582	1.24738	1.04713	1.1695	0.963829	1.15878	0.824138	1.20226	1.0666	1.15878	0.903649	1.1695	1.34276	1.21339	1.27057	1.21339	1.22462	1.21339	1.28233	1.21339	1.23595	1.23595	1.19124	1.23595	1.51356	1.31826	1.43219	1.33045	1.38038	1.28233	1.22462	1.21339	1.18032	1.21339	1.10662	1.21339	1.41906	1.28233	1.43219	1.38038
64	63.02	63.09	74.65	70.28	70.28	sp|P06733|ENOA_HUMAN	Alpha-enolase OS=Homo sapiens GN=ENO1 PE=1 SV=2	HUMAN	98	0.180302	1.48594	0.263027	1.38038	0.194089	1.52757	0.212814	1.45881	0.316228	1.34276	0.251189	1.40605	0.343558	1.30617	0.20893	1.55597	0.218776	1.39316	0.432514	1.24738	0.258226	1.49969	0.260615	1.34276	2.14783	1.22462	1.21339	1.10662	1.1272	1.10662	1.34276	1.09648	0.77983	1.1695	0.787046	1.10662	1.85353	1.23595	1.08643	1.09648
65	61.82	62.34	38.44	29.63	28.61	sp|P46940|IQGA1_HUMAN	Ras GTPase-activating-like protein IQGAP1 OS=Homo sapiens GN=IQGAP1 PE=1 SV=1	HUMAN	39	1.00925	1.09648	1.04713	1.08643	1.00925	1.08643	1.00925	1.08643	1.04713	1.08643	1.00925	1.07647	1.0666	1.09648	1.05682	1.09648	1.02802	1.09648	1.05682	1.08643	1.05682	1.08643	1.02802	1.09648	1.04713	1.10662	1.03753	1.09648	1.00925	1.10662	1.00925	1.09648	1	1.10662	0.972747	1.10662	1.04713	1.08643	1.03753	1.07647
66	61.6	61.63	51.24	47.73	45.56	sp|P49588|SYAC_HUMAN	Alanine--tRNA ligase, cytoplasmic OS=Homo sapiens GN=AARS PE=1 SV=2	HUMAN	47	0.597035	1.36773	0.946237	1.15878	0.744732	1.19124	1.07647	1.22462	1.77011	1.43219	1.38038	1.18032	1.07647	1.15878	1.07647	1.1272	0.981748	1.15878	1.95885	1.40605	1.94089	1.30617	1.83654	1.47231	1.78649	1.47231	1.77011	1.36773	1.67494	1.51356	1.14815	1.1272	1.18032	1.13763	1.03753	1.15878	1.40605	1.25892	1.43219	1.21339
67	61.45	61.47	63.61	50	49.14	sp|P33121|ACSL1_HUMAN	Long-chain-fatty-acid--CoA ligase 1 OS=Homo sapiens GN=ACSL1 PE=1 SV=1	HUMAN	50	0.416869	1.52757	0.483059	1.36773	0.343558	1.59956	0.731139	1.23595	0.847227	1.1272	0.630957	1.23595	0.559758	1.28233	0.383707	1.49969	0.37325	1.39316	0.981748	1.10662	0.648634	1.24738	0.648634	1.14815	1.34276	1.24738	0.928966	1.13763	0.870964	1.20226	1.14815	1.1272	0.794328	1.13763	0.751623	1.10662	1.59956	1.28233	1.05682	1.15878
68	60.4	60.4	76.42	64.19	60.92	sp|P13646|K1C13_HUMAN	Keratin, type I cytoskeletal 13 OS=Homo sapiens GN=KRT13 PE=1 SV=4	HUMAN	62	12.3595	3.53183	14.1906	3.63078	13.6773	3.76704	8.31764	2.96483	9.63829	3.10456	8.95365	3.10456	15.417	3.63078	15.1356	3.76704	16.5959	3.59749	10.5682	3.10456	9.81748	3.04789	11.272	3.0761	1.33045	1.15878	1.22462	1.13763	1.47231	1.18032	1.10662	1.09648	1.02802	1.10662	1.22462	1.11686	1.23595	1.11686	1.13763	1.11686
69	60.25	60.28	42.09	33.82	30.4	sp|P15144|AMPN_HUMAN	Aminopeptidase N OS=Homo sapiens GN=ANPEP PE=1 SV=4	HUMAN	63	0.666807	1.25892	0.972747	1.10662	0.717794	1.27057	1.01859	1.13763	1.57036	1.40605	1.14815	1.14815	1.07647	1.13763	0.862979	1.11686	0.946237	1.10662	1.75388	1.45881	1.35519	1.30617	1.44544	1.27057	1.58489	1.2942	1.20226	1.14815	1.35519	1.15878	1.11686	1.1272	0.847227	1.13763	0.990832	1.1272	1.49969	1.33045	1.14815	1.20226
70	59.84	59.84	68.24	62.3	59.69	sp|P10809|CH60_HUMAN	60 kDa heat shock protein, mitochondrial OS=Homo sapiens GN=HSPD1 PE=1 SV=2	HUMAN	60	0.613762	1.24738	1.27057	1.13763	0.83946	1.1272	0.887156	1.14815	1.80302	1.21339	1.20226	1.10662	0.648634	1.23595	0.465586	1.47231	0.765597	1.13763	0.895365	1.18032	0.642688	1.40605	1.07647	1.10662	1.03753	1.11686	0.698232	1.28233	1.22462	1.15878	0.505825	1.34276	0.363078	1.61436	0.597035	1.23595	0.794328	1.1272	0.544503	1.38038
71	59.6	59.6	66.98	64.17	62.85	sp|O43175|SERA_HUMAN	D-3-phosphoglycerate dehydrogenase OS=Homo sapiens GN=PHGDH PE=1 SV=4	HUMAN	71	0.580764	1.40605	1.1695	1.14815	1.00925	1.10662	0.824138	1.1695	1.78649	1.41906	1.52757	1.2942	1.48594	1.22462	1.70608	1.2942	2.1677	1.40605	2.1677	1.49969	2.53513	1.61436	3.13329	1.72187	2.46604	1.61436	2.93765	1.77011	3.66438	1.90546	1.24738	1.13763	1.43219	1.20226	1.80302	1.2942	1.43219	1.21339	1.61436	1.25892
72	59.16	65.72	77.31	68.06	68.06	sp|P04406|G3P_HUMAN	Glyceraldehyde-3-phosphate dehydrogenase OS=Homo sapiens GN=GAPDH PE=1 SV=3	HUMAN	93	0.212814	1.45881	0.310456	1.36773	0.187068	1.7378	0.246604	1.52757	0.394457	1.34276	0.239883	1.69044	0.398107	1.31826	0.226986	1.64437	0.316228	1.47231	0.534564	1.22462	0.288403	1.59956	0.416869	1.38038	1.97697	1.21339	1.15878	1.14815	1.65959	1.15878	1.30617	1.1272	0.731139	1.22462	1.08643	1.11686	2.26987	1.45881	1.22462	1.11686
73	58.51	58.64	40.3	34.08	33	sp|O14841|OPLA_HUMAN	5-oxoprolinase OS=Homo sapiens GN=OPLAH PE=1 SV=3	HUMAN	47	0.963829	1.14815	0.847227	1.13763	0.937562	1.1695	1.40605	1.22462	1.25892	1.25892	1.31826	1.23595	0.737904	1.23595	0.831764	1.14815	0.515229	1.28233	1.07647	1.13763	1.23595	1.22462	0.758578	1.1272	0.77983	1.1695	0.870964	1.14815	0.570164	1.1695	0.895365	1.1695	0.946237	1.15878	0.648634	1.1695	0.765597	1.24738	0.862979	1.14815
74	58.18	58.18	67.74	59.84	59.84	sp|Q8N1V2|WDR16_HUMAN	WD repeat-containing protein 16 OS=Homo sapiens GN=WDR16 PE=1 SV=3	HUMAN	44	0.648634	1.35519	1.14815	1.18032	1.18032	1.1695	1.03753	1.15878	1.88799	1.52757	1.94089	1.55597	1.09648	1.13763	1.1272	1.18032	1.30617	1.18032	1.70608	1.35519	1.87068	1.55597	2.1677	1.57036	1.80302	1.45881	1.78649	1.51356	2.12814	1.58489	0.946237	1.1695	0.972747	1.13763	1.15878	1.13763	0.92045	1.15878	0.895365	1.14815
75	58.14	58.29	54.06	40.37	37.73	sp|Q02218|ODO1_HUMAN	2-oxoglutarate dehydrogenase, mitochondrial OS=Homo sapiens GN=OGDH PE=1 SV=3	HUMAN	32	0.963829	1.15878	1.1272	1.1695	0.990832	1.15878	1.40605	1.25892	1.64437	1.40605	1.47231	1.34276	0.711214	1.2942	0.809096	1.18032	0.928966	1.1695	1.02802	1.15878	1.1272	1.18032	1.28233	1.21339	0.731139	1.23595	0.794328	1.18032	0.92045	1.14815	0.630957	1.36773	0.704693	1.25892	0.831764	1.19124	0.717794	1.28233	0.794328	1.20226
76	57.89	58	57.4	38.53	36.64	sp|Q8TBY8-2|PMFBP_HUMAN	Isoform 2 of Polyamine-modulated factor 1-binding protein 1 OS=Homo sapiens GN=PMFBP1	HUMAN	35	4.69894	2.29087	4.20727	2.03236	4.69894	2.208	4.2462	2.24905	3.90841	2.07014	4.48745	2.29087	3.10456	1.80302	4.20727	2.18776	4.52898	2.26987	2.88403	1.83654	3.90841	2.22844	4.28548	2.33346	0.685488	1.28233	0.887156	1.18032	0.963829	1.1695	0.711214	1.23595	0.946237	1.18032	1.00925	1.18032	0.648634	1.30617	0.847227	1.18032
77	56.98	61.12	77.15	60.49	58.8	sp|P19013|K2C4_HUMAN	Keratin, type II cytoskeletal 4 OS=Homo sapiens GN=KRT4 PE=1 SV=4	HUMAN	55	9.28966	2.96483	11.4815	3.19154	12.5892	3.34195	9.72747	2.77971	12.4738	3.04789	12.942	3.0761	14.1906	3.25087	12.8233	3.13329	12.2462	2.91072	14.7231	3.01995	13.8038	3.01995	13.1826	2.77971	1.57036	1.19124	1.45881	1.18032	1.48594	1.1695	1.25892	1.1272	1.18032	1.1272	1.19124	1.13763	1.1695	1.11686	1.09648	1.11686
78	56.42	58.53	43.31	33.04	32.36	sp|Q9C099|LRCC1_HUMAN	Leucine-rich repeat and coiled-coil domain-containing protein 1 OS=Homo sapiens GN=LRRCC1 PE=1 SV=2	HUMAN	39	5.70164	2.48886	5.34564	2.46604	6.13762	2.48886	7.94328	3.16228	6.98232	2.96483	8.31764	3.0761	5.15229	2.46604	4.65586	2.31206	5.29664	2.46604	6.85488	2.99226	6.19441	2.80543	6.72977	2.85759	0.862979	1.15878	0.794328	1.1695	0.887156	1.14815	0.937562	1.14815	0.847227	1.1695	0.972747	1.13763	0.794328	1.14815	0.731139	1.1695
79	56.14	56.14	62.22	55.17	50.22	tr|A6NN80|A6NN80_HUMAN	Annexin OS=Homo sapiens GN=ANXA6 PE=2 SV=3	HUMAN	36	1.07647	1.58489	1.05682	1.38038	1.11686	1.88799	1.00925	1.38038	0.990832	1.38038	1.04713	1.48594	1.22462	1.5417	0.887156	1.38038	1.45881	1.38038	1.14815	1.65959	0.831764	1.38038	1.36773	1.38038	1.13763	2.26987	0.816582	1.40605	1.34276	1.38038	1.15878	1.38038	0.831764	1.38038	1.36773	1.38038	1.09648	1.95885	0.787046	1.75388
80	56.07	56.07	80.23	68.51	68.51	sp|Q8WW24|TEKT4_HUMAN	Tektin-4 OS=Homo sapiens GN=TEKT4 PE=2 SV=1	HUMAN	73	2.03236	1.2942	2.07014	1.38038	2.18776	1.31826	2.14783	1.20226	2.03236	1.24738	2.29087	1.22462	1.40605	1.15878	2.18776	1.33045	2.37684	1.33045	1.51356	1.1272	2.29087	1.20226	2.53513	1.28233	0.77983	1.13763	1.13763	1.13763	1.25892	1.1695	0.698232	1.25892	1.00925	1.13763	1.1272	1.11686	0.660694	1.1695	0.981748	1.11686
81	55.77	55.77	59.86	57.14	55.52	sp|Q14410|GLPK2_HUMAN	Glycerol kinase 2 OS=Homo sapiens GN=GK2 PE=2 SV=2	HUMAN	56	1.51356	1.34276	1.48594	1.33045	1.28233	1.23595	1.18032	1.14815	1.22462	1.19124	1.1272	1.18032	1.36773	1.2942	1.07647	1.13763	1.00925	1.15878	1.10662	1.14815	0.92045	1.1272	0.887156	1.19124	0.92045	1.15878	0.765597	1.19124	0.717794	1.18032	0.895365	1.1272	0.77983	1.1695	0.731139	1.15878	0.990832	1.1272	0.816582	1.20226
82	55.27	107.53	67.54	61.46	60.22	sp|P08238|HS90B_HUMAN	Heat shock protein HSP 90-beta OS=Homo sapiens GN=HSP90AB1 PE=1 SV=4	HUMAN	137	0.343558	1.61436	0.413047	1.57036	0.452898	1.45881	0.57544	1.24738	0.698232	1.23595	0.772681	1.13763	0.654636	1.24738	0.597035	1.27057	0.625173	1.24738	1.0666	1.11686	0.990832	1.11686	1.01859	1.10662	1.94089	1.35519	1.80302	1.35519	1.77011	1.30617	1.49969	1.24738	1.39316	1.24738	1.43219	1.23595	1.38038	1.1695	1.28233	1.1695
83	55.19	81.84	49.09	32.69	26.92	sp|P35580|MYH10_HUMAN	Myosin-10 OS=Homo sapiens GN=MYH10 PE=1 SV=3	HUMAN	55	0.963829	1.21339	0.963829	1.22462	1.28233	1.2942	0.879022	1.30617	0.912011	1.20226	1.14815	1.21339	0.831764	1.27057	1.2942	1.24738	0.928966	1.20226	0.831764	1.28233	1.2942	1.25892	0.870964	1.22462	0.862979	1.23595	1.36773	1.33045	0.963829	1.21339	0.862979	1.30617	1.35519	1.24738	0.954993	1.23595	0.660694	1.40605	1.0666	1.21339
84	54.94	55.13	72.74	62.8	57.64	sp|Q99832|TCPH_HUMAN	T-complex protein 1 subunit eta OS=Homo sapiens GN=CCT7 PE=1 SV=2	HUMAN	65	0.310456	1.64437	0.440555	1.39316	0.380189	1.52757	0.325087	1.65959	0.461318	1.41906	0.42462	1.45881	0.313329	1.67494	0.299226	1.72187	0.285759	1.6293	0.343558	1.61436	0.334195	1.64437	0.30761	1.59956	1.04713	1.13763	1	1.14815	0.903649	1.10662	0.724436	1.20226	0.704693	1.25892	0.608135	1.24738	0.794328	1.15878	0.751623	1.22462
85	54.84	54.84	70.63	64.15	64.15	sp|Q9Y230|RUVB2_HUMAN	RuvB-like 2 OS=Homo sapiens GN=RUVBL2 PE=1 SV=3	HUMAN	56	0.296483	1.43219	0.359749	1.35519	0.346737	1.27057	0.277971	1.51356	0.346737	1.40605	0.334195	1.30617	0.272898	1.49969	0.233346	1.5417	0.210863	1.44544	0.275423	1.49969	0.218776	1.64437	0.199526	1.51356	0.963829	1.1272	0.744732	1.19124	0.711214	1.13763	0.77983	1.13763	0.613762	1.23595	0.544503	1.15878	0.809096	1.21339	0.619441	1.40605
86	54.73	54.86	63.83	56.24	55.88	sp|P25705|ATPA_HUMAN	ATP synthase subunit alpha, mitochondrial OS=Homo sapiens GN=ATP5A1 PE=1 SV=1	HUMAN	83	0.510505	1.33045	0.77983	1.14815	0.636796	1.23595	0.636796	1.22462	0.954993	1.11686	0.801678	1.14815	0.340408	1.48594	0.337287	1.49969	0.353183	1.35519	0.416869	1.38038	0.398107	1.45881	0.413047	1.31826	0.685488	1.11686	0.625173	1.19124	0.666807	1.10662	0.416869	1.35519	0.401791	1.41906	0.461318	1.20226	0.519996	1.23595	0.496592	1.28233
87	54.64	54.64	46.01	39.67	37.81	tr|E9PLK3|E9PLK3_HUMAN	Puromycin-sensitive aminopeptidase OS=Homo sapiens GN=NPEPPS PE=2 SV=1	HUMAN	38	0.331131	1.48594	0.387258	1.43219	0.356451	1.49969	0.390841	1.48594	0.452898	1.44544	0.428549	1.45881	0.346737	1.49969	0.366438	1.48594	0.409261	1.35519	0.432514	1.41906	0.436516	1.44544	0.496592	1.30617	1.1272	1.14815	1.14815	1.14815	1.24738	1.18032	0.895365	1.13763	0.92045	1.15878	1	1.15878	1.02802	1.19124	1.05682	1.15878
88	54.63	55	41.97	29.63	27.35	sp|P35573|GDE_HUMAN	Glycogen debranching enzyme OS=Homo sapiens GN=AGL PE=1 SV=3	HUMAN	34	0.855067	1.25892	0.704693	1.38038	0.772681	1.2942	0.591562	1.43219	0.496592	1.58489	0.544503	1.47231	0.990832	1.24738	1.1272	1.21339	1.11686	1.22462	0.724436	1.31826	0.772681	1.28233	0.801678	1.27057	1.1272	1.23595	1.31826	1.28233	1.30617	1.25892	1.40605	1.30617	1.47231	1.33045	1.52757	1.34276	1.30617	1.25892	1.40605	1.31826
89	54.22	54.22	58.33	51.75	48.39	sp|P49221|TGM4_HUMAN	Protein-glutamine gamma-glutamyltransferase 4 OS=Homo sapiens GN=TGM4 PE=1 SV=2	HUMAN	44	0.169044	2.26987	0.231207	1.85353	0.331131	1.57036	0.229087	2.0893	0.325087	1.64437	0.474242	1.39316	0.469894	1.33045	0.328095	1.55597	0.432514	1.38038	0.672977	1.19124	0.457088	1.40605	0.608135	1.24738	2.85759	1.85353	2.12814	1.69044	2.67917	1.83654	2.05116	1.48594	1.45881	1.28233	1.92309	1.47231	1.40605	1.27057	0.981748	1.1695
90	53.82	53.98	48.69	37.99	37.36	sp|Q99460|PSMD1_HUMAN	26S proteasome non-ATPase regulatory subunit 1 OS=Homo sapiens GN=PSMD1 PE=1 SV=2	HUMAN	37	0.457088	1.57036	0.586138	1.30617	0.369828	1.77011	0.564937	1.48594	0.737904	1.21339	0.465586	1.6293	0.636796	1.24738	0.534564	1.33045	0.619441	1.27057	0.787046	1.18032	0.666807	1.25892	0.758578	1.21339	1.38038	1.33045	1.18032	1.27057	1.2942	1.25892	1.09648	1.14815	0.895365	1.14815	1.01859	1.15878	1.78649	1.55597	1.47231	1.43219
91	53.65	53.7	51.25	39.67	36.82	sp|Q96JN2-4|CC136_HUMAN	Isoform 4 of Coiled-coil domain-containing protein 136 OS=Homo sapiens GN=CCDC136	HUMAN	39	1.92309	1.51356	3.04789	1.94089	2.44343	1.67494	2.26987	1.7378	3.40408	2.14783	2.70396	1.85353	2.10863	1.51356	3.04789	1.90546	3.16228	1.90546	2.35505	1.67494	3.46737	2.14783	3.43558	2.05116	1.0666	1.1695	1.5417	1.30617	1.58489	1.28233	0.731139	1.27057	1.00925	1.1695	1.04713	1.15878	0.870964	1.18032	1.23595	1.21339
92	53.62	58.18	25.59	12.58	11.05	sp|Q9P225|DYH2_HUMAN	Dynein heavy chain 2, axonemal OS=Homo sapiens GN=DNAH2 PE=2 SV=3	HUMAN	37	0.879022	1.28233	1.04713	1.21339	0.801678	1.38038	0.751623	1.22462	0.870964	1.19124	0.642688	1.24738	0.801678	1.23595	1.08643	1.19124	0.660694	1.40605	0.666807	1.23595	0.879022	1.18032	0.564937	1.36773	0.946237	1.20226	1.20226	1.24738	0.765597	1.23595	0.787046	1.21339	1.00925	1.1695	0.666807	1.2942	1	1.2942	1.28233	1.21339
93	53.13	53.13	75.86	74.71	71.65	sp|P07288|KLK3_HUMAN	Prostate-specific antigen OS=Homo sapiens GN=KLK3 PE=1 SV=2	HUMAN	43	0.559758	1.39316	0.691831	1.19124	0.549541	1.36773	0.731139	1.27057	0.903649	1.1695	0.731139	1.22462	0.77983	1.19124	0.704693	1.22462	1.02802	1.1695	1.02802	1.18032	0.92045	1.18032	1.35519	1.25892	1.38038	1.2942	1.25892	1.25892	1.8197	1.41906	1.1272	1.1695	1	1.20226	1.47231	1.22462	1.40605	1.25892	1.24738	1.21339
94	52.85	52.87	60	46.92	39.23	sp|Q7KZF4|SND1_HUMAN	Staphylococcal nuclease domain-containing protein 1 OS=Homo sapiens GN=SND1 PE=1 SV=1	HUMAN	34	0.903649	1.20226	1.28233	1.22462	1.21339	1.19124	0.765597	1.19124	1.04713	1.20226	1.03753	1.1695	1.31826	1.20226	1.70608	1.31826	1.30617	1.22462	1.08643	1.20226	1.39316	1.25892	1.08643	1.20226	1.43219	1.23595	1.80302	1.30617	1.41906	1.21339	1.01859	1.38038	1.25892	1.20226	1.02802	1.1695	1.00925	1.18032	1.35519	1.27057
95	52.75	57.64	60.64	53.01	48.4	sp|P02538|K2C6A_HUMAN	Keratin, type II cytoskeletal 6A OS=Homo sapiens GN=KRT6A PE=1 SV=3	HUMAN	51	2.1677	2.53513	2.33346	2.0893	1.90546	2.10863	1.72187	2.0893	1.87068	2.10863	1.51356	2.10863	1.92309	2.24905	1.99526	2.10863	1.59956	2.0893	1.52757	3.25087	1.58489	2.10863	1.27057	2.0893	0.879022	5.7544	0.903649	2.31206	0.731139	2.26987	0.816582	2.0893	0.83946	2.0893	0.679204	2.0893	1.00925	2.88403	1.03753	2.0893
96	52.59	52.62	35.27	30.07	28.56	tr|E9PF10|E9PF10_HUMAN	Nuclear pore complex protein Nup155 OS=Homo sapiens GN=NUP155 PE=2 SV=1	HUMAN	42	1.34276	1.20226	1.47231	1.21339	1.40605	1.22462	1.61436	1.24738	1.7378	1.25892	1.6293	1.24738	1.14815	1.1695	1.21339	1.1695	1.24738	1.19124	1.44544	1.19124	1.47231	1.21339	1.49969	1.23595	0.92045	1.13763	0.887156	1.15878	0.946237	1.14815	0.77983	1.20226	0.801678	1.1695	0.824138	1.1695	0.794328	1.23595	0.847227	1.1695
97	52.04	52.04	51.48	41.97	37.49	sp|O00410-3|IPO5_HUMAN	Isoform 3 of Importin-5 OS=Homo sapiens GN=IPO5	HUMAN	36	0.758578	1.25892	0.591562	1.39316	0.679204	1.2942	0.990832	1.1695	0.794328	1.22462	0.879022	1.20226	0.711214	1.27057	0.625173	1.35519	0.630957	1.31826	0.912011	1.18032	0.794328	1.24738	0.816582	1.19124	0.937562	1.14815	0.809096	1.18032	0.809096	1.1695	1.15878	1.1695	0.990832	1.1695	1.04713	1.1695	1.04713	1.15878	0.946237	1.19124
98	51.94	51.94	59.24	46.61	45.96	sp|Q13618|CUL3_HUMAN	Cullin-3 OS=Homo sapiens GN=CUL3 PE=1 SV=2	HUMAN	42	0.270396	1.64437	0.280543	1.67494	0.251189	1.83654	0.334195	1.52757	0.349945	1.57036	0.30761	1.7378	0.301995	1.59956	0.30479	1.65959	0.299226	1.70608	0.380189	1.48594	0.387258	1.49969	0.376704	1.57036	1.10662	1.18032	1.11686	1.18032	1.09648	1.19124	1.09648	1.21339	1.02802	1.28233	1.07647	1.15878	1.1695	1.22462	1.18032	1.19124
99	51.84	51.84	63.5	55.09	55.09	tr|B4E2W0|B4E2W0_HUMAN	3-ketoacyl-CoA thiolase OS=Homo sapiens GN=HADHB PE=2 SV=1	HUMAN	48	0.672977	1.22462	1.15878	1.19124	0.654636	1.1695	1.69044	1.38038	2.77971	1.7378	1.51356	1.35519	0.972747	1.1272	0.809096	1.1272	0.912011	1.14815	2.0893	1.36773	1.99526	1.52757	2.0893	1.55597	1.36773	1.15878	1.19124	1.18032	1.31826	1.25892	0.816582	1.22462	0.691831	1.23595	0.765597	1.14815	1.44544	1.14815	1.23595	1.14815
100	51.55	55.65	56.1	51.22	47.49	sp|Q9UKU0|ACSL6_HUMAN	Long-chain-fatty-acid--CoA ligase 6 OS=Homo sapiens GN=ACSL6 PE=2 SV=4	HUMAN	33	1.33045	1.18032	1.15878	1.20226	0.912011	1.1695	1.64437	1.28233	1.40605	1.28233	1.14815	1.19124	0.809096	1.19124	1.19124	1.19124	0.711214	1.25892	0.981748	1.15878	1.44544	1.25892	0.794328	1.52757	0.608135	1.28233	0.879022	1.1695	0.510505	1.2942	0.711214	1.28233	1.03753	1.14815	0.586138	1.30617	0.855067	1.19124	1.28233	1.22462
101	51.51	51.51	53.46	39.98	39.17	sp|Q8WUM4|PDC6I_HUMAN	Programmed cell death 6-interacting protein OS=Homo sapiens GN=PDCD6IP PE=1 SV=1	HUMAN	30	0.772681	1.25892	0.946237	1.20226	0.937562	1.24738	0.879022	1.20226	1.03753	1.19124	1.01859	1.19124	0.711214	1.21339	1.00925	1.19124	1.36773	1.24738	0.772681	1.24738	1.18032	1.24738	1.6293	1.40605	0.855067	1.20226	1.30617	1.23595	1.80302	1.40605	0.717794	1.19124	1.04713	1.20226	1.51356	1.2942	0.711214	1.21339	1.07647	1.22462
102	51.46	59.52	66.79	54.76	51.43	sp|P34932|HSP74_HUMAN	Heat shock 70 kDa protein 4 OS=Homo sapiens GN=HSPA4 PE=1 SV=4	HUMAN	47	0.218776	1.65959	0.316228	1.47231	0.258226	1.61436	0.251189	1.65959	0.366438	1.44544	0.301995	1.58489	0.277971	1.59956	0.285759	1.55597	0.275423	1.52757	0.325087	1.58489	0.331131	1.5417	0.322107	1.48594	1.2942	1.18032	1.40605	1.21339	1.31826	1.22462	0.879022	1.18032	0.870964	1.1695	0.816582	1.15878	1.08643	1.19124	1.10662	1.1695
103	51.29	51.58	44.07	34.78	32.31	sp|Q9NSE4|SYIM_HUMAN	Isoleucine--tRNA ligase, mitochondrial OS=Homo sapiens GN=IARS2 PE=1 SV=2	HUMAN	30	1.01859	1.15878	0.903649	1.18032	1.18032	1.1695	1.94089	1.58489	1.59956	1.40605	2.22844	1.7378	1.00925	1.18032	1.02802	1.15878	1	1.1695	1.80302	1.45881	2.07014	1.77011	1.83654	1.5417	1.00925	1.15878	1.02802	1.20226	0.972747	1.15878	1.13763	1.1695	1.13763	1.21339	1.0666	1.15878	0.816582	1.24738	0.862979	1.15878
104	51.27	51.73	63.69	55.3	54.75	sp|P28331|NDUS1_HUMAN	NADH-ubiquinone oxidoreductase 75 kDa subunit, mitochondrial OS=Homo sapiens GN=NDUFS1 PE=1 SV=3	HUMAN	33	1.01859	1.09648	0.990832	1.05682	0.946237	1.0666	1.00925	1.09648	0.972747	1.08643	0.928966	1.09648	0.972747	1.0666	0.937562	1.0666	0.946237	1.08643	0.954993	1.09648	0.92045	1.08643	0.937562	1.10662	0.946237	1.09648	0.912011	1.09648	0.92045	1.11686	0.972747	1.07647	0.937562	1.0666	0.954993	1.08643	1.01859	1.07647	0.981748	1.0666
105	50.78	52.67	72.99	61.65	59.59	sp|Q96M29|TEKT5_HUMAN	Tektin-5 OS=Homo sapiens GN=TEKT5 PE=2 SV=1	HUMAN	67	1.51356	1.23595	1.80302	1.31826	1.90546	1.41906	2.44343	1.6293	2.88403	1.72187	3.10456	1.88799	1.85353	1.31826	1.72187	1.30617	1.7378	1.2942	2.91072	1.69044	2.88403	1.78649	2.80543	1.70608	1.23595	1.14815	1.13763	1.13763	1.1695	1.14815	1.01859	1.10662	0.946237	1.10662	0.937562	1.1272	0.981748	1.1272	0.928966	1.11686
106	50.73	50.75	53.35	39.3	38.2	sp|O43707|ACTN4_HUMAN	Alpha-actinin-4 OS=Homo sapiens GN=ACTN4 PE=1 SV=2	HUMAN	33	1.18032	1.31826	0.879022	1.35519	0.660694	1.44544	0.990832	1.2942	0.787046	1.33045	0.549541	1.48594	0.510505	1.69044	1.07647	1.33045	0.981748	1.38038	0.461318	1.6293	0.937562	1.35519	0.847227	1.33045	0.461318	1.61436	0.912011	1.33045	0.831764	1.31826	0.60256	1.48594	1.1695	1.38038	1.0666	1.38038	0.77983	1.43219	1.55597	1.44544
107	50.65	51	48.48	40.08	38.61	sp|P53618|COPB_HUMAN	Coatomer subunit beta OS=Homo sapiens GN=COPB1 PE=1 SV=3	HUMAN	30	0.937562	1.20226	0.711214	1.30617	0.630957	1.25892	1.00925	1.20226	0.870964	1.19124	0.717794	1.20226	1.23595	1.27057	0.801678	1.27057	1.19124	1.23595	1.28233	1.2942	0.903649	1.21339	1.28233	1.28233	1.25892	1.28233	0.801678	1.30617	1.18032	1.22462	1.61436	1.45881	1.1272	1.20226	1.61436	1.39316	1.80302	1.35519	1.23595	1.19124
108	50.51	50.53	69.36	65.51	65.51	sp|P28838|AMPL_HUMAN	Cytosol aminopeptidase OS=Homo sapiens GN=LAP3 PE=1 SV=3	HUMAN	53	0.672977	1.22462	1.19124	1.1272	0.895365	1.1272	1.2942	1.24738	2.26987	1.52757	1.77011	1.49969	1.1695	1.1272	0.847227	1.15878	1.10662	1.1272	2.33346	1.6293	1.77011	1.45881	2.18776	1.55597	1.78649	1.35519	1.28233	1.15878	1.65959	1.28233	0.972747	1.13763	0.724436	1.1695	0.928966	1.1272	1.33045	1.15878	0.990832	1.11686
109	50.49	50.55	37.7	29.05	27.67	sp|Q14203-3|DCTN1_HUMAN	Isoform 3 of Dynactin subunit 1 OS=Homo sapiens GN=DCTN1	HUMAN	30	0.474242	1.51356	0.465586	1.49969	0.564937	1.33045	0.619441	1.38038	0.591562	1.39316	0.731139	1.24738	0.474242	1.49969	0.510505	1.41906	0.356451	1.72187	0.625173	1.34276	0.642688	1.34276	0.469894	1.5417	1	1.21339	0.990832	1.20226	0.737904	1.23595	1.07647	1.22462	1.04713	1.19124	0.816582	1.19124	0.879022	1.24738	0.862979	1.22462
110	50.42	50.42	71.46	68.81	68.24	sp|P06576|ATPB_HUMAN	ATP synthase subunit beta, mitochondrial OS=Homo sapiens GN=ATP5B PE=1 SV=3	HUMAN	106	0.887156	1.09648	0.981748	1.09648	0.648634	1.15878	1.38038	1.08643	1.40605	1.08643	1.02802	1.15878	0.524808	1.1695	0.772681	1.08643	0.787046	1.11686	0.809096	1.10662	1.14815	1.08643	1.08643	1.15878	0.642688	1.10662	0.870964	1.09648	0.862979	1.11686	0.554626	1.09648	0.794328	1.08643	0.77983	1.09648	0.758578	1.09648	1.1695	1.10662
111	50.32	51.1	74.28	70.86	62.77	sp|P17987|TCPA_HUMAN	T-complex protein 1 subunit alpha OS=Homo sapiens GN=TCP1 PE=1 SV=1	HUMAN	56	0.301995	1.83654	0.570164	1.2942	0.416869	1.52757	0.316228	1.95885	0.636796	1.28233	0.465586	1.52757	0.501187	1.44544	0.505825	1.41906	0.625173	1.23595	0.57544	1.39316	0.559758	1.41906	0.711214	1.20226	1.7378	1.39316	1.75388	1.41906	2.05116	1.5417	0.862979	1.19124	0.887156	1.1695	1.08643	1.14815	1.18032	1.13763	1.18032	1.1272
112	50.31	50.56	76.4	71.6	70.8	sp|Q14990|ODFP1_HUMAN	Outer dense fiber protein 1 OS=Homo sapiens GN=ODF1 PE=2 SV=2	HUMAN	85	1.1272	1.00925	1.14815	1.00925	1.11686	1.00925	1.1272	1.00925	1.13763	1.00925	1.11686	1.00925	1.1695	1.00925	1.09648	1.00925	1.13763	1.00925	1.15878	1.00925	1.09648	1.00925	1.1272	1.00925	1.02802	1.00925	0.963829	1.00925	0.990832	1.00925	1.00925	1.00925	0.946237	1.00925	0.981748	1.00925	1.03753	1.00925	0.972747	1.00925
113	49.8	49.8	41.34	32.52	30.39	sp|P53621|COPA_HUMAN	Coatomer subunit alpha OS=Homo sapiens GN=COPA PE=1 SV=2	HUMAN	32	0.625173	1.47231	0.666807	1.34276	0.608135	1.35519	0.77983	1.25892	0.816582	1.21339	0.737904	1.21339	0.586138	1.48594	0.731139	1.28233	0.559758	1.52757	0.744732	1.27057	0.912011	1.1695	0.691831	1.34276	0.92045	1.19124	1.18032	1.27057	0.903649	1.22462	0.862979	1.22462	1.0666	1.20226	0.809096	1.27057	0.963829	1.22462	1.20226	1.21339
114	49.37	49.37	68.03	68.03	68.03	sp|P45880|VDAC2_HUMAN	Voltage-dependent anion-selective channel protein 2 OS=Homo sapiens GN=VDAC2 PE=1 SV=2	HUMAN	94	1.88799	1.28233	3.34195	1.55597	2.35505	1.39316	4.36516	1.44544	6.36796	1.58489	5.05825	1.55597	2.93765	1.44544	2.14783	1.35519	2.37684	1.39316	5.54626	1.49969	4.69894	1.49969	4.57088	1.43219	1.48594	1.1272	1.1272	1.08643	1.24738	1.10662	0.895365	1.08643	0.666807	1.1272	0.758578	1.09648	1.21339	1.07647	0.887156	1.08643
115	48.85	53.09	25.51	11.4	9.754	sp|Q9P2D7-4|DYH1_HUMAN	Isoform 4 of Dynein heavy chain 1, axonemal OS=Homo sapiens GN=DNAH1	HUMAN	34	1.40605	1.28233	1.0666	1.2942	1.23595	1.24738	1.2942	1.28233	1.00925	1.23595	1.09648	1.22462	1.22462	1.24738	1.0666	1.22462	1.04713	1.22462	1.11686	1.22462	0.990832	1.25892	0.954993	1.22462	0.870964	1.23595	0.77983	1.25892	0.744732	1.28233	1.1695	1.24738	0.981748	1.23595	1.01859	1.23595	1.02802	1.22462	0.887156	1.23595
116	48.84	48.84	56.29	51.7	50.34	sp|Q13939|CALI_HUMAN	Calicin OS=Homo sapiens GN=CCIN PE=2 SV=3	HUMAN	58	1.1272	1.15878	1.44544	1.23595	1.27057	1.18032	2.39883	1.7378	3.04789	1.92309	2.72898	1.8197	1.47231	1.24738	1.08643	1.14815	1.43219	1.22462	3.10456	1.92309	2.29087	1.69044	3.01995	1.90546	1.33045	1.21339	0.972747	1.11686	1.27057	1.18032	1.01859	1.11686	0.744732	1.19124	0.990832	1.11686	1.14815	1.13763	0.83946	1.14815
117	48.72	48.79	31.47	23.71	21.35	sp|A6NM11|L37A2_HUMAN	Leucine-rich repeat-containing protein 37A2 OS=Homo sapiens GN=LRRC37A2 PE=2 SV=2	HUMAN	42	0.457088	1.94089	0.265461	2.67917	0.751623	1.88799	0.660694	1.6293	0.337287	2.70396	1.24738	1.75388	0.990832	1.70608	1	1.6293	0.794328	1.72187	1.45881	1.7378	1.47231	1.75388	1.20226	1.69044	2.1677	1.94089	2.10863	1.85353	1.8197	1.90546	3.66438	2.65461	3.94457	2.99226	3.01995	2.48886	1.19124	1.77011	1.24738	1.80302
118	48.44	48.44	61.47	55.96	55.78	sp|P49368|TCPG_HUMAN	T-complex protein 1 subunit gamma OS=Homo sapiens GN=CCT3 PE=1 SV=4	HUMAN	55	0.349945	1.55597	0.416869	1.41906	0.42462	1.43219	0.457088	1.40605	0.564937	1.25892	0.570164	1.28233	0.47863	1.44544	0.505825	1.34276	0.534564	1.30617	0.642688	1.28233	0.666807	1.21339	0.731139	1.1695	1.36773	1.13763	1.44544	1.21339	1.52757	1.24738	1.15878	1.11686	1.15878	1.13763	1.25892	1.1272	1.10662	1.10662	1.1695	1.1272
119	48.37	53.71	64.36	48.01	48.01	sp|P38646|GRP75_HUMAN	Stress-70 protein, mitochondrial OS=Homo sapiens GN=HSPA9 PE=1 SV=2	HUMAN	42	1.00925	1.07647	0.981748	1.0666	0.981748	1.07647	1.00925	1.0666	0.990832	1.0666	0.990832	1.07647	0.990832	1.05682	0.963829	1.07647	1.01859	1.07647	0.990832	1.0666	0.972747	1.07647	1.02802	1.07647	0.972747	1.08643	0.946237	1.07647	1.00925	1.07647	1	1.0666	0.972747	1.0666	1.03753	1.07647	0.990832	1.0666	0.972747	1.07647
120	48.23	48.32	31.79	17.99	16.14	sp|Q13085-3|ACACA_HUMAN	Isoform 3 of Acetyl-CoA carboxylase 1 OS=Homo sapiens GN=ACACA	HUMAN	28	0.501187	1.6293	0.469894	1.67494	0.744732	1.2942	0.554626	1.43219	0.519996	1.48594	0.83946	1.24738	0.474242	1.61436	0.691831	1.36773	0.57544	1.38038	0.524808	1.41906	0.772681	1.23595	0.630957	1.28233	0.946237	1.41906	1.41906	1.38038	1.05682	1.28233	1.02802	1.39316	1.39316	1.33045	1.22462	1.43219	0.654636	1.35519	0.937562	1.25892
121	47.91	47.91	37.25	24.35	22.61	sp|O75976|CBPD_HUMAN	Carboxypeptidase D OS=Homo sapiens GN=CPD PE=1 SV=2	HUMAN	26	0.524808	1.45881	0.831764	1.20226	0.698232	1.2942	0.570164	1.43219	0.937562	1.19124	0.77983	1.23595	0.724436	1.24738	0.704693	1.24738	0.685488	1.33045	0.801678	1.21339	0.77983	1.20226	0.765597	1.25892	1.40605	1.35519	1.38038	1.36773	1.31826	1.27057	0.847227	1.20226	0.824138	1.21339	0.809096	1.25892	1.00925	1.19124	0.972747	1.20226
122	47.85	47.95	43.16	31.75	29.66	sp|A0AVT1|UBA6_HUMAN	Ubiquitin-like modifier-activating enzyme 6 OS=Homo sapiens GN=UBA6 PE=1 SV=1	HUMAN	31	0.369828	1.65959	0.510505	1.38038	0.469894	1.43219	0.394457	1.61436	0.544503	1.34276	0.510505	1.38038	0.642688	1.28233	0.636796	1.23595	0.448745	1.45881	0.685488	1.24738	0.679204	1.21339	0.483059	1.40605	1.75388	1.41906	1.77011	1.49969	1.14815	1.21339	1.28233	1.22462	1.25892	1.24738	0.895365	1.19124	1.36773	1.23595	1.35519	1.28233
123	47.79	47.88	42.12	29.59	27.24	tr|B4DER1|B4DER1_HUMAN	Leucine--tRNA ligase, cytoplasmic OS=Homo sapiens GN=LARS PE=2 SV=1	HUMAN	28	0.648634	1.38038	0.679204	1.2942	0.60256	1.47231	0.903649	1.22462	0.887156	1.19124	0.831764	1.21339	0.737904	1.25892	0.654636	1.33045	0.440555	1.59956	1.01859	1.20226	0.895365	1.18032	0.608135	1.28233	1.13763	1.21339	0.972747	1.19124	0.691831	1.21339	1.09648	1.19124	0.928966	1.20226	0.654636	1.34276	1.15878	1.22462	0.981748	1.20226
124	47.77	47.8	54.09	45.91	45.91	sp|P54136|SYRC_HUMAN	Arginine--tRNA ligase, cytoplasmic OS=Homo sapiens GN=RARS PE=1 SV=2	HUMAN	29	0.625173	1.39316	0.60256	1.39316	0.654636	1.2942	0.465586	1.57036	0.436516	1.61436	0.49204	1.44544	0.704693	1.24738	0.704693	1.28233	0.816582	1.19124	0.496592	1.45881	0.510505	1.45881	0.591562	1.31826	1.08643	1.19124	1.05682	1.15878	1.27057	1.28233	1.1272	1.19124	1.11686	1.19124	1.2942	1.27057	1.03753	1.15878	1.04713	1.1695
125	47.58	51.73	72.46	71.22	66.25	tr|B7Z9L0|B7Z9L0_HUMAN	T-complex protein 1 subunit delta OS=Homo sapiens GN=CCT4 PE=2 SV=1	HUMAN	45	0.420727	1.5417	0.580764	1.27057	0.432514	1.49969	0.42462	1.58489	0.597035	1.28233	0.448745	1.51356	0.47863	1.40605	0.334195	1.7378	0.461318	1.44544	0.49204	1.41906	0.346737	1.7378	0.483059	1.43219	1.13763	1.21339	0.831764	1.20226	1.08643	1.15878	0.809096	1.19124	0.586138	1.40605	0.794328	1.20226	1.09648	1.1695	0.758578	1.23595
126	47.52	47.52	58.05	51.67	51.67	sp|P13796|PLSL_HUMAN	Plastin-2 OS=Homo sapiens GN=LCP1 PE=1 SV=6	HUMAN	34	0.862979	1.21339	0.981748	1.20226	0.691831	1.25892	0.879022	1.21339	1.04713	1.23595	0.711214	1.23595	0.619441	1.30617	0.515229	1.34276	0.758578	1.20226	0.685488	1.22462	0.539511	1.30617	0.794328	1.19124	0.724436	1.25892	0.57544	1.36773	0.870964	1.19124	0.613762	1.39316	0.505825	1.44544	0.758578	1.25892	0.887156	1.21339	0.772681	1.19124
127	47.49	47.5	70.39	61.05	57	sp|O75952|CABYR_HUMAN	Calcium-binding tyrosine phosphorylation-regulated protein OS=Homo sapiens GN=CABYR PE=1 SV=2	HUMAN	51	0.253513	1.83654	0.369828	1.59956	0.244343	1.97697	0.242103	1.97697	0.416869	1.48594	0.313329	1.6293	0.549541	1.33045	0.413047	1.47231	0.801678	1.20226	0.642688	1.23595	0.505825	1.25892	0.92045	1.24738	2.03236	1.39316	1.90546	1.57036	3.16228	1.7378	1.41906	1.31826	1.05682	1.27057	2.10863	1.48594	1.94089	1.44544	1.69044	1.48594
128	47.18	47.18	37	32.93	29.51	sp|Q8TEX9|IPO4_HUMAN	Importin-4 OS=Homo sapiens GN=IPO4 PE=1 SV=2	HUMAN	30	1.39316	1.20226	1.75388	1.23595	1.57036	1.21339	1.35519	1.22462	1.64437	1.23595	1.45881	1.18032	1.65959	1.19124	0.981748	1.35519	1.65959	1.19124	1.52757	1.15878	0.946237	1.15878	1.49969	1.1695	1.10662	1.25892	0.672977	1.25892	1.10662	1.15878	0.963829	1.1695	0.549541	1.28233	0.954993	1.15878	1.03753	1.14815	0.619441	1.21339
129	47.17	47.18	58.95	55.74	51.04	sp|P40227|TCPZ_HUMAN	T-complex protein 1 subunit zeta OS=Homo sapiens GN=CCT6A PE=1 SV=3	HUMAN	34	0.444631	1.59956	0.474242	1.44544	0.554626	1.36773	0.444631	1.61436	0.487529	1.41906	0.570164	1.34276	0.608135	1.30617	0.49204	1.41906	0.291072	1.88799	0.619441	1.28233	0.515229	1.36773	0.30479	1.83654	1.33045	1.35519	1.05682	1.25892	0.672977	1.23595	1.30617	1.2942	1.03753	1.25892	0.666807	1.33045	1.07647	1.20226	0.862979	1.21339
130	47.05	47.39	36.05	25.28	22.58	sp|P41252|SYIC_HUMAN	Isoleucine--tRNA ligase, cytoplasmic OS=Homo sapiens GN=IARS PE=1 SV=2	HUMAN	29	0.580764	1.33045	0.77983	1.18032	0.698232	1.20226	0.636796	1.30617	0.855067	1.19124	0.772681	1.19124	0.613762	1.24738	0.691831	1.20226	0.534564	1.40605	0.672977	1.23595	0.758578	1.21339	0.591562	1.36773	1.04713	1.19124	1.20226	1.24738	0.903649	1.20226	0.765597	1.20226	0.870964	1.1695	0.666807	1.34276	0.855067	1.19124	0.981748	1.15878
131	46.82	46.82	54.09	35.16	31.62	sp|Q8N1F7|NUP93_HUMAN	Nuclear pore complex protein Nup93 OS=Homo sapiens GN=NUP93 PE=1 SV=2	HUMAN	27	1.8197	1.2942	2.22844	1.49969	1.61436	1.33045	1.97697	1.45881	2.24905	1.58489	1.65959	1.41906	1.64437	1.33045	1.59956	1.33045	1.41906	1.20226	1.65959	1.39316	1.67494	1.43219	1.41906	1.23595	0.870964	1.1695	0.847227	1.18032	0.744732	1.27057	0.731139	1.23595	0.724436	1.23595	0.630957	1.41906	1.04713	1.18032	1	1.18032
132	46.69	46.71	79.18	77.66	77.66	sp|P13489|RINI_HUMAN	Ribonuclease inhibitor OS=Homo sapiens GN=RNH1 PE=1 SV=2	HUMAN	64	0.416869	1.51356	0.515229	1.45881	0.831764	1.20226	0.625173	1.18032	0.801678	1.14815	1.28233	1.21339	1.1272	1.14815	0.870964	1.14815	1.45881	1.1695	1.70608	1.30617	1.39316	1.31826	2.14783	1.41906	2.67917	1.47231	2.03236	1.39316	3.22107	1.55597	2.18776	1.43219	1.83654	1.49969	2.77971	1.58489	1.31826	1.14815	1.03753	1.14815
133	46.64	46.64	66.74	54.97	49.88	sp|P35998|PRS7_HUMAN	26S protease regulatory subunit 7 OS=Homo sapiens GN=PSMC2 PE=1 SV=3	HUMAN	29	0.549541	1.44544	0.580764	1.39316	0.591562	1.40605	0.549541	1.45881	0.597035	1.36773	0.60256	1.39316	0.711214	1.28233	0.717794	1.30617	0.591562	1.41906	0.744732	1.24738	0.731139	1.30617	0.608135	1.39316	1.31826	1.25892	1.27057	1.20226	1.09648	1.18032	1.21339	1.19124	1.19124	1.18032	1	1.18032	1.21339	1.21339	1.18032	1.18032
134	46.53	46.53	39.76	28.72	24.88	sp|Q96MR6|WDR65_HUMAN	WD repeat-containing protein 65 OS=Homo sapiens GN=WDR65 PE=1 SV=3	HUMAN	24	1.24738	1.40605	1.47231	1.36773	1.85353	1.49969	0.954993	1.21339	1.10662	1.23595	1.44544	1.27057	1.0666	1.23595	1.44544	1.39316	1.33045	1.31826	0.787046	1.39316	1.07647	1.39316	1.01859	1.45881	0.824138	1.39316	1.1272	1.24738	1.09648	1.2942	0.672977	1.38038	0.937562	1.23595	0.895365	1.24738	0.524808	1.5417	0.744732	1.27057
135	46.28	46.28	89.86	76.57	76.22	sp|P60174|TPIS_HUMAN	Triosephosphate isomerase OS=Homo sapiens GN=TPI1 PE=1 SV=3	HUMAN	91	0.564937	1.38038	1.27057	1.1272	0.570164	1.40605	1.10662	1.13763	2.37684	1.57036	1.1272	1.14815	1.19124	1.10662	0.824138	1.1695	0.937562	1.15878	2.24905	1.51356	1.6293	1.38038	1.58489	1.24738	2.14783	1.47231	1.52757	1.30617	1.55597	1.24738	0.954993	1.10662	0.660694	1.21339	0.737904	1.18032	2.01372	1.39316	1.38038	1.22462
136	46.15	46.18	51.25	46.25	45.16	sp|Q5JVL4|EFHC1_HUMAN	EF-hand domain-containing protein 1 OS=Homo sapiens GN=EFHC1 PE=1 SV=1	HUMAN	39	1	1.20226	0.981748	1.1695	1.02802	1.1695	1.04713	1.19124	1.03753	1.18032	1.08643	1.20226	0.816582	1.22462	1.05682	1.15878	0.724436	1.31826	0.855067	1.18032	1.10662	1.21339	0.765597	1.24738	0.824138	1.18032	1.03753	1.19124	0.704693	1.30617	0.824138	1.20226	1.05682	1.1695	0.731139	1.2942	0.794328	1.22462	1.00925	1.15878
137	45.67	46.08	31.58	22.58	17.06	sp|Q5THR3|EFCB6_HUMAN	EF-hand calcium-binding domain-containing protein 6 OS=Homo sapiens GN=EFCAB6 PE=1 SV=1	HUMAN	31	1.85353	1.40605	1.90546	1.40605	1.64437	1.34276	1.77011	1.44544	1.80302	1.43219	1.5417	1.35519	1.52757	1.30617	1.67494	1.39316	1.57036	1.33045	1.41906	1.30617	1.5417	1.39316	1.45881	1.33045	0.816582	1.20226	0.887156	1.19124	0.831764	1.20226	0.772681	1.23595	0.862979	1.18032	0.787046	1.22462	0.887156	1.20226	0.990832	1.18032
138	45.39	46.83	44.95	32.82	29.36	tr|F5H6E2|F5H6E2_HUMAN	Unconventional myosin-Ic OS=Homo sapiens GN=MYO1C PE=2 SV=1	HUMAN	30	1.05682	1.11686	1.00925	1.08643	1.04713	1.09648	0.981748	1.10662	0.946237	1.09648	0.981748	1.11686	1.03753	1.09648	1.03753	1.09648	0.990832	1.09648	0.972747	1.11686	0.972747	1.09648	0.928966	1.10662	0.981748	1.13763	0.981748	1.1272	0.928966	1.13763	1.01859	1.09648	1.01859	1.07647	0.972747	1.09648	0.981748	1.11686	0.981748	1.10662
139	45.26	45.26	49.01	44.6	36.01	sp|Q13200|PSMD2_HUMAN	26S proteasome non-ATPase regulatory subunit 2 OS=Homo sapiens GN=PSMD2 PE=1 SV=3	HUMAN	34	0.328095	1.75388	0.483059	1.41906	0.363078	1.70608	0.42462	1.58489	0.698232	1.19124	0.496592	1.47231	0.436516	1.49969	0.444631	1.52757	0.501187	1.41906	0.597035	1.30617	0.625173	1.2942	0.666807	1.27057	1.30617	1.23595	1.36773	1.23595	1.44544	1.25892	0.879022	1.22462	0.937562	1.22462	1.01859	1.19124	1.13763	1.21339	1.23595	1.22462
140	45.15	45.15	45.44	33.58	30.08	sp|Q14697|GANAB_HUMAN	Neutral alpha-glucosidase AB OS=Homo sapiens GN=GANAB PE=1 SV=3	HUMAN	36	0.672977	2.35505	0.83946	2.18776	1.55597	2.31206	0.92045	2.18776	1.35519	2.37684	2.37684	2.46604	2.1677	2.35505	0.937562	2.60615	1.30617	2.12814	3.28095	2.44343	1.39316	2.31206	2.05116	2.42103	3.34195	2.26987	1.45881	2.31206	2.05116	2.53513	2.60615	2.26987	1.0666	2.35505	1.52757	1.67494	1.38038	1.33045	0.564937	2.46604
141	45	45.12	51.75	34.27	32.17	sp|P16104|H2AX_HUMAN	Histone H2AX OS=Homo sapiens GN=H2AFX PE=1 SV=2	HUMAN	44	0.246604	1.95885	0.270396	1.90546	0.597035	1.58489	0.420727	1.59956	0.440555	1.94089	1.00925	1.43219	0.534564	1.43219	0.366438	1.61436	0.744732	1.41906	0.895365	1.51356	0.625173	1.31826	1.24738	1.43219	2.18776	1.80302	1.44544	1.2942	2.99226	1.87068	1.94089	1.57036	1.35519	1.67494	2.75423	1.87068	0.879022	1.5417	0.60256	1.44544
142	44.9	44.92	33.59	20.85	17.53	sp|Q9NZM1-6|MYOF_HUMAN	Isoform 6 of Myoferlin OS=Homo sapiens GN=MYOF	HUMAN	26	1.22462	1.23595	0.946237	1.21339	1.07647	1.21339	1.52757	1.36773	1.14815	1.22462	1.30617	1.22462	1.1272	1.18032	0.946237	1.20226	0.946237	1.23595	1.43219	1.31826	1.1695	1.22462	1.18032	1.21339	0.92045	1.21339	0.765597	1.27057	0.758578	1.34276	1.20226	1.22462	1.00925	1.22462	1.00925	1.25892	1.05682	1.21339	0.862979	1.20226
143	44.85	49.23	28.28	15.32	11.45	sp|Q9C0G6|DYH6_HUMAN	Dynein heavy chain 6, axonemal OS=Homo sapiens GN=DNAH6 PE=1 SV=3	HUMAN	36	1.08643	1.1272	0.990832	1.09648	1.0666	1.11686	1.03753	1.1272	0.946237	1.11686	1.01859	1.1272	1	1.1272	0.990832	1.11686	1.00925	1.08643	0.954993	1.14815	0.946237	1.11686	0.963829	1.08643	0.903649	1.14815	0.903649	1.1272	0.92045	1.11686	1	1.10662	0.990832	1.09648	1.00925	1.09648	0.928966	1.13763	0.92045	1.1272
144	44.66	44.66	79.69	70.77	70.77	sp|P14550|AK1A1_HUMAN	Alcohol dehydrogenase [NADP(+)] OS=Homo sapiens GN=AKR1A1 PE=1 SV=3	HUMAN	39	0.981748	1.1695	1.03753	1.15878	0.679204	1.30617	1.05682	1.21339	1.13763	1.18032	0.758578	1.20226	1.14815	1.18032	1.31826	1.21339	1.27057	1.15878	1.22462	1.15878	1.41906	1.28233	1.35519	1.19124	1.1272	1.1695	1.30617	1.24738	1.25892	1.18032	1.01859	1.18032	1.19124	1.15878	1.1695	1.14815	1.58489	1.25892	1.90546	1.47231
145	44.57	44.57	49.87	45.19	43.25	sp|P40763|STAT3_HUMAN	Signal transducer and activator of transcription 3 OS=Homo sapiens GN=STAT3 PE=1 SV=2	HUMAN	33	0.648634	1.47231	0.963829	1.43219	0.597035	1.44544	0.625173	1.47231	1	1.25892	0.636796	1.30617	0.57544	1.61436	1.18032	1.23595	1.14815	1.22462	0.630957	1.43219	1.1695	1.23595	1.1272	1.21339	0.954993	1.23595	1.70608	1.48594	1.72187	1.41906	0.613762	1.58489	1.19124	1.20226	1.19124	1.24738	0.981748	1.27057	1.83654	1.44544
146	43.78	43.78	49.49	40.47	40.47	sp|P21980|TGM2_HUMAN	Protein-glutamine gamma-glutamyltransferase 2 OS=Homo sapiens GN=TGM2 PE=1 SV=2	HUMAN	30	0.660694	1.31826	0.772681	1.27057	0.679204	1.33045	0.92045	1.19124	1.07647	1.19124	0.972747	1.24738	0.816582	1.23595	0.870964	1.22462	1.10662	1.1695	1.1272	1.20226	1.22462	1.23595	1.51356	1.2942	1.24738	1.21339	1.33045	1.23595	1.65959	1.33045	1.03753	1.20226	1.11686	1.21339	1.39316	1.28233	1.1695	1.20226	1.28233	1.24738
147	43.37	43.64	39.04	34.4	30.84	sp|P23634-5|AT2B4_HUMAN	Isoform ZK of Plasma membrane calcium-transporting ATPase 4 OS=Homo sapiens GN=ATP2B4	HUMAN	33	0.937562	1.23595	1.02802	1.19124	0.963829	1.19124	1.00925	1.19124	1.11686	1.21339	1.04713	1.20226	0.660694	1.45881	0.83946	1.21339	0.654636	1.43219	0.698232	1.40605	0.903649	1.22462	0.704693	1.34276	0.717794	1.31826	0.879022	1.24738	0.691831	1.31826	0.625173	1.47231	0.824138	1.21339	0.619441	1.43219	0.691831	1.38038	0.847227	1.20226
148	43.33	47.41	26.75	10.59	9.281	sp|Q8TD57|DYH3_HUMAN	Dynein heavy chain 3, axonemal OS=Homo sapiens GN=DNAH3 PE=2 SV=1	HUMAN	29	1.10662	1.28233	1.0666	1.27057	0.77983	1.27057	0.77983	1.2942	0.751623	1.34276	0.539511	1.43219	0.963829	1.28233	0.801678	1.33045	1.28233	1.30617	0.660694	1.38038	0.549541	1.51356	0.855067	1.27057	0.847227	1.28233	0.731139	1.33045	1.13763	1.28233	0.862979	1.27057	0.731139	1.30617	1.22462	1.34276	1.1272	1.28233	1.01859	1.2942
149	43.12	43.12	37.61	28.96	28.96	sp|Q13733|AT1A4_HUMAN	Sodium/potassium-transporting ATPase subunit alpha-4 OS=Homo sapiens GN=ATP1A4 PE=1 SV=3	HUMAN	34	0.870964	1.22462	0.946237	1.22462	0.870964	1.21339	1.09648	1.20226	1.19124	1.20226	1.09648	1.22462	0.787046	1.23595	0.809096	1.23595	0.717794	1.30617	0.990832	1.21339	1.01859	1.21339	0.895365	1.24738	0.887156	1.23595	0.912011	1.21339	0.801678	1.28233	0.816582	1.23595	0.83946	1.22462	0.744732	1.2942	0.895365	1.23595	0.92045	1.21339
150	43.11	43.15	26.44	20.19	18.65	sp|Q8TEM1|PO210_HUMAN	Nuclear pore membrane glycoprotein 210 OS=Homo sapiens GN=NUP210 PE=1 SV=3	HUMAN	26	1.02802	1.09648	1.0666	1.10662	1.03753	1.08643	1.02802	1.08643	1.0666	1.09648	1.03753	1.10662	1.03753	1.08643	1.02802	1.0666	0.972747	1.11686	1.02802	1.09648	1.02802	1.09648	0.972747	1.13763	1	1.1272	0.990832	1.11686	0.937562	1.1272	0.963829	1.10662	0.954993	1.09648	0.903649	1.13763	0.981748	1.11686	0.972747	1.08643
151	43.08	43.08	73.6	69.04	66.5	sp|P36969|GPX4_HUMAN	Phospholipid hydroperoxide glutathione peroxidase, mitochondrial OS=Homo sapiens GN=GPX4 PE=1 SV=3	HUMAN	73	2.07014	1.27057	2.1677	1.34276	1.43219	1.22462	3.25087	1.51356	3.28095	1.57036	2.26987	1.47231	1.33045	1.1272	1.34276	1.15878	1.33045	1.1695	1.99526	1.28233	2.18776	1.38038	2.10863	1.40605	0.648634	1.1695	0.642688	1.1695	0.636796	1.14815	0.60256	1.25892	0.619441	1.21339	0.60256	1.21339	0.928966	1.14815	0.937562	1.11686
152	42.54	42.54	64.85	56.19	56.19	sp|P13861|KAP2_HUMAN	cAMP-dependent protein kinase type II-alpha regulatory subunit OS=Homo sapiens GN=PRKAR2A PE=1 SV=2	HUMAN	56	0.21677	2.07014	0.283139	1.80302	0.376704	1.48594	0.207014	2.03236	0.277971	1.70608	0.363078	1.44544	0.353183	1.58489	0.394457	1.55597	0.349945	1.58489	0.349945	1.48594	0.37325	1.5417	0.343558	1.49969	1.64437	1.39316	1.78649	1.34276	1.64437	1.38038	1.22462	1.20226	1.41906	1.21339	1.27057	1.21339	0.972747	1.19124	1.08643	1.14815
153	42.27	42.27	62.84	42.32	40.13	sp|P47897|SYQ_HUMAN	Glutamine--tRNA ligase OS=Homo sapiens GN=QARS PE=1 SV=1	HUMAN	30	0.636796	1.35519	0.679204	1.35519	0.619441	1.41906	0.544503	1.48594	0.625173	1.39316	0.529663	1.55597	0.903649	1.20226	1.02802	1.20226	0.809096	1.24738	0.758578	1.25892	0.92045	1.1695	0.731139	1.2942	1.36773	1.28233	1.64437	1.45881	1.27057	1.22462	1.28233	1.30617	1.45881	1.39316	1.18032	1.21339	1.38038	1.33045	1.67494	1.51356
154	42.12	42.4	55.92	46.55	45.89	sp|Q6JEL2|KLH10_HUMAN	Kelch-like protein 10 OS=Homo sapiens GN=KLHL10 PE=1 SV=1	HUMAN	37	0.409261	1.61436	0.383707	1.69044	0.366438	1.65959	0.483059	1.49969	0.487529	1.45881	0.444631	1.49969	0.510505	1.39316	0.409261	1.58489	0.432514	1.52757	0.619441	1.28233	0.49204	1.45881	0.529663	1.39316	1.28233	1.2942	0.972747	1.21339	1.09648	1.21339	1.30617	1.30617	1.01859	1.20226	1.09648	1.22462	1.39316	1.28233	1.07647	1.20226
155	41.96	46.47	53.6	49.14	42.47	sp|P13645|K1C10_HUMAN	Keratin, type I cytoskeletal 10 OS=Homo sapiens GN=KRT10 PE=1 SV=6	HUMAN	49	1.43219	1.21339	1.77011	1.27057	1.58489	1.25892	7.65597	2.35505	9.72747	2.60615	9.2045	2.63027	1.22462	1.18032	1	1.21339	2.55859	1.38038	7.17794	2.26987	6.0256	2.10863	11.9124	2.46604	0.831764	1.20226	0.704693	1.2942	1.77011	1.24738	0.679204	1.27057	0.564937	1.36773	1.45881	1.21339	0.731139	1.28233	0.608135	1.39316
156	41.85	41.85	48.99	41.9	41.9	sp|P49189|AL9A1_HUMAN	4-trimethylaminobutyraldehyde dehydrogenase OS=Homo sapiens GN=ALDH9A1 PE=1 SV=3	HUMAN	35	0.559758	1.34276	0.648634	1.23595	0.529663	1.39316	0.654636	1.28233	0.758578	1.18032	0.630957	1.31826	0.625173	1.2942	0.564937	1.34276	0.432514	1.48594	0.751623	1.20226	0.654636	1.28233	0.515229	1.39316	1.13763	1.19124	1.02802	1.1695	0.772681	1.20226	0.963829	1.1695	0.847227	1.22462	0.648634	1.33045	1.18032	1.21339	1.0666	1.19124
157	41.48	41.52	39.71	31.01	27.84	sp|O95782|AP2A1_HUMAN	AP-2 complex subunit alpha-1 OS=Homo sapiens GN=AP2A1 PE=1 SV=3	HUMAN	24	0.711214	1.36773	0.794328	1.35519	0.954993	1.30617	0.591562	1.43219	0.717794	1.30617	0.855067	1.28233	0.954993	1.28233	0.912011	1.33045	0.751623	1.38038	0.862979	1.2942	0.809096	1.28233	0.648634	1.45881	1.39316	1.35519	1.36773	1.36773	1.0666	1.28233	1.19124	1.33045	1.1272	1.28233	0.912011	1.44544	0.990832	1.38038	0.937562	1.25892
158	41.39	41.45	53.68	44.66	39.67	sp|P10323|ACRO_HUMAN	Acrosin OS=Homo sapiens GN=ACR PE=2 SV=4	HUMAN	71	0.263027	1.67494	0.383707	1.38038	0.237684	1.64437	0.299226	1.69044	0.444631	1.35519	0.277971	1.59956	0.390841	1.35519	0.253513	1.72187	0.432514	1.34276	0.465586	1.31826	0.301995	1.65959	0.496592	1.33045	1.5417	1.30617	1.01859	1.09648	1.65959	1.2942	1.03753	1.09648	0.648634	1.27057	1.14815	1.10662	1.72187	1.2942	1.13763	1.09648
159	41.34	41.34	42.11	36.61	35.01	sp|Q9Y678|COPG1_HUMAN	Coatomer subunit gamma-1 OS=Homo sapiens GN=COPG1 PE=1 SV=1	HUMAN	24	0.809096	1.49969	1.07647	1.30617	1.35519	1.38038	0.794328	1.43219	1.10662	1.28233	1.25892	1.27057	1.75388	1.39316	1.35519	1.33045	0.928966	1.31826	1.61436	1.28233	1.35519	1.28233	0.981748	1.31826	2.208	1.28233	1.65959	1.25892	1.28233	1.55597	1.51356	1.24738	1.22462	1.24738	0.903649	1.2942	1.35519	1.28233	1.05682	1.25892
160	41.33	41.35	34.53	21.52	21.52	sp|P12821|ACE_HUMAN	Angiotensin-converting enzyme OS=Homo sapiens GN=ACE PE=1 SV=1	HUMAN	46	0.613762	1.33045	0.608135	1.30617	0.428549	1.5417	0.711214	1.18032	0.685488	1.19124	0.483059	1.39316	0.428549	1.55597	0.47863	1.49969	0.461318	1.51356	0.465586	1.45881	0.544503	1.34276	0.519996	1.36773	0.679204	1.25892	0.765597	1.21339	0.711214	1.24738	0.660694	1.33045	0.77983	1.22462	0.751623	1.22462	1	1.14815	1.11686	1.1695
161	41.13	48.32	37.65	23.62	19.94	sp|Q13576|IQGA2_HUMAN	Ras GTPase-activating-like protein IQGAP2 OS=Homo sapiens GN=IQGAP2 PE=1 SV=4	HUMAN	24	0.83946	1.2942	0.831764	1.24738	0.895365	1.23595	0.744732	1.31826	0.744732	1.24738	0.787046	1.27057	0.92045	1.22462	0.972747	1.21339	1.18032	1.22462	0.816582	1.23595	0.870964	1.21339	1.04713	1.21339	1.08643	1.23595	1.13763	1.23595	1.34276	1.31826	1.0666	1.25892	1.13763	1.21339	1.38038	1.28233	1.01859	1.28233	1.08643	1.22462
162	41.04	41.3	86.75	74.76	74.76	sp|P63244|GBLP_HUMAN	Guanine nucleotide-binding protein subunit beta-2-like 1 OS=Homo sapiens GN=GNB2L1 PE=1 SV=3	HUMAN	32	0.398107	1.75388	0.47863	1.5417	0.440555	1.6293	0.501187	1.59956	0.60256	1.41906	0.570164	1.45881	0.519996	1.55597	0.570164	1.34276	0.744732	1.25892	0.704693	1.36773	0.724436	1.25892	0.963829	1.18032	1.35519	1.27057	1.40605	1.39316	1.87068	1.5417	1.10662	1.20226	1.19124	1.25892	1.5417	1.35519	1.1695	1.18032	1.23595	1.27057
163	40.76	40.78	54.29	44.55	43.4	sp|O75083|WDR1_HUMAN	WD repeat-containing protein 1 OS=Homo sapiens GN=WDR1 PE=1 SV=4	HUMAN	30	0.847227	1.24738	0.794328	1.21339	0.37325	1.99526	0.831764	1.24738	0.809096	1.18032	0.394457	1.85353	0.698232	1.31826	0.625173	1.34276	0.862979	1.18032	0.717794	1.27057	0.636796	1.2942	0.862979	1.18032	0.83946	1.18032	0.751623	1.19124	1.01859	1.20226	0.879022	1.20226	0.787046	1.22462	1.05682	1.18032	1.78649	1.57036	1.70608	1.64437
164	40.7	40.71	27.4	18.39	17.63	sp|Q14997|PSME4_HUMAN	Proteasome activator complex subunit 4 OS=Homo sapiens GN=PSME4 PE=1 SV=2	HUMAN	35	0.285759	1.70608	0.554626	1.30617	0.316228	1.77011	0.291072	1.80302	0.597035	1.30617	0.340408	1.77011	0.544503	1.38038	0.501187	1.39316	0.49204	1.39316	0.597035	1.35519	0.529663	1.41906	0.539511	1.36773	1.78649	1.30617	1.78649	1.34276	1.77011	1.35519	0.981748	1.19124	0.903649	1.20226	0.879022	1.20226	1.7378	1.44544	1.45881	1.28233
165	40.61	91.7	67.18	54.95	54.95	sp|P11142|HSP7C_HUMAN	Heat shock cognate 71 kDa protein OS=Homo sapiens GN=HSPA8 PE=1 SV=1	HUMAN	127	0.465586	1.49969	0.608135	1.24738	0.420727	1.5417	0.524808	1.47231	0.691831	1.21339	0.469894	1.51356	0.636796	1.21339	0.698232	1.19124	0.704693	1.13763	0.711214	1.20226	0.787046	1.1695	0.794328	1.1695	1.35519	1.30617	1.51356	1.35519	1.49969	1.48594	1.03753	1.13763	1.1272	1.14815	1.14815	1.25892	1.55597	1.36773	1.67494	1.38038
166	40.53	40.53	53.08	47.18	47.18	sp|P15104|GLNA_HUMAN	Glutamine synthetase OS=Homo sapiens GN=GLUL PE=1 SV=4	HUMAN	57	0.666807	1.31826	0.870964	1.15878	0.654636	1.30617	1.58489	1.36773	1.97697	1.49969	1.59956	1.40605	0.809096	1.14815	0.586138	1.34276	0.679204	1.24738	1.83654	1.51356	1.40605	1.36773	1.51356	1.35519	1.20226	1.24738	0.895365	1.21339	0.981748	1.13763	0.928966	1.1272	0.660694	1.24738	0.765597	1.18032	1.19124	1.21339	0.870964	1.14815
167	40.42	40.47	27.8	19.89	17.29	sp|Q5VYK3|ECM29_HUMAN	Proteasome-associated protein ECM29 homolog OS=Homo sapiens GN=ECM29 PE=1 SV=2	HUMAN	24	0.630957	1.52757	0.711214	1.2942	0.724436	1.25892	0.465586	1.80302	0.559758	1.41906	0.539511	1.41906	0.711214	1.34276	0.990832	1.23595	0.625173	1.36773	0.554626	1.51356	0.772681	1.27057	0.452898	1.6293	1.10662	1.28233	1.6293	1.58489	0.954993	1.30617	1.02802	1.2942	1.39316	1.30617	0.83946	1.27057	0.990832	1.28233	1.39316	1.27057
168	40.38	40.68	23.33	12.9	10.95	sp|Q96RL7-4|VP13A_HUMAN	Isoform 4 of Vacuolar protein sorting-associated protein 13A OS=Homo sapiens GN=VPS13A	HUMAN	29	0.570164	1.38038	0.291072	1.75388	0.340408	1.5417	0.570164	1.43219	0.299226	1.77011	0.340408	1.59956	0.440555	1.38038	0.334195	1.38038	0.275423	1.65959	0.440555	1.40605	0.316228	1.48594	0.270396	1.72187	0.758578	1.21339	0.534564	1.25892	0.409261	1.49969	1.51356	1.45881	0.981748	1.25892	0.912011	1.25892	1.31826	1.30617	0.928966	1.35519
169	40.33	40.59	59.25	50	49.21	sp|P07237|PDIA1_HUMAN	Protein disulfide-isomerase OS=Homo sapiens GN=P4HB PE=1 SV=3	HUMAN	32	0.461318	1.51356	0.383707	1.65959	0.340408	1.78649	0.648634	1.2942	0.564937	1.34276	0.501187	1.44544	0.444631	1.55597	0.524808	1.34276	0.359749	1.69044	0.685488	1.21339	0.758578	1.15878	0.534564	1.35519	1.00925	1.1695	1.13763	1.20226	0.772681	1.18032	1.1272	1.13763	1.33045	1.24738	0.92045	1.14815	1.25892	1.20226	1.55597	1.39316
170	40.28	40.28	57.83	42.01	39.7	sp|P04843|RPN1_HUMAN	Dolichyl-diphosphooligosaccharide--protein glycosyltransferase subunit 1 OS=Homo sapiens GN=RPN1 PE=1 SV=1	HUMAN	29	1.10662	1.15878	0.912011	1.15878	0.816582	1.19124	1.30617	1.1695	1.11686	1.15878	0.990832	1.15878	0.981748	1.15878	0.704693	1.28233	0.83946	1.19124	1.13763	1.15878	0.870964	1.18032	1.01859	1.14815	0.870964	1.18032	0.648634	1.25892	0.737904	1.21339	1.01859	1.1695	0.758578	1.23595	0.912011	1.15878	1.19124	1.15878	0.870964	1.20226
171	40.1	40.36	59.17	46.45	41.82	sp|Q8TC56|FA71B_HUMAN	Protein FAM71B OS=Homo sapiens GN=FAM71B PE=1 SV=2	HUMAN	41	0.444631	1.40605	0.928966	1.14815	0.711214	1.24738	0.870964	1.13763	1.85353	1.33045	1.44544	1.19124	0.83946	1.1695	0.83946	1.1695	0.711214	1.21339	1.64437	1.23595	1.69044	1.25892	1.36773	1.1695	1.70608	1.20226	1.87068	1.2942	1.45881	1.1695	0.912011	1.14815	0.903649	1.13763	0.809096	1.14815	1.13763	1.13763	1.11686	1.13763
172	40.09	40.2	47.07	37.2	34.93	sp|P42224|STAT1_HUMAN	Signal transducer and activator of transcription 1-alpha/beta OS=Homo sapiens GN=STAT1 PE=1 SV=2	HUMAN	25	0.787046	1.25892	0.990832	1.18032	0.887156	1.20226	0.787046	1.23595	0.937562	1.19124	0.855067	1.20226	1.41906	1.2942	0.895365	1.20226	0.772681	1.22462	1.38038	1.2942	0.847227	1.19124	0.744732	1.22462	1.75388	1.45881	1.0666	1.21339	0.903649	1.19124	1.45881	1.30617	0.895365	1.18032	0.772681	1.23595	1.6293	1.39316	0.954993	1.19124
173	39.99	40.12	66.2	55.71	55.71	sp|Q8NBX0|SCPDL_HUMAN	Saccharopine dehydrogenase-like oxidoreductase OS=Homo sapiens GN=SCCPDH PE=1 SV=1	HUMAN	62	0.92045	1.18032	0.990832	1.33045	0.879022	1.13763	1.58489	1.34276	1.65959	1.41906	1.38038	1.27057	0.990832	1.23595	0.912011	1.18032	0.946237	1.20226	1.5417	1.2942	1.47231	1.34276	1.45881	1.24738	1.04713	1.14815	0.963829	1.21339	0.990832	1.20226	0.981748	1.1272	0.887156	1.13763	0.895365	1.18032	1.1272	1.13763	1.02802	1.13763
174	39.97	40	60.1	54.59	54.59	sp|P10644|KAP0_HUMAN	cAMP-dependent protein kinase type I-alpha regulatory subunit OS=Homo sapiens GN=PRKAR1A PE=1 SV=1	HUMAN	35	0.285759	1.87068	0.394457	1.47231	0.363078	1.6293	0.349945	1.75388	0.47863	1.39316	0.432514	1.57036	0.366438	1.57036	0.291072	1.78649	0.222843	2.05116	0.457088	1.47231	0.353183	1.69044	0.265461	1.95885	1.34276	1.30617	1.01859	1.14815	0.711214	1.24738	0.954993	1.15878	0.737904	1.28233	0.501187	1.59956	1.04713	1.18032	0.772681	1.21339
175	39.96	40.04	51.87	33.2	32.82	sp|P05164-3|PERM_HUMAN	Isoform H7 of Myeloperoxidase OS=Homo sapiens GN=MPO	HUMAN	34	0.416869	1.45881	0.698232	1.20226	0.570164	1.23595	0.401791	1.49969	0.698232	1.19124	0.564937	1.23595	0.242103	1.72187	0.405508	1.45881	0.285759	1.52757	0.246604	1.65959	0.380189	1.52757	0.293765	1.47231	0.580764	1.24738	0.92045	1.18032	0.642688	1.18032	0.331131	1.59956	0.549541	1.38038	0.409261	1.36773	0.401791	1.57036	0.691831	1.28233
176	39.95	39.95	58.02	50.99	42.34	sp|P34913|HYES_HUMAN	Bifunctional epoxide hydrolase 2 OS=Homo sapiens GN=EPHX2 PE=1 SV=2	HUMAN	35	1.36773	1.2942	1.30617	1.31826	1.2942	1.27057	1.57036	1.38038	1.44544	1.38038	1.48594	1.36773	2.18776	1.59956	1.85353	1.57036	1.39316	1.25892	2.48886	1.7378	2.12814	1.72187	1.64437	1.41906	1.45881	1.23595	1.19124	1.19124	0.990832	1.20226	1.64437	1.30617	1.39316	1.28233	1.08643	1.20226	1.6293	1.33045	1.35519	1.28233
177	39.91	39.95	23.66	15.81	13.62	sp|Q92621|NU205_HUMAN	Nuclear pore complex protein Nup205 OS=Homo sapiens GN=NUP205 PE=1 SV=3	HUMAN	21	3.87258	1.8197	2.01372	1.27057	2.14783	1.47231	2.91072	1.65959	1.61436	1.27057	1.64437	1.36773	1.45881	1.34276	1.30617	1.33045	2.18776	1.44544	1.15878	1.25892	1.1272	1.28233	1.70608	1.33045	0.405508	1.45881	0.359749	1.72187	0.597035	1.35519	0.648634	1.24738	0.636796	1.25892	1.02802	1.27057	0.654636	1.30617	0.698232	1.31826
178	39.77	46.84	65.46	48.11	44.33	sp|Q02383|SEMG2_HUMAN	Semenogelin-2 OS=Homo sapiens GN=SEMG2 PE=1 SV=1	HUMAN	108	0.203236	2.63027	0.801678	1.14815	1.00925	1.14815	0.313329	2.29087	1.40605	1.2942	1.83654	1.47231	0.887156	1.14815	0.619441	1.27057	0.855067	1.15878	1.58489	1.34276	1.09648	1.1695	1.47231	1.25892	4.57088	2.67917	3.25087	2.35505	4.32514	2.53513	1.09648	1.14815	0.758578	1.23595	1.07647	1.14815	0.879022	1.14815	0.586138	1.36773
179	39.6	39.8	38.38	16.27	14.18	sp|P15924|DESP_HUMAN	Desmoplakin OS=Homo sapiens GN=DSP PE=1 SV=3	HUMAN	30	3.31131	1.36773	2.91072	1.39316	2.35505	1.33045	2.60615	1.30617	2.12814	1.36773	1.90546	1.30617	2.58226	1.38038	1.95885	1.35519	4.87529	1.55597	1.78649	1.30617	1.61436	1.30617	3.16228	1.43219	0.717794	1.27057	0.685488	1.30617	1.39316	1.33045	0.831764	1.28233	0.809096	1.28233	1.65959	1.30617	0.954993	1.25892	0.912011	1.28233
180	39.59	39.59	75.18	63.7	60.19	sp|P24752|THIL_HUMAN	Acetyl-CoA acetyltransferase, mitochondrial OS=Homo sapiens GN=ACAT1 PE=1 SV=1	HUMAN	73	0.519996	1.40605	0.879022	1.1272	0.672977	1.28233	1.25892	1.27057	2.12814	1.61436	1.61436	1.36773	0.77983	1.19124	0.570164	1.33045	0.954993	1.1272	1.87068	1.47231	1.40605	1.34276	2.31206	1.6293	1.47231	1.23595	1.10662	1.15878	1.8197	1.36773	0.887156	1.1695	0.648634	1.28233	1.08643	1.1272	1.11686	1.13763	0.824138	1.15878
181	39.43	39.44	72.1	61.47	58.63	tr|R4GNH3|R4GNH3_HUMAN	26S protease regulatory subunit 6A OS=Homo sapiens GN=PSMC3 PE=3 SV=1	HUMAN	36	0.487529	1.33045	0.524808	1.36773	0.505825	1.33045	0.787046	1.20226	0.855067	1.24738	0.816582	1.22462	0.42462	1.43219	0.469894	1.38038	0.353183	1.39316	0.744732	1.24738	0.847227	1.1695	0.625173	1.18032	0.887156	1.18032	1.02802	1.1695	0.758578	1.18032	0.831764	1.18032	0.928966	1.19124	0.625173	1.18032	0.903649	1.18032	0.946237	1.1695
182	39.32	39.32	42.69	31.05	30.48	sp|Q14974|IMB1_HUMAN	Importin subunit beta-1 OS=Homo sapiens GN=KPNB1 PE=1 SV=2	HUMAN	30	0.564937	1.38038	0.613762	1.31826	0.809096	1.20226	0.57544	1.38038	0.636796	1.2942	0.83946	1.19124	0.353183	1.7378	0.60256	1.31826	0.704693	1.22462	0.394457	1.58489	0.636796	1.27057	0.717794	1.22462	0.672977	1.25892	1.02802	1.20226	1.28233	1.30617	0.619441	1.33045	0.990832	1.33045	1.1695	1.23595	0.457088	1.52757	0.711214	1.27057
183	39.25	39.25	62.24	61.22	50.68	sp|Q9HBV2|SACA1_HUMAN	Sperm acrosome membrane-associated protein 1 OS=Homo sapiens GN=SPACA1 PE=1 SV=1	HUMAN	56	0.444631	1.51356	0.630957	1.25892	0.60256	1.25892	0.809096	1.1695	1.1695	1.22462	1.14815	1.25892	0.77983	1.15878	0.49204	1.39316	0.751623	1.19124	1.45881	1.34276	0.954993	1.15878	1.38038	1.28233	1.70608	1.36773	1.1272	1.19124	1.6293	1.33045	1.23595	1.18032	0.77983	1.19124	1.13763	1.14815	1.27057	1.15878	0.809096	1.19124
184	39.18	39.26	41.78	31.89	28.78	sp|P56192|SYMC_HUMAN	Methionine--tRNA ligase, cytoplasmic OS=Homo sapiens GN=MARS PE=1 SV=2	HUMAN	25	0.515229	1.41906	0.816582	1.1695	0.704693	1.21339	0.570164	1.33045	0.870964	1.1695	0.772681	1.18032	0.636796	1.28233	0.862979	1.1695	0.672977	1.22462	0.724436	1.21339	0.928966	1.1695	0.711214	1.21339	1.21339	1.21339	1.6293	1.33045	1.25892	1.22462	0.794328	1.23595	1.05682	1.1695	0.831764	1.19124	0.92045	1.21339	1.21339	1.18032
185	39	42.53	40.19	30.9	30.9	sp|P08237-3|K6PF_HUMAN	Isoform 3 of 6-phosphofructokinase, muscle type OS=Homo sapiens GN=PFKM	HUMAN	34	0.452898	1.52757	0.77983	1.21339	0.544503	1.38038	0.870964	1.22462	1.57036	1.47231	1.11686	1.28233	0.654636	1.33045	0.564937	1.36773	0.816582	1.22462	1.28233	1.28233	1.07647	1.2942	1.45881	1.33045	1.41906	1.25892	1.30617	1.33045	1.7378	1.40605	0.831764	1.2942	0.704693	1.33045	0.972747	1.22462	1.1695	1.22462	0.946237	1.22462
186	38.97	40.2	56.46	44.59	41.44	sp|Q9NQW7-3|XPP1_HUMAN	Isoform 3 of Xaa-Pro aminopeptidase 1 OS=Homo sapiens GN=XPNPEP1	HUMAN	24	0.972747	1.10662	1	1.08643	0.981748	1.07647	0.946237	1.08643	0.972747	1.0666	0.954993	1.07647	1.00925	1.0666	0.981748	1.08643	1.00925	1.08643	0.981748	1.07647	0.954993	1.08643	0.981748	1.08643	1.02802	1.09648	1	1.10662	1.02802	1.10662	1	1.0666	0.972747	1.08643	1.00925	1.07647	1.01859	1.07647	0.990832	1.08643
187	38.86	38.86	52.64	45.81	42.08	sp|Q14166|TTL12_HUMAN	Tubulin--tyrosine ligase-like protein 12 OS=Homo sapiens GN=TTLL12 PE=1 SV=2	HUMAN	32	0.981748	1.1695	0.794328	1.23595	0.660694	1.23595	0.928966	1.18032	0.758578	1.23595	0.630957	1.21339	0.870964	1.18032	1.03753	1.15878	0.737904	1.22462	0.809096	1.20226	1.00925	1.19124	0.724436	1.20226	0.83946	1.20226	1.01859	1.18032	0.772681	1.19124	1.08643	1.19124	1.30617	1.24738	0.981748	1.21339	1.27057	1.1695	1.57036	1.22462
189	38.83	38.83	62.12	62.12	62.12	sp|P11177|ODPB_HUMAN	Pyruvate dehydrogenase E1 component subunit beta, mitochondrial OS=Homo sapiens GN=PDHB PE=1 SV=3	HUMAN	53	0.990832	1.15878	1.23595	1.14815	0.794328	1.19124	1.77011	1.30617	2.24905	1.49969	1.40605	1.28233	1.23595	1.15878	0.954993	1.14815	0.731139	1.15878	2.0893	1.41906	1.72187	1.36773	1.24738	1.20226	1.15878	1.14815	1	1.1695	0.731139	1.15878	0.946237	1.14815	0.758578	1.18032	0.559758	1.2942	1.52757	1.19124	1.19124	1.14815
188	38.83	38.83	48.25	29.37	25.05	tr|B7Z815|B7Z815_HUMAN	Ubiquitin carboxyl-terminal hydrolase OS=Homo sapiens GN=USP7 PE=2 SV=1	HUMAN	24	0.570164	1.39316	0.539511	1.36773	0.483059	1.44544	0.510505	1.51356	0.524808	1.39316	0.440555	1.55597	0.539511	1.38038	0.554626	1.36773	0.465586	1.43219	0.529663	1.39316	0.515229	1.43219	0.440555	1.49969	0.954993	1.18032	1.01859	1.22462	0.801678	1.20226	0.990832	1.18032	1	1.1695	0.855067	1.19124	1.07647	1.18032	1.1695	1.22462
190	38.79	38.87	37.41	28.24	25.92	sp|Q10567|AP1B1_HUMAN	AP-1 complex subunit beta-1 OS=Homo sapiens GN=AP1B1 PE=1 SV=2	HUMAN	21	0.416869	2.05116	1	1.40605	0.824138	1.48594	0.405508	2.26987	1.00925	1.44544	0.847227	1.5417	1.47231	1.48594	1.38038	1.44544	0.831764	1.45881	1.41906	1.40605	1.45881	1.39316	0.824138	1.48594	3.46737	2.48886	3.34195	2.42103	1.99526	1.90546	1.44544	1.5417	1.39316	1.49969	0.831764	1.39316	1.69044	1.61436	1.6293	1.58489
191	38.65	38.67	63.27	53.49	53.49	sp|P14868|SYDC_HUMAN	Aspartate--tRNA ligase, cytoplasmic OS=Homo sapiens GN=DARS PE=1 SV=2	HUMAN	25	0.737904	1.2942	0.912011	1.22462	0.731139	1.27057	0.870964	1.19124	1.0666	1.19124	0.847227	1.18032	0.751623	1.25892	0.794328	1.21339	0.654636	1.34276	0.870964	1.20226	0.895365	1.25892	0.758578	1.21339	1	1.31826	1.05682	1.20226	0.887156	1.20226	0.801678	1.21339	0.862979	1.21339	0.704693	1.27057	0.990832	1.22462	1.05682	1.19124
192	38.47	90.17	70.05	64.74	64.74	sp|P08107|HSP71_HUMAN	Heat shock 70 kDa protein 1A/1B OS=Homo sapiens GN=HSPA1A PE=1 SV=5	HUMAN	129	0.237684	1.64437	0.440555	1.2942	0.270396	1.5417	0.293765	1.57036	0.570164	1.22462	0.349945	1.41906	0.580764	1.22462	0.483059	1.2942	0.387258	1.22462	0.744732	1.15878	0.654636	1.18032	0.496592	1.14815	2.55859	1.44544	2.208	1.40605	1.64437	1.44544	1.28233	1.1272	1.08643	1.1272	0.847227	1.13763	2.24905	1.36773	1.87068	1.28233
193	38.4	38.91	51.19	29.8	27.1	sp|P33176|KINH_HUMAN	Kinesin-1 heavy chain OS=Homo sapiens GN=KIF5B PE=1 SV=1	HUMAN	21	0.981748	1.30617	0.83946	1.31826	0.92045	1.31826	1.00925	1.28233	0.862979	1.31826	0.946237	1.34276	0.855067	1.28233	0.879022	1.31826	1.09648	1.2942	0.879022	1.31826	0.903649	1.31826	1.1272	1.27057	0.862979	1.30617	0.887156	1.31826	1.10662	1.20226	1	1.33045	1.03753	1.24738	1.2942	1.28233	0.92045	1.33045	0.946237	1.36773
194	38.38	38.38	69.43	50.75	48.04	sp|P31040|DHSA_HUMAN	Succinate dehydrogenase [ubiquinone] flavoprotein subunit, mitochondrial OS=Homo sapiens GN=SDHA PE=1 SV=2	HUMAN	53	0.879022	1.28233	0.564937	1.41906	0.648634	1.33045	1.00925	1.19124	0.724436	1.1695	0.731139	1.18032	0.648634	1.31826	0.704693	1.33045	0.963829	1.1695	0.737904	1.19124	0.847227	1.20226	1.07647	1.20226	0.711214	1.20226	0.816582	1.19124	1.04713	1.22462	1.10662	1.23595	1.1695	1.19124	1.58489	1.27057	0.954993	1.15878	1.0666	1.15878
195	38.14	38.16	47.13	39.43	39.43	sp|P06744|G6PI_HUMAN	Glucose-6-phosphate isomerase OS=Homo sapiens GN=GPI PE=1 SV=4	HUMAN	42	0.135519	1.67494	0.152757	1.72187	0.164437	1.55597	0.159956	1.65959	0.18197	1.70608	0.194089	1.55597	0.158489	1.61436	0.108643	1.78649	0.103753	1.67494	0.194089	1.57036	0.123595	1.83654	0.11695	1.72187	1.20226	1.20226	0.772681	1.20226	0.672977	1.25892	1.02802	1.18032	0.648634	1.18032	0.580764	1.15878	0.912011	1.21339	0.591562	1.31826
196	38.03	41.92	65.72	61.13	60.78	sp|Q9Y277|VDAC3_HUMAN	Voltage-dependent anion-selective channel protein 3 OS=Homo sapiens GN=VDAC3 PE=1 SV=1	HUMAN	84	1.6293	1.2942	1.85353	1.38038	1.45881	1.2942	3.34195	1.95885	3.34195	1.85353	2.83139	1.87068	1.72187	1.35519	1.2942	1.19124	1.24738	1.15878	3.10456	1.8197	2.60615	1.75388	2.39883	1.6293	1.05682	1.1272	0.801678	1.14815	0.787046	1.15878	0.92045	1.1272	0.685488	1.23595	0.685488	1.22462	1.22462	1.1695	0.92045	1.1272
197	37.88	37.98	29.13	16.08	14.82	sp|Q68DN1|CB016_HUMAN	Uncharacterized protein C2orf16 OS=Homo sapiens GN=C2orf16 PE=2 SV=3	HUMAN	23	1.6293	1.39316	1.44544	1.33045	1.41906	1.31826	1.27057	1.24738	1.18032	1.30617	1.14815	1.2942	1.36773	1.30617	1.18032	1.27057	1.21339	1.28233	1.09648	1.27057	0.963829	1.2942	0.981748	1.25892	0.831764	1.28233	0.724436	1.30617	0.758578	1.35519	0.92045	1.22462	0.801678	1.28233	0.831764	1.31826	0.937562	1.27057	0.824138	1.27057
198	37.77	37.83	76.51	67.77	67.77	sp|P07864|LDHC_HUMAN	L-lactate dehydrogenase C chain OS=Homo sapiens GN=LDHC PE=1 SV=4	HUMAN	56	0.141906	1.6293	0.212814	1.61436	0.152757	1.83654	0.115878	1.94089	0.18197	1.8197	0.128233	2.0893	0.293765	1.38038	0.164437	1.8197	0.149969	1.52757	0.251189	1.5417	0.143219	2.07014	0.134276	1.64437	2.72898	1.47231	1.45881	1.35519	1.25892	1.24738	1.39316	1.31826	0.672977	1.34276	0.591562	1.14815	2.39883	1.67494	1.22462	1.23595
199	37.77	37.81	60.53	56.8	56.58	sp|Q9Y265|RUVB1_HUMAN	RuvB-like 1 OS=Homo sapiens GN=RUVBL1 PE=1 SV=1	HUMAN	36	0.192309	1.61436	0.310456	1.47231	0.222843	1.6293	0.212814	1.6293	0.366438	1.43219	0.263027	1.57036	0.275423	1.5417	0.201372	1.75388	0.233346	1.58489	0.319154	1.51356	0.229087	1.7378	0.275423	1.49969	1.52757	1.18032	1.13763	1.13763	1.2942	1.14815	0.862979	1.1272	0.60256	1.30617	0.717794	1.15878	1.19124	1.15878	0.794328	1.24738
200	37.68	37.68	57.25	53.14	51.96	sp|P07954|FUMH_HUMAN	Fumarate hydratase, mitochondrial OS=Homo sapiens GN=FH PE=1 SV=3	HUMAN	65	0.465586	1.24738	0.564937	1.25892	0.544503	1.21339	0.619441	1.20226	0.847227	1.14815	0.847227	1.11686	0.469894	1.20226	0.49204	1.24738	0.277971	1.41906	0.711214	1.1272	0.731139	1.14815	0.398107	1.30617	1.03753	1.10662	1.14815	1.1272	0.586138	1.14815	0.824138	1.11686	0.870964	1.11686	0.461318	1.18032	0.847227	1.11686	0.92045	1.10662
202	37.61	37.62	59.46	53.04	51.01	sp|P31939|PUR9_HUMAN	Bifunctional purine biosynthesis protein PURH OS=Homo sapiens GN=ATIC PE=1 SV=3	HUMAN	26	0.496592	1.57036	0.559758	1.39316	0.619441	1.27057	0.30761	1.87068	0.337287	1.67494	0.353183	1.58489	0.544503	1.40605	0.510505	1.57036	0.387258	1.41906	0.325087	1.72187	0.301995	1.92309	0.226986	1.75388	1.09648	1.30617	1.07647	1.5417	0.660694	1.31826	0.879022	1.30617	0.879022	1.2942	0.597035	1.43219	0.937562	1.23595	0.946237	1.34276
201	37.61	37.72	24.82	19.91	19.04	sp|Q16531|DDB1_HUMAN	DNA damage-binding protein 1 OS=Homo sapiens GN=DDB1 PE=1 SV=1	HUMAN	21	0.376704	1.64437	0.534564	1.36773	0.448745	1.45881	0.444631	1.59956	0.642688	1.33045	0.539511	1.40605	0.510505	1.40605	0.524808	1.43219	0.474242	1.45881	0.608135	1.36773	0.630957	1.38038	0.57544	1.39316	1.33045	1.2942	1.36773	1.40605	1.20226	1.2942	0.954993	1.23595	0.954993	1.24738	0.887156	1.24738	1.0666	1.24738	1.09648	1.2942
203	37.55	37.57	36.7	28.47	24.61	sp|P36776|LONM_HUMAN	Lon protease homolog, mitochondrial OS=Homo sapiens GN=LONP1 PE=1 SV=2	HUMAN	19	0.912011	1.31826	1.31826	1.31826	1.47231	1.41906	0.787046	1.34276	1.15878	1.30617	1.25892	1.35519	1.00925	1.28233	0.660694	1.41906	1.15878	1.27057	0.862979	1.25892	0.597035	1.41906	1	1.28233	1.04713	1.34276	0.698232	1.33045	1.18032	1.30617	0.744732	1.30617	0.496592	1.61436	0.83946	1.2942	0.685488	1.33045	0.444631	1.7378
204	37.53	37.53	65.21	57.08	57.08	sp|P31930|QCR1_HUMAN	Cytochrome b-c1 complex subunit 1, mitochondrial OS=Homo sapiens GN=UQCRC1 PE=1 SV=3	HUMAN	48	1.05682	1.07647	1.03753	1.07647	1.01859	1.07647	1.00925	1.07647	0.990832	1.07647	0.972747	1.07647	1.01859	1.07647	0.990832	1.0666	1.02802	1.0666	0.972747	1.08643	0.946237	1.07647	0.981748	1.07647	0.954993	1.08643	0.928966	1.0666	0.963829	1.07647	0.972747	1.0666	0.946237	1.0666	0.981748	1.05682	0.990832	1.0666	0.963829	1.05682
205	37.51	37.51	68.63	56.21	50.98	sp|Q02790|FKBP4_HUMAN	Peptidyl-prolyl cis-trans isomerase FKBP4 OS=Homo sapiens GN=FKBP4 PE=1 SV=3	HUMAN	27	0.636796	1.34276	0.474242	1.52757	0.648634	1.21339	0.642688	1.33045	0.524808	1.38038	0.625173	1.25892	0.524808	1.47231	0.501187	1.38038	0.698232	1.2942	0.57544	1.35519	0.524808	1.31826	0.737904	1.23595	0.879022	1.20226	0.77983	1.20226	1.09648	1.18032	1.13763	1.19124	0.972747	1.19124	1.39316	1.22462	0.847227	1.25892	0.794328	1.22462
206	37.47	37.47	67.48	61.66	61.66	tr|B7Z6B8|B7Z6B8_HUMAN	2,4-dienoyl-CoA reductase, mitochondrial OS=Homo sapiens GN=DECR1 PE=2 SV=1	HUMAN	54	0.660694	1.2942	0.912011	1.1272	0.855067	1.11686	1.30617	1.1695	1.70608	1.21339	1.69044	1.28233	0.903649	1.1272	0.544503	1.38038	0.870964	1.13763	1.70608	1.22462	1.0666	1.27057	1.57036	1.15878	1.35519	1.24738	0.816582	1.13763	1.31826	1.22462	0.981748	1.13763	0.597035	1.31826	0.972747	1.11686	1.0666	1.11686	0.625173	1.35519
207	37.43	37.43	41.12	32.64	29.24	sp|P27487|DPP4_HUMAN	Dipeptidyl peptidase 4 OS=Homo sapiens GN=DPP4 PE=1 SV=2	HUMAN	34	1.05682	1.15878	1.1272	1.14815	0.824138	1.19124	1.38038	1.30617	1.44544	1.38038	1.07647	1.21339	1.08643	1.14815	0.946237	1.15878	1.0666	1.13763	1.43219	1.35519	1.24738	1.27057	1.35519	1.30617	1.03753	1.13763	0.912011	1.1272	1	1.15878	0.963829	1.15878	0.83946	1.19124	0.954993	1.13763	1.33045	1.20226	1.18032	1.1695
208	37.27	37.59	68.84	60.7	58.84	sp|Q9UIF3|TEKT2_HUMAN	Tektin-2 OS=Homo sapiens GN=TEKT2 PE=1 SV=1	HUMAN	36	4.2462	1.72187	5.19996	1.94089	4.44631	1.94089	3.63078	1.49969	4.61318	1.75388	3.98107	1.70608	3.56451	1.75388	3.31131	1.6293	2.22844	1.44544	3.04789	1.51356	2.96483	1.47231	2.05116	1.2942	0.704693	1.19124	0.660694	1.24738	0.519996	1.25892	0.608135	1.28233	0.591562	1.2942	0.452898	1.35519	0.724436	1.23595	0.698232	1.28233
209	37.22	37.59	51.93	42.92	39.2	sp|Q06210|GFPT1_HUMAN	Glutamine--fructose-6-phosphate aminotransferase [isomerizing] 1 OS=Homo sapiens GN=GFPT1 PE=1 SV=3	HUMAN	37	0.981748	1.05682	1	1.05682	0.981748	1.05682	1.01859	1.05682	1.02802	1.07647	1.00925	1.0666	1.01859	1.0666	0.954993	1.07647	0.972747	1.07647	1.05682	1.08643	0.990832	1.0666	1.00925	1.08643	1.02802	1.0666	0.963829	1.0666	0.981748	1.07647	1.00925	1.07647	0.954993	1.07647	0.963829	1.08643	1.02802	1.0666	0.972747	1.0666
210	37.11	37.11	64.45	60.13	56.15	tr|B1AK88|B1AK88_HUMAN	Capping protein (Actin filament) muscle Z-line, beta, isoform CRA_d OS=Homo sapiens GN=CAPZB PE=2 SV=1	HUMAN	43	1.34276	1.23595	1.35519	1.25892	1.1695	1.20226	1.70608	1.44544	1.70608	1.45881	1.52757	1.44544	1.2942	1.20226	1.1272	1.20226	1.41906	1.2942	1.67494	1.43219	1.47231	1.43219	1.87068	1.57036	0.972747	1.1695	0.831764	1.1695	1.04713	1.19124	0.946237	1.19124	0.809096	1.21339	1.02802	1.1695	1.0666	1.20226	0.92045	1.1695
211	37.07	39.09	21.34	10.3	8.192	sp|Q7Z6Z7-2|HUWE1_HUMAN	Isoform 2 of E3 ubiquitin-protein ligase HUWE1 OS=Homo sapiens GN=HUWE1	HUMAN	25	0.83946	1.2942	0.597035	1.48594	0.539511	1.64437	0.809096	1.25892	0.570164	1.51356	0.580764	1.47231	0.613762	1.51356	0.704693	1.38038	0.660694	1.38038	0.630957	1.41906	0.648634	1.45881	0.648634	1.35519	0.772681	1.34276	0.855067	1.31826	0.758578	1.34276	1.08643	1.27057	1.04713	1.2942	1.0666	1.27057	1.1272	1.28233	1.11686	1.2942
212	37.06	37.08	56.8	44.52	42.32	sp|O00232|PSD12_HUMAN	26S proteasome non-ATPase regulatory subunit 12 OS=Homo sapiens GN=PSMD12 PE=1 SV=3	HUMAN	25	0.724436	1.39316	0.787046	1.24738	0.824138	1.23595	1.28233	1.22462	1.2942	1.2942	1.34276	1.28233	0.870964	1.21339	0.704693	1.23595	0.744732	1.23595	1.44544	1.35519	1.1272	1.27057	1.25892	1.30617	1.1272	1.28233	0.937562	1.31826	1	1.27057	1.08643	1.21339	0.895365	1.34276	0.928966	1.27057	1.02802	1.19124	0.847227	1.19124
213	36.94	36.97	38.23	30.66	25	tr|E9PEN8|E9PEN8_HUMAN	Exportin-7 OS=Homo sapiens GN=XPO7 PE=2 SV=1	HUMAN	20	0.564937	1.45881	0.369828	1.59956	0.505825	1.41906	0.515229	1.43219	0.376704	1.43219	0.483059	1.35519	0.428549	1.64437	0.47863	1.44544	0.444631	1.5417	0.394457	1.61436	0.465586	1.35519	0.413047	1.49969	0.787046	1.28233	0.83946	1.25892	0.801678	1.25892	1.14815	1.25892	1.23595	1.25892	1.09648	1.44544	0.824138	1.36773	0.937562	1.27057
214	36.7	36.7	45.12	39.07	31.78	sp|P13667|PDIA4_HUMAN	Protein disulfide-isomerase A4 OS=Homo sapiens GN=PDIA4 PE=1 SV=2	HUMAN	25	0.272898	1.78649	0.432514	1.38038	0.359749	1.5417	0.331131	1.70608	0.524808	1.31826	0.436516	1.47231	0.444631	1.39316	0.398107	1.47231	0.559758	1.25892	0.539511	1.35519	0.487529	1.41906	0.679204	1.23595	1.61436	1.38038	1.43219	1.30617	2.05116	1.52757	1.03753	1.18032	0.972747	1.24738	1.2942	1.20226	1.25892	1.24738	1.14815	1.23595
215	36.68	36.68	62.75	53.24	53.24	sp|P54578|UBP14_HUMAN	Ubiquitin carboxyl-terminal hydrolase 14 OS=Homo sapiens GN=USP14 PE=1 SV=3	HUMAN	25	0.394457	1.69044	0.744732	1.23595	0.564937	1.35519	0.597035	1.43219	1.18032	1.24738	0.887156	1.23595	0.787046	1.21339	0.57544	1.39316	0.501187	1.55597	1.24738	1.25892	0.903649	1.23595	0.847227	1.22462	1.97697	1.5417	1.47231	1.38038	1.25892	1.27057	1.04713	1.20226	0.751623	1.2942	0.636796	1.45881	1.41906	1.28233	1.00925	1.21339
216	36.57	36.65	65.37	58.05	56.34	sp|P43034|LIS1_HUMAN	Platelet-activating factor acetylhydrolase IB subunit alpha OS=Homo sapiens GN=PAFAH1B1 PE=1 SV=2	HUMAN	25	0.325087	1.99526	0.591562	1.30617	0.483059	1.48594	0.505825	1.55597	0.92045	1.24738	0.751623	1.22462	0.505825	1.45881	0.380189	1.72187	0.457088	1.58489	0.801678	1.22462	0.630957	1.30617	0.704693	1.31826	1.52757	1.48594	1.19124	1.31826	1.40605	1.38038	0.847227	1.23595	0.654636	1.39316	0.758578	1.35519	0.990832	1.22462	0.824138	1.25892
217	36.48	36.48	63.17	41.99	36.1	sp|P31948|STIP1_HUMAN	Stress-induced-phosphoprotein 1 OS=Homo sapiens GN=STIP1 PE=1 SV=1	HUMAN	21	0.630957	1.36773	0.524808	1.44544	0.390841	1.65959	0.698232	1.36773	0.60256	1.39316	0.448745	1.59956	0.469894	1.52757	0.398107	1.64437	0.711214	1.24738	0.549541	1.45881	0.452898	1.59956	0.816582	1.22462	0.744732	1.24738	0.619441	1.33045	1.05682	1.22462	0.903649	1.19124	0.731139	1.28233	1.31826	1.27057	1.24738	1.24738	1.01859	1.21339
218	36.46	36.46	64.45	39.97	36.14	sp|P49748-3|ACADV_HUMAN	Isoform 3 of Very long-chain specific acyl-CoA dehydrogenase, mitochondrial OS=Homo sapiens GN=ACADVL	HUMAN	27	0.824138	1.28233	0.928966	1.18032	1.07647	1.18032	0.963829	1.1695	1.10662	1.23595	1.31826	1.2942	0.519996	1.65959	0.711214	1.36773	0.416869	1.7378	0.672977	1.30617	0.912011	1.27057	0.529663	1.38038	0.666807	1.33045	0.879022	1.22462	0.49204	1.48594	0.564937	1.5417	0.787046	1.25892	0.452898	1.59956	0.487529	1.61436	0.660694	1.34276
219	36.42	36.42	57.03	51.93	50.51	sp|P43490|NAMPT_HUMAN	Nicotinamide phosphoribosyltransferase OS=Homo sapiens GN=NAMPT PE=1 SV=1	HUMAN	27	0.340408	1.77011	0.505825	1.39316	0.394457	1.55597	0.363078	1.7378	0.549541	1.39316	0.432514	1.5417	0.660694	1.25892	0.666807	1.22462	0.666807	1.22462	0.724436	1.25892	0.731139	1.22462	0.724436	1.27057	1.97697	1.59956	1.97697	1.59956	1.97697	1.59956	1.34276	1.30617	1.35519	1.31826	1.34276	1.2942	1.70608	1.41906	1.70608	1.43219
220	36.32	36.56	65.05	59.71	57.28	sp|Q9BTE6|AASD1_HUMAN	Alanyl-tRNA editing protein Aarsd1 OS=Homo sapiens GN=AARSD1 PE=1 SV=2	HUMAN	35	0.937562	1.07647	0.963829	1.0666	0.963829	1.07647	0.954993	1.07647	0.981748	1.08643	0.981748	1.08643	1	1.0666	0.972747	1.0666	0.928966	1.10662	1.01859	1.07647	0.990832	1.0666	0.946237	1.10662	1.05682	1.08643	1.02802	1.08643	0.981748	1.10662	1.02802	1.07647	1	1.0666	0.954993	1.09648	1.02802	1.08643	0.990832	1.07647
221	36.23	36.23	42.72	33.78	30.17	sp|Q5JST6|EFHC2_HUMAN	EF-hand domain-containing family member C2 OS=Homo sapiens GN=EFHC2 PE=1 SV=2	HUMAN	22	1.87068	1.47231	1.78649	1.43219	1.45881	1.33045	2.07014	1.67494	1.92309	1.59956	1.55597	1.45881	1.69044	1.44544	1.20226	1.23595	1.07647	1.25892	1.78649	1.57036	1.2942	1.34276	1.15878	1.21339	0.879022	1.19124	0.636796	1.34276	0.60256	1.45881	0.912011	1.20226	0.666807	1.31826	0.636796	1.41906	1.1272	1.19124	0.824138	1.21339
222	36.23	36.23	43.73	33.16	33.16	sp|Q16891-4|IMMT_HUMAN	Isoform 4 of Mitochondrial inner membrane protein OS=Homo sapiens GN=IMMT	HUMAN	21	2.35505	1.7378	2.85759	1.97697	2.77971	1.92309	1.34276	1.30617	1.58489	1.39316	1.55597	1.36773	2.33346	1.80302	2.35505	1.85353	2.67917	1.94089	1.30617	1.33045	1.27057	1.30617	1.48594	1.38038	0.946237	1.23595	0.92045	1.23595	1.05682	1.24738	0.801678	1.27057	0.794328	1.24738	0.895365	1.24738	0.831764	1.24738	0.809096	1.23595
223	36.16	36.17	64.42	55.35	47.44	sp|P00505|AATM_HUMAN	Aspartate aminotransferase, mitochondrial OS=Homo sapiens GN=GOT2 PE=1 SV=3	HUMAN	23	0.679204	1.40605	0.731139	1.2942	0.672977	1.35519	1.07647	1.19124	1.18032	1.22462	1.09648	1.20226	0.824138	1.22462	0.787046	1.21339	0.679204	1.36773	1.33045	1.2942	1.28233	1.30617	1.08643	1.20226	1.20226	1.25892	1.14815	1.25892	1	1.19124	1.09648	1.20226	1.0666	1.18032	0.937562	1.19124	1.1695	1.20226	1.15878	1.23595
224	36.1	36.1	53.08	36.64	36.64	sp|P23368|MAOM_HUMAN	NAD-dependent malic enzyme, mitochondrial OS=Homo sapiens GN=ME2 PE=1 SV=1	HUMAN	30	0.954993	1.19124	0.855067	1.19124	0.954993	1.24738	1.83654	1.55597	1.5417	1.47231	1.72187	1.39316	1.09648	1.20226	0.794328	1.27057	0.597035	1.28233	1.90546	1.45881	1.40605	1.30617	1.02802	1.30617	1.14815	1.20226	0.855067	1.21339	0.679204	1.20226	1.2942	1.21339	0.903649	1.28233	0.717794	1.20226	1.08643	1.27057	0.83946	1.20226
225	36.06	36.3	51.92	50.48	50.48	sp|Q9HDC9|APMAP_HUMAN	Adipocyte plasma membrane-associated protein OS=Homo sapiens GN=APMAP PE=1 SV=2	HUMAN	30	1.20226	1.18032	1.23595	1.22462	0.972747	1.21339	1.39316	1.24738	1.40605	1.27057	1.09648	1.20226	0.92045	1.23595	1.20226	1.21339	1.35519	1.21339	0.981748	1.18032	1.38038	1.27057	1.57036	1.30617	0.794328	1.19124	1.03753	1.21339	1.1695	1.22462	0.744732	1.25892	1	1.18032	1.1272	1.18032	0.946237	1.20226	1.23595	1.22462
226	36.01	36.01	92.45	91.98	88.68	sp|P61019|RAB2A_HUMAN	Ras-related protein Rab-2A OS=Homo sapiens GN=RAB2A PE=1 SV=1	HUMAN	60	0.879022	1.31826	0.963829	1.22462	0.717794	1.28233	0.824138	1.27057	0.895365	1.22462	0.660694	1.2942	0.672977	1.36773	0.77983	1.27057	0.524808	1.48594	0.636796	1.31826	0.737904	1.23595	0.474242	1.48594	0.772681	1.23595	0.870964	1.23595	0.570164	1.34276	0.691831	1.30617	0.816582	1.22462	0.539511	1.40605	0.928966	1.24738	1.10662	1.24738
227	36	36.25	38.54	32.84	29.99	tr|B4DZI8|B4DZI8_HUMAN	Coatomer protein complex, subunit beta 2 (Beta prime), isoform CRA_b OS=Homo sapiens GN=COPB2 PE=2 SV=1	HUMAN	23	1.27057	1.33045	0.787046	1.28233	1.10662	1.2942	0.963829	1.22462	0.559758	1.55597	0.831764	1.24738	1.00925	1.25892	1.03753	1.28233	1.27057	1.30617	0.744732	1.31826	0.77983	1.28233	0.946237	1.25892	0.758578	1.31826	0.801678	1.27057	0.972747	1.24738	1.31826	1.36773	1.35519	1.39316	1.64437	1.44544	0.879022	1.27057	0.928966	1.24738
228	35.91	35.99	58.63	51.55	48.89	sp|P49411|EFTU_HUMAN	Elongation factor Tu, mitochondrial OS=Homo sapiens GN=TUFM PE=1 SV=2	HUMAN	24	0.937562	1.19124	1.18032	1.21339	0.751623	1.28233	0.981748	1.20226	1.24738	1.25892	0.801678	1.21339	1.07647	1.20226	1.10662	1.20226	1.20226	1.23595	1.13763	1.23595	1.19124	1.28233	1.27057	1.2942	1.13763	1.20226	1.19124	1.22462	1.28233	1.24738	0.912011	1.19124	0.937562	1.18032	1.00925	1.18032	1.39316	1.30617	1.45881	1.35519
229	35.87	35.87	79.02	70.54	60.71	sp|P30041|PRDX6_HUMAN	Peroxiredoxin-6 OS=Homo sapiens GN=PRDX6 PE=1 SV=3	HUMAN	40	0.636796	1.33045	1.02802	1.13763	0.570164	1.41906	1.21339	1.14815	2.05116	1.51356	1.09648	1.1272	1.03753	1.1272	0.77983	1.18032	0.972747	1.1272	1.87068	1.35519	1.45881	1.24738	1.83654	1.35519	1.57036	1.28233	1.18032	1.15878	1.45881	1.21339	1.02802	1.14815	0.731139	1.22462	0.963829	1.1272	1.85353	1.44544	1.35519	1.25892
230	35.81	35.81	51.81	43.37	34.79	tr|I3L1D5|I3L1D5_HUMAN	Arachidonate 15-lipoxygenase B OS=Homo sapiens GN=ALOX15B PE=2 SV=1	HUMAN	28	0.685488	1.36773	0.691831	1.34276	0.711214	1.33045	0.711214	1.25892	0.711214	1.27057	0.731139	1.25892	0.879022	1.24738	1.19124	1.1695	1.01859	1.15878	0.937562	1.15878	1.19124	1.20226	1.02802	1.15878	1.31826	1.22462	1.70608	1.45881	1.45881	1.30617	1.27057	1.19124	1.70608	1.44544	1.40605	1.27057	1.21339	1.1695	1.64437	1.40605
231	35.49	35.73	62.07	51.72	49.26	sp|P62195|PRS8_HUMAN	26S protease regulatory subunit 8 OS=Homo sapiens GN=PSMC5 PE=1 SV=1	HUMAN	23	0.862979	1.25892	1.03753	1.21339	0.83946	1.20226	0.524808	1.47231	0.672977	1.22462	0.524808	1.38038	0.772681	1.30617	0.981748	1.22462	0.772681	1.28233	0.505825	1.43219	0.625173	1.33045	0.496592	1.44544	0.879022	1.20226	1.13763	1.23595	0.912011	1.22462	0.737904	1.34276	0.92045	1.27057	0.744732	1.30617	0.928966	1.25892	1.21339	1.30617
232	35.41	35.41	66.01	49.51	47.78	sp|P60842|IF4A1_HUMAN	Eukaryotic initiation factor 4A-I OS=Homo sapiens GN=EIF4A1 PE=1 SV=1	HUMAN	32	0.744732	1.35519	0.963829	1.19124	1.13763	1.19124	1.20226	1.2942	1.49969	1.41906	1.80302	1.52757	1.21339	1.21339	0.937562	1.28233	1.28233	1.20226	1.94089	1.55597	1.49969	1.35519	2.05116	1.59956	1.61436	1.44544	1.24738	1.27057	1.7378	1.48594	1.24738	1.23595	0.981748	1.23595	1.31826	1.23595	1.05682	1.21339	0.831764	1.2942
233	35.39	37.32	83.11	79.56	75.56	sp|P21266|GSTM3_HUMAN	Glutathione S-transferase Mu 3 OS=Homo sapiens GN=GSTM3 PE=1 SV=3	HUMAN	71	2.1677	1.41906	2.44343	1.44544	1.85353	1.33045	6.85488	1.90546	7.72681	1.90546	6.42688	1.88799	2.46604	1.44544	1.27057	1.14815	1.02802	1.09648	7.65597	1.90546	5.15229	1.83654	3.59749	1.39316	1.11686	1.07647	0.586138	1.28233	0.49204	1.43219	0.981748	1.08643	0.515229	1.30617	0.432514	1.45881	1.31826	1.1272	0.679204	1.20226
234	35.23	62.24	42.01	17.24	17.24	sp|Q7Z406|MYH14_HUMAN	Myosin-14 OS=Homo sapiens GN=MYH14 PE=1 SV=2	HUMAN	38	0.895365	1.30617	0.787046	1.31826	1.13763	1.24738	0.912011	1.6293	0.758578	1.34276	1.07647	1.27057	1.1272	1.27057	1.24738	1.25892	1.41906	1.2942	1.04713	1.25892	1.14815	1.25892	1.40605	1.38038	1.09648	1.24738	1.28233	1.23595	1.5417	1.27057	1.36773	1.28233	1.7378	1.52757	1.92309	1.52757	1	1.23595	1.03753	1.25892
235	35.2	35.6	53.88	51.29	46.12	sp|Q8WWU5|TCP11_HUMAN	T-complex protein 11 homolog OS=Homo sapiens GN=TCP11 PE=2 SV=1	HUMAN	27	2.07014	1.49969	2.10863	1.57036	1.70608	1.34276	2.24905	1.52757	2.31206	1.59956	1.90546	1.40605	2.18776	1.57036	0.963829	1.19124	1.88799	1.47231	2.53513	1.70608	1.11686	1.28233	2.0893	1.5417	1.0666	1.20226	0.487529	1.44544	0.928966	1.1695	1.04713	1.19124	0.457088	1.57036	0.895365	1.19124	1.23595	1.24738	0.559758	1.36773
236	35.2	35.33	45.2	36.79	36.79	sp|Q5FVE4|ACBG2_HUMAN	Long-chain-fatty-acid--CoA ligase ACSBG2 OS=Homo sapiens GN=ACSBG2 PE=1 SV=2	HUMAN	23	0.465586	1.51356	0.376704	1.52757	0.369828	1.58489	0.586138	1.39316	0.47863	1.39316	0.461318	1.44544	0.586138	1.33045	0.380189	1.57036	0.469894	1.41906	0.751623	1.23595	0.47863	1.43219	0.57544	1.34276	1.23595	1.25892	0.809096	1.23595	0.972747	1.23595	1.55597	1.2942	1.03753	1.23595	1.19124	1.21339	1.58489	1.30617	1.00925	1.19124
237	35.07	35.09	67.79	60.21	49.05	sp|Q96KP4|CNDP2_HUMAN	Cytosolic non-specific dipeptidase OS=Homo sapiens GN=CNDP2 PE=1 SV=2	HUMAN	31	0.343558	1.78649	0.49204	1.40605	0.398107	1.6293	0.515229	1.52757	0.765597	1.18032	0.630957	1.31826	0.549541	1.34276	0.519996	1.38038	0.529663	1.38038	0.870964	1.1695	0.824138	1.15878	0.847227	1.14815	1.64437	1.41906	1.58489	1.40605	1.55597	1.36773	1.10662	1.1695	1.07647	1.13763	1.08643	1.13763	1.33045	1.23595	1.33045	1.25892
238	35	35.34	55.7	45.43	45.43	sp|P35527|K1C9_HUMAN	Keratin, type I cytoskeletal 9 OS=Homo sapiens GN=KRT9 PE=1 SV=3	HUMAN	50	1.90546	1.31826	1.5417	1.25892	1.65959	1.30617	15.2757	2.0893	12.1339	1.80302	14.4544	2.0893	0.787046	1.21339	0.731139	1.24738	2.1677	1.36773	9.54993	1.87068	9.90832	1.8197	16.293	1.99526	0.452898	1.33045	0.376704	1.51356	1.18032	1.19124	0.60256	1.21339	0.505825	1.34276	1.44544	1.23595	0.496592	1.34276	0.432514	1.45881
239	34.98	34.98	49.92	41.98	41.98	sp|P38606|VATA_HUMAN	V-type proton ATPase catalytic subunit A OS=Homo sapiens GN=ATP6V1A PE=1 SV=2	HUMAN	21	0.331131	1.99526	0.570164	1.38038	0.731139	1.31826	0.436516	1.65959	0.619441	1.36773	0.816582	1.31826	0.625173	1.43219	0.570164	1.30617	0.928966	1.28233	0.685488	1.41906	0.642688	1.2942	1.13763	1.31826	1.83654	1.59956	1.6293	1.70608	2.55859	1.85353	1.0666	1.2942	1.00925	1.2942	1.7378	1.45881	0.824138	1.33045	0.758578	1.27057
240	34.93	34.95	29.81	15.43	13.73	sp|Q9Y5S2|MRCKB_HUMAN	Serine/threonine-protein kinase MRCK beta OS=Homo sapiens GN=CDC42BPB PE=1 SV=2	HUMAN	17	1.31826	1.36773	0.847227	1.41906	0.824138	1.36773	1.61436	1.38038	1.11686	1.38038	0.963829	1.64437	0.809096	1.43219	1.57036	1.36773	1.27057	1.30617	1.03753	1.38038	1.94089	1.39316	1.59956	1.34276	0.654636	1.33045	1.18032	1.2942	1	1.38038	0.862979	1.48594	1.8197	1.59956	1.43219	1.43219	1.04713	1.47231	1.97697	1.58489
241	34.77	34.77	41.76	31.63	29.6	sp|Q5JRX3|PREP_HUMAN	Presequence protease, mitochondrial OS=Homo sapiens GN=PITRM1 PE=1 SV=3	HUMAN	23	0.816582	1.35519	1.24738	1.23595	0.847227	1.2942	0.870964	1.2942	1.34276	1.33045	0.946237	1.27057	1.08643	1.23595	0.824138	1.23595	0.685488	1.48594	1.19124	1.27057	0.879022	1.24738	0.731139	1.39316	1.30617	1.38038	0.963829	1.28233	0.831764	1.25892	0.847227	1.24738	0.642688	1.34276	0.534564	1.65959	1.22462	1.27057	0.937562	1.25892
242	34.64	34.93	45.29	39.97	38.91	sp|P23786|CPT2_HUMAN	Carnitine O-palmitoyltransferase 2, mitochondrial OS=Homo sapiens GN=CPT2 PE=1 SV=2	HUMAN	32	0.758578	1.28233	0.711214	1.33045	0.654636	1.39316	1.49969	1.31826	1.39316	1.27057	1.33045	1.25892	0.903649	1.15878	0.855067	1.20226	0.731139	1.31826	1.85353	1.52757	1.72187	1.44544	1.48594	1.33045	1.1695	1.25892	1.11686	1.22462	0.946237	1.21339	1.27057	1.30617	1.20226	1.27057	0.990832	1.22462	1.34276	1.34276	1.27057	1.2942
243	34.6	34.61	46.86	37.52	36.16	sp|P30153|2AAA_HUMAN	Serine/threonine-protein phosphatase 2A 65 kDa regulatory subunit A alpha isoform OS=Homo sapiens GN=PPP2R1A PE=1 SV=4	HUMAN	33	0.496592	1.67494	0.954993	1.20226	0.724436	1.33045	0.870964	1.28233	1.72187	1.58489	1.13763	1.2942	0.954993	1.21339	0.648634	1.36773	0.855067	1.28233	1.6293	1.51356	1.10662	1.2942	1.48594	1.39316	1.85353	1.59956	1.27057	1.38038	1.69044	1.48594	0.981748	1.23595	0.672977	1.34276	0.887156	1.27057	1.27057	1.2942	0.937562	1.47231
244	34.21	34.21	56.12	49.44	43.43	tr|E7EU23|E7EU23_HUMAN	Rab GDP dissociation inhibitor beta OS=Homo sapiens GN=GDI2 PE=2 SV=1	HUMAN	23	0.218776	1.97697	0.380189	1.40605	0.301995	1.67494	0.212814	2.07014	0.380189	1.43219	0.301995	1.70608	0.380189	1.44544	0.405508	1.41906	0.380189	1.45881	0.376704	1.48594	0.405508	1.41906	0.380189	1.47231	1.72187	1.48594	1.92309	1.59956	1.72187	1.48594	0.990832	1.21339	1.02802	1.39316	0.981748	1.24738	1.24738	1.33045	1.27057	1.28233
245	33.77	33.79	50.71	45.3	43.3	sp|Q9BS86|ZPBP1_HUMAN	Zona pellucida-binding protein 1 OS=Homo sapiens GN=ZPBP PE=2 SV=1	HUMAN	46	0.772681	1.22462	0.801678	1.1695	0.619441	1.28233	0.597035	1.28233	0.613762	1.23595	0.483059	1.34276	0.474242	1.39316	0.597035	1.27057	0.316228	1.59956	0.383707	1.41906	0.457088	1.36773	0.248886	1.69044	0.597035	1.27057	0.724436	1.21339	0.387258	1.49969	0.57544	1.33045	0.724436	1.23595	0.359749	1.61436	0.751623	1.20226	0.912011	1.18032
246	33.69	33.77	27.39	22.76	21.32	sp|P55060|XPO2_HUMAN	Exportin-2 OS=Homo sapiens GN=CSE1L PE=1 SV=3	HUMAN	19	0.376704	1.57036	0.515229	1.35519	0.432514	1.48594	0.474242	1.48594	0.704693	1.24738	0.636796	1.2942	0.619441	1.31826	0.436516	1.43219	0.448745	1.57036	0.928966	1.23595	0.559758	1.36773	0.679204	1.28233	1.69044	1.36773	1.13763	1.44544	1.34276	1.25892	1.21339	1.24738	0.765597	1.30617	0.92045	1.2942	1.48594	1.31826	0.912011	1.27057
247	33.63	33.63	46.52	35.55	34.31	sp|P10515|ODP2_HUMAN	Dihydrolipoyllysine-residue acetyltransferase component of pyruvate dehydrogenase complex, mitochondrial OS=Homo sapiens GN=DLAT PE=1 SV=3	HUMAN	42	0.83946	1.1695	1.15878	1.1272	1.08643	1.1272	2.0893	1.27057	2.88403	1.49969	2.48886	1.39316	1.1695	1.13763	0.937562	1.1695	0.630957	1.38038	2.53513	1.30617	2.42103	1.38038	1.48594	1.18032	1.36773	1.18032	1.10662	1.15878	0.794328	1.18032	0.972747	1.13763	0.824138	1.14815	0.544503	1.36773	1.09648	1.11686	0.895365	1.14815
248	33.4	33.4	65.17	55.21	51.18	sp|O00231|PSD11_HUMAN	26S proteasome non-ATPase regulatory subunit 11 OS=Homo sapiens GN=PSMD11 PE=1 SV=3	HUMAN	27	0.794328	1.2942	0.83946	1.22462	0.515229	1.47231	1.40605	1.36773	1.48594	1.44544	0.824138	1.22462	0.724436	1.2942	0.691831	1.35519	1.18032	1.19124	1.2942	1.39316	1.24738	1.31826	2.12814	1.70608	0.928966	1.20226	0.92045	1.20226	1.49969	1.38038	0.855067	1.21339	0.831764	1.23595	1.39316	1.28233	1.41906	1.25892	1.40605	1.25892
249	33.3	33.34	16.15	6.893	5.155	sp|Q4G0P3|HYDIN_HUMAN	Hydrocephalus-inducing protein homolog OS=Homo sapiens GN=HYDIN PE=1 SV=3	HUMAN	22	1.23595	1.25892	0.679204	1.39316	0.704693	1.35519	1.08643	1.25892	0.608135	1.40605	0.630957	1.36773	0.737904	1.39316	0.887156	1.25892	0.469894	1.78649	0.731139	1.31826	0.816582	1.27057	0.465586	1.6293	0.625173	1.36773	0.711214	1.28233	0.401791	1.78649	1.11686	1.2942	1.41906	1.48594	0.809096	1.28233	1.10662	1.28233	1.23595	1.30617
250	33.29	33.6	50.2	38.32	38.32	sp|Q9H4B8|DPEP3_HUMAN	Dipeptidase 3 OS=Homo sapiens GN=DPEP3 PE=2 SV=2	HUMAN	27	0.390841	1.64437	0.398107	1.70608	0.448745	1.6293	0.432514	1.51356	0.474242	1.47231	0.519996	1.45881	0.698232	1.28233	0.529663	1.47231	0.42462	1.41906	0.787046	1.22462	0.597035	1.36773	0.469894	1.33045	1.77011	1.39316	1.40605	1.27057	0.981748	1.19124	1.58489	1.33045	1.20226	1.38038	1.00925	1.28233	1.51356	1.36773	1.0666	1.22462
251	33.19	45.45	38.85	34.23	34.1	sp|P17858|K6PL_HUMAN	6-phosphofructokinase, liver type OS=Homo sapiens GN=PFKL PE=1 SV=6	HUMAN	42	0.77983	1.2942	0.831764	1.24738	0.895365	1.22462	1.25892	1.27057	1.35519	1.31826	1.45881	1.34276	1.01859	1.19124	0.870964	1.24738	1.02802	1.19124	1.6293	1.40605	1.44544	1.35519	1.67494	1.43219	1.2942	1.27057	1.13763	1.23595	1.2942	1.27057	1.22462	1.24738	1	1.30617	1.21339	1.23595	1.13763	1.23595	0.946237	1.21339
253	33.08	33.08	81.88	73.55	72.1	sp|Q6BCY4|NB5R2_HUMAN	NADH-cytochrome b5 reductase 2 OS=Homo sapiens GN=CYB5R2 PE=1 SV=1	HUMAN	26	0.237684	1.41906	0.277971	1.45881	0.218776	1.55597	0.222843	1.45881	0.265461	1.48594	0.214783	1.58489	0.343558	1.27057	0.293765	1.33045	0.128233	1.40605	0.328095	1.30617	0.275423	1.41906	0.127057	1.43219	1.40605	1.20226	1.24738	1.1695	0.496592	1.1695	1.21339	1.28233	1.00925	1.1695	0.398107	1.27057	1.57036	1.36773	1.25892	1.23595
252	33.08	33.08	63.45	49.75	49.75	sp|Q9UQ80|PA2G4_HUMAN	Proliferation-associated protein 2G4 OS=Homo sapiens GN=PA2G4 PE=1 SV=3	HUMAN	22	0.413047	1.49969	0.549541	1.30617	0.559758	1.2942	0.496592	1.41906	0.660694	1.28233	0.666807	1.2942	0.60256	1.2942	0.660694	1.25892	0.685488	1.30617	0.717794	1.28233	0.801678	1.21339	0.83946	1.27057	1.48594	1.35519	1.6293	1.38038	1.70608	1.38038	1.0666	1.28233	1.20226	1.22462	1.27057	1.24738	1.0666	1.23595	1.19124	1.22462
254	32.99	33	63.91	57.99	57.99	sp|P40926|MDHM_HUMAN	Malate dehydrogenase, mitochondrial OS=Homo sapiens GN=MDH2 PE=1 SV=3	HUMAN	57	0.524808	1.21339	0.990832	1.1272	0.737904	1.14815	1.5417	1.1695	2.77971	1.40605	2.14783	1.25892	0.912011	1.10662	0.691831	1.19124	0.847227	1.08643	2.58226	1.2942	2.03236	1.21339	2.208	1.28233	1.75388	1.18032	1.39316	1.13763	1.51356	1.1695	0.92045	1.14815	0.717794	1.20226	0.824138	1.10662	1.21339	1.09648	0.963829	1.11686
255	32.98	32.98	53.93	36.14	34.83	sp|O43242|PSMD3_HUMAN	26S proteasome non-ATPase regulatory subunit 3 OS=Homo sapiens GN=PSMD3 PE=1 SV=2	HUMAN	23	1.65959	1.38038	1.57036	1.36773	1.30617	1.2942	1.90546	1.52757	1.75388	1.49969	1.47231	1.40605	1.40605	1.2942	0.887156	1.24738	0.77983	1.28233	1.6293	1.44544	1.04713	1.24738	0.855067	1.22462	0.847227	1.22462	0.554626	1.43219	0.461318	1.58489	0.903649	1.21339	0.586138	1.43219	0.487529	1.58489	1.09648	1.21339	0.679204	1.38038
256	32.89	32.89	38.14	25.95	24.26	sp|Q9H3U1|UN45A_HUMAN	Protein unc-45 homolog A OS=Homo sapiens GN=UNC45A PE=1 SV=1	HUMAN	17	1.15878	1.24738	0.794328	1.30617	0.724436	1.43219	0.855067	1.24738	0.57544	1.35519	0.47863	1.61436	1.07647	1.25892	0.765597	1.38038	1.13763	1.24738	0.758578	1.25892	0.544503	1.44544	0.794328	1.27057	0.847227	1.25892	0.685488	1.28233	0.912011	1.27057	1.18032	1.25892	0.963829	1.2942	1.36773	1.28233	1.43219	1.39316	1.08643	1.30617
257	32.85	32.88	50.58	43.65	42.12	sp|P55809|SCOT1_HUMAN	Succinyl-CoA:3-ketoacid coenzyme A transferase 1, mitochondrial OS=Homo sapiens GN=OXCT1 PE=1 SV=1	HUMAN	36	0.496592	1.70608	0.724436	1.28233	0.636796	1.38038	1.22462	1.25892	1.7378	1.58489	1.40605	1.35519	0.636796	1.36773	0.685488	1.2942	0.654636	1.35519	1.35519	1.31826	1.52757	1.45881	1.45881	1.40605	1.1695	1.25892	1.34276	1.40605	1.22462	1.31826	0.887156	1.20226	0.912011	1.20226	0.887156	1.20226	1.03753	1.24738	1.03753	1.22462
258	32.68	32.7	60.12	44.49	39.88	sp|P15170|ERF3A_HUMAN	Eukaryotic peptide chain release factor GTP-binding subunit ERF3A OS=Homo sapiens GN=GSPT1 PE=1 SV=1	HUMAN	19	0.636796	1.38038	0.862979	1.20226	0.737904	1.24738	1.0666	1.25892	1.52757	1.41906	1.31826	1.35519	0.831764	1.19124	0.816582	1.27057	0.794328	1.22462	1.43219	1.35519	1.44544	1.33045	1.39316	1.35519	1.28233	1.31826	1.31826	1.30617	1.24738	1.30617	0.946237	1.20226	0.928966	1.24738	0.903649	1.20226	1.10662	1.21339	1.07647	1.24738
259	32.67	32.67	78.79	74.55	70.91	sp|P62937|PPIA_HUMAN	Peptidyl-prolyl cis-trans isomerase A OS=Homo sapiens GN=PPIA PE=1 SV=2	HUMAN	41	0.580764	1.41906	0.831764	1.1695	0.685488	1.24738	0.672977	1.28233	1.00925	1.1695	0.816582	1.14815	1.27057	1.18032	1.13763	1.15878	0.660694	1.28233	1.45881	1.27057	1.39316	1.33045	0.737904	1.25892	2.07014	1.48594	2.03236	1.61436	1.02802	1.20226	1.51356	1.28233	1.36773	1.27057	0.787046	1.19124	1.80302	1.34276	1.69044	1.38038
260	32.64	32.92	35.65	25.68	21.73	sp|O60763|USO1_HUMAN	General vesicular transport factor p115 OS=Homo sapiens GN=USO1 PE=1 SV=2	HUMAN	20	0.758578	1.31826	0.554626	1.55597	0.440555	1.77011	0.912011	1.33045	0.685488	1.38038	0.570164	1.47231	0.847227	1.30617	0.685488	1.45881	0.809096	1.34276	1.03753	1.28233	0.895365	1.51356	1	1.28233	1.10662	1.25892	0.928966	1.2942	1.07647	1.27057	1.52757	1.41906	1.23595	1.31826	1.41906	1.36773	1.83654	1.51356	1.48594	1.34276
262	32.58	32.58	50.87	41.2	37.52	tr|E7EUC7|E7EUC7_HUMAN	UTP--glucose-1-phosphate uridylyltransferase OS=Homo sapiens GN=UGP2 PE=2 SV=1	HUMAN	27	0.313329	1.65959	0.448745	1.34276	0.461318	1.33045	0.343558	1.6293	0.49204	1.33045	0.505825	1.30617	0.331131	1.57036	0.457088	1.31826	0.366438	1.51356	0.359749	1.55597	0.496592	1.30617	0.405508	1.48594	1.04713	1.20226	1.45881	1.36773	1.18032	1.22462	0.724436	1.24738	1.00925	1.15878	0.809096	1.23595	0.704693	1.27057	0.972747	1.15878
261	32.58	32.86	25.21	16.18	14.01	sp|Q5SRE5|NU188_HUMAN	Nucleoporin NUP188 homolog OS=Homo sapiens GN=NUP188 PE=1 SV=1	HUMAN	18	1.51356	1.36773	1.34276	1.34276	1.55597	1.40605	1.49969	1.2942	1.39316	1.31826	1.57036	1.34276	0.559758	1.38038	1.2942	1.31826	1.23595	1.28233	0.469894	1.70608	1.28233	1.27057	1.23595	1.25892	0.349945	1.65959	0.831764	1.28233	0.824138	1.2942	0.394457	1.6293	0.946237	1.2942	0.912011	1.33045	0.334195	1.75388	0.787046	1.34276
263	32.57	32.65	50.13	44.03	43.77	sp|Q8TDY3|ACTT2_HUMAN	Actin-related protein T2 OS=Homo sapiens GN=ACTRT2 PE=2 SV=2	HUMAN	22	1.34276	1.28233	1.02802	1.18032	0.704693	1.36773	1.48594	1.40605	1.13763	1.25892	0.831764	1.20226	0.711214	1.35519	0.816582	1.31826	1.05682	1.20226	0.77983	1.23595	0.903649	1.21339	1.15878	1.22462	0.505825	1.6293	0.60256	1.49969	0.794328	1.28233	0.666807	1.40605	0.772681	1.34276	1.01859	1.21339	0.963829	1.19124	1.09648	1.19124
264	32.49	46.41	59.31	58.23	50.63	sp|Q14409|GLPK3_HUMAN	Putative glycerol kinase 3 OS=Homo sapiens GN=GK3P PE=5 SV=2	HUMAN	38	0.816582	1.51356	1.09648	1.48594	0.903649	1.57036	0.972747	1.28233	1.2942	1.44544	1.08643	1.64437	1.0666	1.41906	0.870964	1.59956	0.928966	1.67494	1.28233	1.65959	1.03753	1.48594	1.11686	1.7378	1.2942	1.58489	1.05682	1.47231	1.13763	1.7378	0.963829	1.30617	0.794328	1.25892	0.855067	1.52757	1.15878	1.20226	0.954993	1.44544
265	32.15	32.15	41.43	38.86	38.86	sp|Q6UW49|SPESP_HUMAN	Sperm equatorial segment protein 1 OS=Homo sapiens GN=SPESP1 PE=1 SV=2	HUMAN	34	1.33045	1.28233	1.35519	1.28233	1.00925	1.24738	3.56451	2.31206	3.40408	2.18776	2.37684	1.85353	1.2942	1.24738	0.613762	1.45881	0.903649	1.28233	3.40408	2.26987	1.51356	1.48594	2.26987	1.8197	0.954993	1.25892	0.465586	1.55597	0.672977	1.2942	0.972747	1.24738	0.452898	1.58489	0.654636	1.30617	1.33045	1.28233	0.564937	1.55597
266	32.13	32.13	55.06	49.7	49.7	sp|P29218-3|IMPA1_HUMAN	Isoform 3 of Inositol monophosphatase 1 OS=Homo sapiens GN=IMPA1	HUMAN	27	0.170608	1.78649	0.20893	1.70608	0.235505	1.57036	0.178649	1.80302	0.220801	1.72187	0.251189	1.55597	0.214783	1.64437	0.170608	1.87068	0.226986	1.65959	0.237684	1.61436	0.188799	1.8197	0.248886	1.61436	1.43219	1.30617	1.0666	1.21339	1.51356	1.2942	1.01859	1.43219	0.831764	1.22462	1.19124	1.25892	0.903649	1.21339	0.685488	1.34276
267	32.05	34.13	69.06	51.88	51.88	sp|P08758|ANXA5_HUMAN	Annexin A5 OS=Homo sapiens GN=ANXA5 PE=1 SV=2	HUMAN	22	0.912011	1.19124	1	1.18032	0.824138	1.20226	1.40605	1.34276	1.48594	1.36773	1.25892	1.31826	1.07647	1.18032	0.685488	1.34276	0.847227	1.22462	1.5417	1.35519	1.03753	1.23595	1.25892	1.27057	1.14815	1.20226	0.737904	1.27057	0.903649	1.18032	1.07647	1.19124	0.660694	1.36773	0.831764	1.22462	1.27057	1.21339	0.794328	1.28233
268	32.02	32.28	66.49	63.3	63.3	sp|P35237|SPB6_HUMAN	Serpin B6 OS=Homo sapiens GN=SERPINB6 PE=1 SV=3	HUMAN	36	0.366438	1.52757	0.401791	1.38038	0.277971	1.7378	0.420727	1.57036	0.469894	1.40605	0.313329	1.8197	0.483059	1.31826	0.448745	1.31826	0.37325	1.49969	0.57544	1.31826	0.529663	1.31826	0.432514	1.52757	1.2942	1.23595	1.28233	1.33045	1	1.1695	1.19124	1.24738	1.10662	1.18032	0.937562	1.22462	1.85353	1.51356	1.69044	1.47231
269	32.01	32.01	57.73	48.07	48.07	sp|O75874|IDHC_HUMAN	Isocitrate dehydrogenase [NADP] cytoplasmic OS=Homo sapiens GN=IDH1 PE=1 SV=2	HUMAN	27	0.239883	1.58489	0.322107	1.36773	0.242103	1.51356	0.293765	1.61436	0.398107	1.36773	0.299226	1.48594	0.325087	1.40605	0.334195	1.35519	0.363078	1.34276	0.416869	1.35519	0.420727	1.33045	0.444631	1.34276	1.35519	1.27057	1.57036	1.41906	1.51356	1.33045	0.981748	1.30617	1.05682	1.33045	1.14815	1.22462	1.35519	1.25892	1.45881	1.30617
270	32	32.1	38.34	30.19	26.92	sp|P45974|UBP5_HUMAN	Ubiquitin carboxyl-terminal hydrolase 5 OS=Homo sapiens GN=USP5 PE=1 SV=2	HUMAN	21	0.376704	1.85353	0.744732	1.25892	0.679204	1.38038	0.591562	1.48594	1.10662	1.21339	1.00925	1.24738	0.912011	1.20226	0.801678	1.23595	0.937562	1.23595	1.34276	1.27057	1.19124	1.25892	1.38038	1.23595	2.39883	1.77011	2.18776	1.80302	2.65461	1.88799	1.22462	1.23595	1.10662	1.22462	1.24738	1.21339	1.34276	1.36773	1.13763	1.27057
271	31.97	32.05	22.92	8.219	6.803	sp|Q8NCM8|DYHC2_HUMAN	Cytoplasmic dynein 2 heavy chain 1 OS=Homo sapiens GN=DYNC2H1 PE=1 SV=4	HUMAN	20	0.772681	1.58489	0.870964	1.30617	1.70608	1.39316	0.549541	1.33045	0.625173	1.31826	1.10662	1.28233	0.794328	1.41906	0.903649	1.31826	0.724436	1.31826	0.519996	1.58489	0.60256	1.31826	0.510505	1.2942	0.990832	1.38038	1.09648	1.27057	0.855067	1.28233	0.928966	1.30617	0.937562	1.28233	0.737904	1.35519	0.469894	1.6293	0.487529	1.48594
272	31.94	32.18	37.48	20.76	20.43	sp|Q13045-2|FLII_HUMAN	Isoform 2 of Protein flightless-1 homolog OS=Homo sapiens GN=FLII	HUMAN	18	0.524808	1.58489	0.972747	1.2942	0.895365	1.2942	0.559758	1.39316	0.816582	1.33045	0.824138	1.2942	0.765597	1.39316	1.07647	1.2942	1.27057	1.36773	0.698232	1.39316	0.937562	1.2942	1.10662	1.30617	1.43219	1.34276	1.83654	1.48594	2.1677	1.57036	0.801678	1.38038	1.18032	1.33045	1.33045	1.36773	0.809096	1.39316	1.20226	1.31826
273	31.93	31.93	53.52	38.77	38.77	tr|Q5T4U5|Q5T4U5_HUMAN	Acyl-Coenzyme A dehydrogenase, C-4 to C-12 straight chain, isoform CRA_a OS=Homo sapiens GN=ACADM PE=2 SV=1	HUMAN	24	0.895365	1.23595	1.05682	1.1695	1.1272	1.15878	0.981748	1.18032	1.1695	1.21339	1.23595	1.23595	0.954993	1.18032	1.01859	1.15878	0.772681	1.30617	1.05682	1.1695	1.1272	1.21339	0.870964	1.20226	1.0666	1.19124	1.11686	1.22462	0.879022	1.18032	0.895365	1.19124	0.946237	1.1695	0.731139	1.30617	0.855067	1.19124	0.895365	1.15878
274	31.92	31.93	59.37	54.11	54.11	sp|Q9ULA0|DNPEP_HUMAN	Aspartyl aminopeptidase OS=Homo sapiens GN=DNPEP PE=1 SV=1	HUMAN	25	0.222843	2.07014	0.501187	1.38038	0.401791	1.6293	0.288403	1.90546	0.642688	1.30617	0.49204	1.55597	0.554626	1.45881	0.465586	1.47231	0.436516	1.45881	0.737904	1.30617	0.57544	1.41906	0.544503	1.38038	2.53513	1.55597	2.24905	1.61436	1.85353	1.45881	1.1272	1.20226	0.937562	1.19124	0.870964	1.27057	1.35519	1.22462	1.14815	1.21339
275	31.8	31.8	66.26	59.22	59.22	sp|P16219|ACADS_HUMAN	Short-chain specific acyl-CoA dehydrogenase, mitochondrial OS=Homo sapiens GN=ACADS PE=1 SV=1	HUMAN	33	0.496592	1.57036	0.787046	1.18032	0.954993	1.1695	1.07647	1.1695	1.69044	1.45881	1.99526	1.52757	1.07647	1.15878	0.801678	1.20226	1.10662	1.1695	2.22844	1.59956	1.57036	1.34276	2.24905	1.61436	2.0893	1.5417	1.6293	1.44544	2.0893	1.55597	1.39316	1.22462	1.00925	1.2942	1.39316	1.22462	1.10662	1.19124	0.816582	1.19124
276	31.7	31.76	54.36	38.07	36.17	sp|P54577|SYYC_HUMAN	Tyrosine--tRNA ligase, cytoplasmic OS=Homo sapiens GN=YARS PE=1 SV=4	HUMAN	18	0.625173	1.36773	0.801678	1.21339	0.539511	1.47231	0.765597	1.27057	0.990832	1.2942	0.672977	1.33045	0.586138	1.45881	0.751623	1.27057	0.613762	1.41906	0.758578	1.28233	0.92045	1.22462	0.758578	1.2942	0.954993	1.38038	1.20226	1.25892	1	1.27057	0.731139	1.36773	0.92045	1.22462	0.737904	1.36773	1.11686	1.28233	1.38038	1.33045
277	31.66	31.66	62.63	43.74	41.83	sp|P23381|SYWC_HUMAN	Tryptophan--tRNA ligase, cytoplasmic OS=Homo sapiens GN=WARS PE=1 SV=2	HUMAN	20	0.313329	1.39316	0.325087	1.30617	0.313329	1.41906	0.293765	1.40605	0.319154	1.31826	0.296483	1.44544	0.325087	1.41906	0.369828	1.40605	0.226986	1.67494	0.316228	1.41906	0.356451	1.40605	0.207014	1.80302	1.0666	1.22462	1.21339	1.23595	0.787046	1.31826	0.963829	1.27057	1.14815	1.23595	0.654636	1.49969	1.02802	1.22462	1.19124	1.20226
278	31.62	37.55	78.8	75.97	75.62	sp|P21796|VDAC1_HUMAN	Voltage-dependent anion-selective channel protein 1 OS=Homo sapiens GN=VDAC1 PE=1 SV=2	HUMAN	34	0.972747	1.21339	0.963829	1.19124	1.1272	1.20226	1.64437	1.36773	1.78649	1.55597	1.94089	1.52757	0.887156	1.23595	0.711214	1.39316	0.359749	1.8197	1.61436	1.43219	1.22462	1.24738	0.672977	1.24738	0.903649	1.21339	0.731139	1.31826	0.405508	1.5417	0.879022	1.25892	0.704693	1.40605	0.387258	1.69044	0.787046	1.25892	0.654636	1.38038
279	31.59	31.59	64.1	59.83	55.84	sp|Q8N335|GPD1L_HUMAN	Glycerol-3-phosphate dehydrogenase 1-like protein OS=Homo sapiens GN=GPD1L PE=1 SV=1	HUMAN	23	0.554626	1.48594	0.672977	1.33045	0.794328	1.22462	1.95885	1.45881	2.208	1.51356	2.60615	1.70608	0.744732	1.33045	0.751623	1.2942	0.457088	1.6293	2.29087	1.48594	2.48886	1.59956	1.38038	1.20226	1.33045	1.23595	1.33045	1.24738	0.801678	1.24738	1.13763	1.21339	1.10662	1.18032	0.642688	1.36773	0.912011	1.24738	0.92045	1.21339
280	31.5	31.76	38.65	25.87	21.88	tr|E5KLJ6|E5KLJ6_HUMAN	Dynamin-like 120 kDa protein, mitochondrial OS=Homo sapiens GN=OPA1 PE=2 SV=1	HUMAN	15	1.05682	1.28233	0.972747	1.25892	1.1272	1.25892	1.52757	1.39316	1.40605	1.41906	1.58489	1.48594	1.00925	1.2942	0.946237	1.28233	0.895365	1.34276	1.49969	1.45881	1.31826	1.35519	1.21339	1.27057	0.928966	1.27057	0.862979	1.25892	0.824138	1.30617	1.05682	1.24738	0.937562	1.30617	0.912011	1.31826	0.903649	1.27057	0.801678	1.34276
281	31.41	33.16	32.18	19.46	16.67	sp|O43847-2|NRDC_HUMAN	Isoform 2 of Nardilysin OS=Homo sapiens GN=NRD1	HUMAN	18	0.613762	1.41906	0.376704	1.87068	0.469894	1.5417	0.580764	1.40605	0.340408	1.94089	0.436516	1.55597	0.928966	1.21339	0.691831	1.35519	0.301995	1.75388	0.870964	1.24738	0.636796	1.38038	0.285759	1.7378	1.48594	1.39316	1.11686	1.2942	0.487529	1.41906	2.51189	1.88799	1.78649	1.57036	0.744732	1.31826	1.99526	1.5417	1.47231	1.35519
283	31.3	31.3	57.59	51.72	51.72	sp|P30084|ECHM_HUMAN	Enoyl-CoA hydratase, mitochondrial OS=Homo sapiens GN=ECHS1 PE=1 SV=4	HUMAN	22	1.14815	1.23595	1.18032	1.23595	1.35519	1.25892	1.36773	1.28233	1.45881	1.31826	1.59956	1.35519	0.870964	1.28233	0.937562	1.22462	0.765597	1.39316	1.0666	1.24738	1.14815	1.25892	0.928966	1.28233	0.765597	1.27057	0.816582	1.23595	0.698232	1.34276	0.737904	1.28233	0.77983	1.23595	0.642688	1.40605	0.642688	1.38038	0.685488	1.30617
282	31.3	31.52	46.82	42.12	41.18	sp|P22234|PUR6_HUMAN	Multifunctional protein ADE2 OS=Homo sapiens GN=PAICS PE=1 SV=3	HUMAN	21	0.383707	1.59956	0.47863	1.43219	0.401791	1.47231	0.501187	1.44544	0.636796	1.30617	0.529663	1.38038	0.49204	1.41906	0.436516	1.49969	0.405508	1.51356	0.672977	1.28233	0.591562	1.33045	0.554626	1.33045	1.27057	1.22462	1.1272	1.43219	1.04713	1.22462	1.03753	1.21339	0.912011	1.21339	0.870964	1.35519	1.22462	1.21339	1.08643	1.2942
284	31.29	33.64	70.61	64.9	62.86	sp|P27348|1433T_HUMAN	14-3-3 protein theta OS=Homo sapiens GN=YWHAQ PE=1 SV=1	HUMAN	34	1.22462	1.25892	1.28233	1.28233	1.28233	1.30617	0.847227	1.35519	0.92045	1.23595	0.928966	1.22462	1.07647	1.27057	1.25892	1.30617	1.7378	1.41906	0.758578	1.30617	0.903649	1.23595	1.27057	1.22462	0.855067	1.24738	1.04713	1.2942	1.44544	1.41906	0.794328	1.25892	0.990832	1.24738	1.36773	1.31826	0.794328	1.28233	0.972747	1.21339
285	31.27	31.29	62.61	54.9	54.9	sp|P36873-2|PP1G_HUMAN	Isoform Gamma-2 of Serine/threonine-protein phosphatase PP1-gamma catalytic subunit OS=Homo sapiens GN=PPP1CC	HUMAN	27	0.510505	1.69044	0.654636	1.48594	0.751623	1.58489	0.801678	1.72187	1.04713	1.61436	1.20226	1.64437	0.937562	1.35519	0.887156	1.44544	1.10662	1.48594	1.47231	1.5417	1.43219	1.7378	1.7378	1.61436	1.83654	1.80302	1.7378	1.72187	2.1677	1.83654	1.41906	1.47231	1.34276	1.27057	1.65959	1.33045	1.23595	1.58489	1.18032	1.6293
286	31.2	31.2	47.06	43.85	43.85	sp|P11766|ADHX_HUMAN	Alcohol dehydrogenase class-3 OS=Homo sapiens GN=ADH5 PE=1 SV=4	HUMAN	21	0.711214	1.23595	0.787046	1.1695	0.487529	1.41906	1.05682	1.15878	1.14815	1.1695	0.711214	1.25892	0.862979	1.14815	0.666807	1.22462	0.895365	1.1695	1.25892	1.19124	0.981748	1.1695	1.31826	1.20226	1.19124	1.20226	0.92045	1.1695	1.23595	1.19124	1.08643	1.15878	0.847227	1.15878	1.1272	1.14815	1.75388	1.35519	1.36773	1.27057
287	31.13	31.13	53.06	41.02	38.98	sp|Q9BXF9|TEKT3_HUMAN	Tektin-3 OS=Homo sapiens GN=TEKT3 PE=1 SV=1	HUMAN	33	1.70608	1.2942	1.99526	1.39316	1.72187	1.34276	1.72187	1.35519	1.97697	1.44544	1.72187	1.40605	1.15878	1.1272	1.48594	1.28233	1.7378	1.27057	1.15878	1.15878	1.48594	1.33045	1.75388	1.33045	0.672977	1.25892	0.831764	1.14815	1.01859	1.1272	0.57544	1.35519	0.724436	1.18032	0.879022	1.15878	0.660694	1.31826	0.855067	1.14815
288	30.96	31.19	69.41	59.13	57.84	sp|P62333|PRS10_HUMAN	26S protease regulatory subunit 10B OS=Homo sapiens GN=PSMC6 PE=1 SV=1	HUMAN	25	0.642688	1.40605	0.737904	1.25892	0.580764	1.49969	0.679204	1.30617	0.787046	1.20226	0.648634	1.31826	0.895365	1.22462	0.809096	1.24738	0.972747	1.20226	0.954993	1.23595	0.862979	1.21339	1.00925	1.22462	1.39316	1.34276	1.2942	1.34276	1.52757	1.39316	1.19124	1.21339	1.07647	1.20226	1.30617	1.23595	1.45881	1.35519	1.30617	1.30617
289	30.83	30.83	62.43	57.23	52.6	sp|P04083|ANXA1_HUMAN	Annexin A1 OS=Homo sapiens GN=ANXA1 PE=1 SV=2	HUMAN	25	1.92309	1.41906	1.77011	1.40605	1.41906	1.23595	2.93765	1.90546	2.48886	1.77011	1.94089	1.49969	1.69044	1.35519	1.08643	1.1695	1.1695	1.18032	2.31206	1.64437	1.52757	1.40605	1.51356	1.34276	0.83946	1.21339	0.559758	1.35519	0.559758	1.40605	0.972747	1.15878	0.608135	1.34276	0.660694	1.2942	1.18032	1.19124	0.737904	1.21339
290	30.8	32.02	43.6	31.6	28.13	sp|P08473|NEP_HUMAN	Neprilysin OS=Homo sapiens GN=MME PE=1 SV=2	HUMAN	23	0.77983	1.31826	1.18032	1.23595	0.704693	1.24738	0.903649	1.39316	1.38038	1.24738	0.772681	1.31826	1.05682	1.27057	1.00925	1.38038	1.10662	1.23595	1.21339	1.22462	1.14815	1.34276	1.28233	1.25892	1.30617	1.40605	1.27057	1.30617	1.39316	1.33045	0.895365	1.23595	0.847227	1.25892	0.963829	1.22462	1.52757	1.34276	1.43219	1.23595
291	30.76	30.76	48.79	42.38	42.38	sp|P22695|QCR2_HUMAN	Cytochrome b-c1 complex subunit 2, mitochondrial OS=Homo sapiens GN=UQCRC2 PE=1 SV=3	HUMAN	43	1.69044	1.40605	1.0666	1.20226	1.34276	1.28233	1.87068	1.45881	1.18032	1.20226	1.44544	1.28233	0.737904	1.21339	1.24738	1.27057	1.40605	1.27057	0.765597	1.24738	1.31826	1.24738	1.49969	1.28233	0.432514	1.55597	0.731139	1.23595	0.824138	1.22462	0.685488	1.27057	1.09648	1.1695	1.27057	1.19124	0.539511	1.40605	0.928966	1.15878
292	30.74	32.85	38.84	32.81	32.81	tr|Q17RC9|Q17RC9_HUMAN	LRRC37B protein OS=Homo sapiens GN=LRRC37B PE=2 SV=1	HUMAN	33	0.452898	1.64437	0.831764	1.21339	0.636796	1.38038	0.591562	1.41906	1.09648	1.21339	0.870964	1.19124	0.77983	1.24738	0.724436	1.23595	0.737904	1.23595	1.03753	1.21339	0.946237	1.21339	0.972747	1.22462	1.67494	1.41906	1.6293	1.49969	1.65959	1.49969	0.92045	1.19124	0.83946	1.20226	0.855067	1.20226	1.14815	1.20226	1.07647	1.21339
293	30.62	46.59	79.86	66.91	65.23	sp|P00558|PGK1_HUMAN	Phosphoglycerate kinase 1 OS=Homo sapiens GN=PGK1 PE=1 SV=3	HUMAN	53	0.313329	1.7378	0.383707	1.52757	0.343558	1.61436	0.416869	1.6293	0.505825	1.45881	0.457088	1.52757	0.461318	1.40605	0.461318	1.35519	0.501187	1.38038	0.619441	1.31826	0.619441	1.27057	0.666807	1.31826	1.45881	1.33045	1.51356	1.40605	1.57036	1.33045	1.18032	1.20226	1.18032	1.22462	1.2942	1.21339	1.2942	1.23595	1.31826	1.27057
294	30.58	30.58	63.73	63.22	61.71	sp|P42765|THIM_HUMAN	3-ketoacyl-CoA thiolase, mitochondrial OS=Homo sapiens GN=ACAA2 PE=1 SV=2	HUMAN	21	0.685488	1.30617	0.772681	1.24738	0.751623	1.25892	1.69044	1.51356	1.85353	1.55597	1.85353	1.58489	0.474242	1.59956	0.672977	1.27057	0.465586	1.49969	1.19124	1.30617	1.69044	1.58489	1.05682	1.28233	0.685488	1.39316	0.954993	1.28233	0.642688	1.35519	0.660694	1.35519	0.887156	1.24738	0.586138	1.39316	0.636796	1.41906	0.879022	1.23595
295	30.57	30.88	50.61	43.48	39.65	sp|Q3LXA3|DHAK_HUMAN	Bifunctional ATP-dependent dihydroxyacetone kinase/FAD-AMP lyase (cyclizing) OS=Homo sapiens GN=DAK PE=1 SV=2	HUMAN	21	0.272898	1.61436	0.280543	1.48594	0.242103	1.67494	0.349945	1.55597	0.331131	1.5417	0.319154	1.57036	0.366438	1.47231	0.401791	1.41906	0.440555	1.36773	0.469894	1.41906	0.510505	1.38038	0.580764	1.28233	1.34276	1.22462	1.45881	1.22462	1.65959	1.31826	1.36773	1.19124	1.51356	1.21339	1.70608	1.31826	1.43219	1.27057	1.52757	1.30617
296	30.56	30.57	56.64	46.19	44.88	tr|B4DT35|B4DT35_HUMAN	Nucleoporin p54 OS=Homo sapiens GN=NUP54 PE=2 SV=1	HUMAN	19	0.597035	1.36773	0.539511	1.39316	0.691831	1.28233	0.685488	1.30617	0.619441	1.31826	0.816582	1.22462	0.432514	1.65959	0.398107	1.61436	0.452898	1.45881	0.501187	1.55597	0.465586	1.49969	0.501187	1.43219	0.744732	1.31826	0.685488	1.25892	0.758578	1.22462	0.809096	1.35519	0.77983	1.31826	0.801678	1.27057	0.625173	1.41906	0.591562	1.34276
297	30.54	30.54	66.98	47.3	47.3	sp|Q9H0C2|ADT4_HUMAN	ADP/ATP translocase 4 OS=Homo sapiens GN=SLC25A31 PE=2 SV=1	HUMAN	25	0.660694	1.30617	1.00925	1.14815	0.946237	1.14815	2.24905	1.94089	3.16228	2.22844	2.99226	2.22844	0.954993	1.15878	0.660694	1.30617	0.60256	1.43219	2.85759	2.03236	2.05116	1.77011	1.7378	1.5417	1.40605	1.24738	0.981748	1.14815	0.895365	1.21339	0.928966	1.15878	0.654636	1.2942	0.570164	1.49969	1	1.15878	0.685488	1.31826
298	30.48	30.48	55.56	42.47	42.47	tr|F5GXC8|F5GXC8_HUMAN	Succinyl-CoA ligase [ADP-forming] subunit beta, mitochondrial OS=Homo sapiens GN=SUCLA2 PE=2 SV=1	ADP-forming	18	0.92045	1.20226	0.870964	1.22462	1.1272	1.15878	0.937562	1.19124	0.895365	1.23595	1.15878	1.1695	0.954993	1.20226	1.00925	1.19124	0.903649	1.24738	0.981748	1.20226	1.03753	1.19124	0.928966	1.23595	1.03753	1.20226	1.09648	1.20226	0.963829	1.23595	1.08643	1.21339	1.14815	1.23595	1.02802	1.20226	0.831764	1.22462	0.887156	1.18032
299	30.45	30.45	78.1	69.52	69.52	sp|P09211|GSTP1_HUMAN	Glutathione S-transferase P OS=Homo sapiens GN=GSTP1 PE=1 SV=2	HUMAN	28	0.586138	1.55597	1.00925	1.22462	1.18032	1.24738	0.731139	1.31826	1.28233	1.36773	1.43219	1.43219	1.25892	1.27057	1.08643	1.23595	1.41906	1.35519	1.55597	1.47231	1.31826	1.40605	1.64437	1.48594	2.0893	1.72187	1.72187	1.58489	2.24905	1.75388	1.23595	1.27057	1.04713	1.23595	1.34276	1.31826	1.10662	1.25892	0.912011	1.21339
300	30.36	30.42	30	20.49	20	tr|F5H2F4|F5H2F4_HUMAN	C-1-tetrahydrofolate synthase, cytoplasmic OS=Homo sapiens GN=MTHFD1 PE=2 SV=1	HUMAN	15	1.01859	1.1272	1.02802	1.11686	0.963829	1.09648	0.946237	1.1272	0.954993	1.11686	0.895365	1.1272	1.05682	1.15878	1.00925	1.10662	0.981748	1.11686	0.981748	1.14815	0.928966	1.1272	0.912011	1.14815	1.02802	1.14815	0.972747	1.1272	0.954993	1.14815	1.01859	1.10662	0.972747	1.10662	0.946237	1.11686	1.08643	1.13763	1.02802	1.1272
301	30.33	30.33	49.6	43.06	38.69	sp|Q16401|PSMD5_HUMAN	26S proteasome non-ATPase regulatory subunit 5 OS=Homo sapiens GN=PSMD5 PE=1 SV=3	HUMAN	19	1.0666	1.22462	0.570164	1.38038	0.887156	1.24738	0.981748	1.24738	0.559758	1.33045	0.862979	1.23595	0.809096	1.28233	0.744732	1.28233	0.672977	1.43219	0.744732	1.2942	0.691831	1.30617	0.648634	1.39316	0.758578	1.25892	0.704693	1.27057	0.666807	1.34276	1.35519	1.27057	1.36773	1.30617	1.0666	1.28233	0.887156	1.24738	0.816582	1.25892
302	30.18	30.18	32.21	25.67	24.81	sp|Q9NTJ4|MA2C1_HUMAN	Alpha-mannosidase 2C1 OS=Homo sapiens GN=MAN2C1 PE=1 SV=1	HUMAN	25	0.277971	1.61436	0.387258	1.57036	0.465586	1.49969	0.285759	1.64437	0.420727	1.47231	0.505825	1.41906	0.356451	1.55597	0.316228	1.72187	0.239883	1.75388	0.376704	1.49969	0.353183	1.59956	0.239883	1.78649	1.24738	1.24738	1.25892	1.22462	0.809096	1.27057	0.847227	1.22462	0.809096	1.23595	0.559758	1.33045	0.731139	1.22462	0.666807	1.2942
303	30.17	30.18	77.39	66.83	66.83	sp|Q06830|PRDX1_HUMAN	Peroxiredoxin-1 OS=Homo sapiens GN=PRDX1 PE=1 SV=1	HUMAN	27	0.47863	1.5417	0.704693	1.19124	0.474242	1.44544	0.787046	1.24738	1.14815	1.22462	0.751623	1.21339	0.630957	1.34276	0.613762	1.28233	0.529663	1.49969	1.05682	1.18032	0.963829	1.18032	0.855067	1.25892	1.34276	1.27057	1.23595	1.27057	1.07647	1.23595	0.895365	1.22462	0.862979	1.19124	0.751623	1.33045	1.33045	1.20226	1.28233	1.22462
304	30.12	32.23	57.59	49.23	44.58	sp|P12429|ANXA3_HUMAN	Annexin A3 OS=Homo sapiens GN=ANXA3 PE=1 SV=3	HUMAN	17	0.597035	1.30617	0.816582	1.20226	0.765597	1.2942	1.1272	1.23595	1.51356	1.30617	1.47231	1.25892	0.879022	1.19124	0.879022	1.19124	0.990832	1.15878	1.6293	1.31826	1.67494	1.36773	1.88799	1.43219	1.48594	1.23595	1.48594	1.22462	1.69044	1.2942	1.0666	1.14815	1.0666	1.15878	1.21339	1.19124	1.07647	1.1695	1.09648	1.1695
305	30.04	30.04	77.57	66.36	66.36	sp|P30044|PRDX5_HUMAN	Peroxiredoxin-5, mitochondrial OS=Homo sapiens GN=PRDX5 PE=1 SV=4	HUMAN	35	0.636796	1.40605	1.03753	1.14815	0.794328	1.19124	1.55597	1.38038	2.44343	1.77011	2.01372	1.69044	1.04713	1.14815	0.928966	1.13763	0.751623	1.28233	2.53513	1.83654	2.44343	1.97697	1.65959	1.36773	1.57036	1.38038	1.39316	1.35519	1.08643	1.14815	1.00925	1.1695	0.879022	1.14815	0.737904	1.24738	1.34276	1.25892	1.14815	1.19124
306	30.02	30.11	50.81	33.38	27.77	sp|P16435|NCPR_HUMAN	NADPH--cytochrome P450 reductase OS=Homo sapiens GN=POR PE=1 SV=2	HUMAN	21	0.981748	1.09648	0.990832	1.07647	0.972747	1.10662	0.972747	1.11686	0.981748	1.11686	0.963829	1.13763	0.963829	1.07647	0.946237	1.09648	1	1.07647	0.954993	1.11686	0.937562	1.10662	0.990832	1.09648	0.972747	1.11686	0.954993	1.10662	1.00925	1.09648	0.963829	1.11686	0.937562	1.11686	1	1.10662	0.981748	1.1272	0.954993	1.1272
308	29.97	29.97	38.15	24.67	23.1	sp|P49589-3|SYCC_HUMAN	Isoform 3 of Cysteine--tRNA ligase, cytoplasmic OS=Homo sapiens GN=CARS	HUMAN	18	0.461318	1.43219	0.613762	1.35519	0.549541	1.34276	0.469894	1.41906	0.654636	1.30617	0.597035	1.25892	0.413047	1.61436	0.570164	1.36773	0.405508	1.7378	0.461318	1.45881	0.608135	1.30617	0.452898	1.57036	0.928966	1.24738	1.1695	1.36773	0.92045	1.33045	0.679204	1.31826	0.895365	1.24738	0.717794	1.35519	0.816582	1.2942	1.00925	1.48594
307	29.97	30.25	45.52	27.73	26.05	sp|P07384|CAN1_HUMAN	Calpain-1 catalytic subunit OS=Homo sapiens GN=CAPN1 PE=1 SV=1	HUMAN	15	0.963829	1.31826	0.440555	1.7378	0.847227	1.31826	0.990832	1.33045	0.469894	1.61436	0.847227	1.34276	0.787046	1.36773	0.744732	1.40605	0.544503	1.57036	0.847227	1.33045	0.77983	1.36773	0.570164	1.49969	0.831764	1.33045	0.809096	1.33045	0.570164	1.51356	1.7378	1.49969	1.67494	1.48594	1.21339	1.34276	0.963829	1.35519	0.879022	1.36773
309	29.96	32.08	57.23	44.34	41.21	sp|P47895|AL1A3_HUMAN	Aldehyde dehydrogenase family 1 member A3 OS=Homo sapiens GN=ALDH1A3 PE=1 SV=2	HUMAN	24	0.92045	1.20226	0.963829	1.25892	0.744732	1.28233	0.679204	1.33045	0.737904	1.23595	0.539511	1.48594	1.24738	1.25892	1.21339	1.23595	1.00925	1.20226	0.937562	1.19124	0.92045	1.25892	0.731139	1.28233	1.34276	1.30617	1.2942	1.25892	1.10662	1.22462	1.2942	1.25892	1.23595	1.21339	0.981748	1.21339	1.72187	1.47231	1.59956	1.36773
310	29.93	29.93	46.53	36.57	36.57	sp|P23526|SAHH_HUMAN	Adenosylhomocysteinase OS=Homo sapiens GN=AHCY PE=1 SV=4	HUMAN	18	0.564937	1.36773	0.597035	1.34276	0.420727	1.65959	0.672977	1.33045	0.717794	1.27057	0.554626	1.41906	0.544503	1.47231	0.809096	1.21339	0.642688	1.33045	0.672977	1.35519	1.00925	1.21339	0.787046	1.25892	0.928966	1.25892	1.44544	1.34276	1.14815	1.24738	0.92045	1.24738	1.36773	1.30617	1.03753	1.24738	1.19124	1.22462	1.88799	1.57036
311	29.9	31.99	59	51.8	45.43	sp|P00338-3|LDHA_HUMAN	Isoform 3 of L-lactate dehydrogenase A chain OS=Homo sapiens GN=LDHA	HUMAN	25	0.47863	1.44544	0.515229	1.43219	0.519996	1.33045	0.691831	1.25892	0.731139	1.27057	0.751623	1.19124	0.642688	1.24738	0.277971	1.95885	0.711214	1.21339	0.972747	1.28233	0.409261	1.64437	1.05682	1.21339	1.36773	1.28233	0.559758	1.47231	1.43219	1.27057	1.21339	1.22462	0.544503	1.40605	1.36773	1.2942	1.30617	1.25892	0.524808	1.55597
312	29.77	29.98	42.97	32.43	29.05	sp|P51812|KS6A3_HUMAN	Ribosomal protein S6 kinase alpha-3 OS=Homo sapiens GN=RPS6KA3 PE=1 SV=1	HUMAN	17	0.816582	1.39316	0.77983	1.40605	1.0666	1.36773	0.895365	1.39316	0.855067	1.43219	1.0666	1.40605	1.40605	1.41906	0.92045	1.35519	0.963829	1.40605	1.48594	1.39316	0.990832	1.40605	1.11686	1.38038	1.67494	1.44544	1.0666	1.38038	1.14815	1.40605	1.7378	1.51356	1.10662	1.41906	1.15878	1.40605	1.35519	1.41906	0.847227	1.39316
313	29.72	31.6	62.37	45.1	43.56	sp|P29803|ODPAT_HUMAN	Pyruvate dehydrogenase E1 component subunit alpha, testis-specific form, mitochondrial OS=Homo sapiens GN=PDHA2 PE=1 SV=1	HUMAN	37	0.928966	1.18032	1.09648	1.18032	1.34276	1.24738	1.15878	1.24738	1.41906	1.40605	1.7378	1.51356	0.981748	1.19124	0.879022	1.20226	0.954993	1.19124	1.20226	1.21339	1.11686	1.23595	1.14815	1.20226	1.04713	1.18032	0.937562	1.19124	0.990832	1.18032	0.887156	1.21339	0.794328	1.27057	0.847227	1.23595	0.724436	1.2942	0.625173	1.40605
314	29.61	29.68	27.25	19.86	17.66	sp|Q96JQ2|CLMN_HUMAN	Calmin OS=Homo sapiens GN=CLMN PE=1 SV=1	HUMAN	17	0.457088	1.59956	0.383707	1.80302	0.444631	1.58489	0.648634	1.41906	0.549541	1.55597	0.630957	1.39316	0.487529	1.52757	0.42462	1.65959	0.501187	1.57036	0.679204	1.35519	0.636796	1.39316	0.691831	1.44544	1.05682	1.34276	0.946237	1.41906	1.10662	1.30617	1.20226	1.35519	1.07647	1.36773	1.27057	1.39316	1.10662	1.34276	0.981748	1.30617
315	29.6	29.7	44.56	37.31	36.44	sp|O00519|FAAH1_HUMAN	Fatty-acid amide hydrolase 1 OS=Homo sapiens GN=FAAH PE=1 SV=2	HUMAN	20	1.19124	1.34276	0.724436	1.30617	1.02802	1.25892	1.19124	1.24738	0.660694	1.43219	0.946237	1.24738	0.787046	1.35519	0.831764	1.24738	0.879022	1.23595	0.751623	1.39316	0.809096	1.24738	0.847227	1.23595	0.619441	1.43219	0.660694	1.24738	0.717794	1.23595	1.15878	1.25892	1.20226	1.34276	1.23595	1.31826	0.816582	1.28233	0.847227	1.22462
316	29.5	29.72	30.26	21.03	19.69	sp|Q96PU5|NED4L_HUMAN	E3 ubiquitin-protein ligase NEDD4-like OS=Homo sapiens GN=NEDD4L PE=1 SV=2	HUMAN	15	0.990832	1.13763	0.990832	1.14815	1.00925	1.1695	0.937562	1.1695	0.928966	1.15878	0.946237	1.14815	1.05682	1.11686	1	1.1695	1.04713	1.14815	0.990832	1.13763	0.937562	1.13763	0.981748	1.13763	1.05682	1.15878	1	1.20226	1.03753	1.1695	1.05682	1.13763	1	1.13763	1.04713	1.1695	1.03753	1.14815	0.981748	1.1695
317	29.5	29.57	34.82	22.73	19.3	sp|Q9BTW9|TBCD_HUMAN	Tubulin-specific chaperone D OS=Homo sapiens GN=TBCD PE=1 SV=2	HUMAN	15	0.57544	1.41906	0.534564	1.39316	1.05682	1.35519	0.452898	1.55597	0.401791	1.57036	0.855067	1.34276	0.452898	1.65959	0.928966	1.34276	0.724436	1.43219	0.337287	1.92309	0.711214	1.39316	0.597035	1.48594	0.731139	1.61436	1.51356	1.40605	1.33045	1.38038	0.870964	1.57036	1.77011	1.41906	1.51356	1.36773	0.413047	1.7378	0.879022	1.35519
318	29.35	30.41	43.57	29.77	29.77	sp|P41250|SYG_HUMAN	Glycine--tRNA ligase OS=Homo sapiens GN=GARS PE=1 SV=3	HUMAN	18	0.263027	1.72187	0.554626	1.27057	0.409261	1.36773	0.366438	1.5417	0.765597	1.23595	0.544503	1.33045	0.636796	1.25892	0.293765	1.55597	0.18197	1.80302	0.879022	1.22462	0.394457	1.48594	0.220801	1.80302	2.51189	1.64437	1.09648	1.25892	0.666807	1.38038	1.1272	1.22462	0.510505	1.44544	0.288403	1.75388	1.61436	1.30617	0.724436	1.31826
319	29.29	29.29	47.27	29.18	27.13	sp|P15311|EZRI_HUMAN	Ezrin OS=Homo sapiens GN=EZR PE=1 SV=4	HUMAN	19	1.40605	1.38038	0.937562	1.44544	0.972747	1.38038	1.23595	1.41906	0.855067	1.40605	0.887156	1.39316	0.809096	1.43219	1	1.43219	1.02802	1.41906	0.711214	1.44544	0.879022	1.38038	0.912011	1.39316	0.580764	1.48594	0.698232	1.43219	0.744732	1.43219	0.879022	1.41906	1.00925	1.45881	1.08643	1.39316	0.816582	1.41906	0.990832	1.34276
320	29.26	29.43	31.15	16.92	14.17	sp|Q9Y6D5|BIG2_HUMAN	Brefeldin A-inhibited guanine nucleotide-exchange protein 2 OS=Homo sapiens GN=ARFGEF2 PE=1 SV=3	HUMAN	18	1	1.2942	1	1.2942	1.01859	1.34276	0.937562	1.20226	0.946237	1.23595	0.954993	1.20226	1.00925	1.22462	1.01859	1.28233	0.903649	1.27057	0.954993	1.19124	0.963829	1.20226	0.847227	1.25892	1	1.23595	1.01859	1.14815	0.895365	1.24738	1	1.19124	1.00925	1.19124	0.895365	1.25892	0.981748	1.20226	1	1.14815
321	29.19	29.19	48.3	39.97	35.2	sp|Q8N427|TXND3_HUMAN	Thioredoxin domain-containing protein 3 OS=Homo sapiens GN=NME8 PE=1 SV=2	HUMAN	21	1.21339	1.22462	1.47231	1.2942	1.14815	1.22462	1.45881	1.43219	1.7378	1.5417	1.34276	1.33045	1.02802	1.22462	1.0666	1.21339	1.0666	1.21339	1.22462	1.33045	1.27057	1.36773	1.27057	1.33045	0.83946	1.23595	0.862979	1.22462	0.895365	1.22462	0.698232	1.33045	0.717794	1.27057	0.717794	1.33045	0.895365	1.21339	0.912011	1.21339
322	29.18	29.18	40.24	35.31	30.39	sp|Q9NSD9|SYFB_HUMAN	Phenylalanine--tRNA ligase beta subunit OS=Homo sapiens GN=FARSB PE=1 SV=3	HUMAN	16	0.376704	1.55597	0.409261	1.51356	0.340408	1.58489	0.340408	1.57036	0.37325	1.51356	0.30479	1.6293	0.231207	1.97697	0.293765	1.70608	0.218776	1.92309	0.214783	1.95885	0.260615	1.75388	0.205116	1.88799	0.597035	1.39316	0.765597	1.28233	0.586138	1.30617	0.539511	1.45881	0.717794	1.28233	0.539511	1.33045	0.679204	1.33045	0.862979	1.28233
323	29.07	29.07	85.71	84.24	84.24	sp|P07203|GPX1_HUMAN	Glutathione peroxidase 1 OS=Homo sapiens GN=GPX1 PE=1 SV=4	HUMAN	17	0.724436	1.33045	0.751623	1.40605	1	1.2942	1.14815	1.34276	1.1695	1.27057	1.59956	1.43219	1.08643	1.23595	1.04713	1.24738	1.24738	1.30617	1.67494	1.44544	1.64437	1.40605	1.94089	1.59956	1.44544	1.33045	1.44544	1.33045	1.77011	1.55597	1.41906	1.43219	1.38038	1.38038	1.67494	1.61436	1.07647	1.24738	1.0666	1.24738
324	29.03	29.03	40.03	38.52	38.52	tr|J3QRG2|J3QRG2_HUMAN	Dynein intermediate chain 2, axonemal OS=Homo sapiens GN=DNAI2 PE=2 SV=1	HUMAN	17	0.717794	1.34276	0.831764	1.23595	0.92045	1.22462	1.00925	1.25892	1.15878	1.33045	1.28233	1.35519	0.928966	1.22462	0.704693	1.34276	0.862979	1.22462	1.28233	1.34276	1	1.25892	1.19124	1.33045	1.30617	1.33045	0.990832	1.23595	1.18032	1.28233	1.10662	1.23595	0.83946	1.25892	1.02802	1.23595	1	1.23595	0.758578	1.2942
325	28.89	28.9	43.36	26.08	21.76	sp|Q15046-2|SYK_HUMAN	Isoform Mitochondrial of Lysine--tRNA ligase OS=Homo sapiens GN=KARS	HUMAN	18	0.413047	1.47231	0.505825	1.38038	0.398107	1.51356	0.474242	1.40605	0.586138	1.30617	0.457088	1.45881	0.380189	1.6293	0.515229	1.33045	0.465586	1.48594	0.452898	1.49969	0.597035	1.28233	0.529663	1.43219	1	1.28233	1.25892	1.2942	1.1272	1.28233	0.772681	1.31826	1	1.27057	0.895365	1.30617	1.01859	1.28233	1.31826	1.34276
326	28.83	28.85	27.85	8.972	8.972	sp|Q13813-3|SPTN1_HUMAN	Isoform 3 of Spectrin alpha chain, non-erythrocytic 1 OS=Homo sapiens GN=SPTAN1	HUMAN	18	1.1272	1.1695	1.01859	1.15878	1.07647	1.1695	1.13763	1.20226	1.01859	1.1695	1.08643	1.15878	1.00925	1.18032	1.03753	1.13763	0.954993	1.1272	1.00925	1.19124	1.04713	1.15878	0.963829	1.18032	0.887156	1.20226	0.912011	1.15878	0.83946	1.20226	0.981748	1.13763	1.01859	1.14815	0.928966	1.1695	0.92045	1.1272	0.954993	1.13763
327	28.77	28.77	62.18	45.1	42.58	sp|P07355-2|ANXA2_HUMAN	Isoform 2 of Annexin A2 OS=Homo sapiens GN=ANXA2	HUMAN	20	1.20226	1.22462	1.35519	1.25892	1.07647	1.22462	1.24738	1.25892	1.36773	1.2942	1.09648	1.25892	1.20226	1.24738	0.847227	1.30617	1.2942	1.27057	1.19124	1.30617	0.895365	1.23595	1.30617	1.30617	0.946237	1.24738	0.691831	1.35519	1.05682	1.24738	0.855067	1.23595	0.660694	1.31826	0.937562	1.22462	1.08643	1.28233	0.801678	1.31826
328	28.59	29.11	35.67	23.25	19.42	sp|O14980|XPO1_HUMAN	Exportin-1 OS=Homo sapiens GN=XPO1 PE=1 SV=1	HUMAN	18	1.01859	1.39316	0.711214	1.2942	0.534564	1.35519	0.758578	1.38038	0.474242	1.61436	0.334195	1.8197	0.648634	1.41906	1.02802	1.24738	0.801678	1.31826	0.452898	1.70608	0.704693	1.36773	0.554626	1.57036	0.564937	1.48594	0.928966	1.33045	0.737904	1.31826	0.928966	1.34276	1.49969	1.38038	1.09648	1.28233	1.25892	1.45881	2.10863	1.5417
329	28.58	28.58	60.38	51.57	44.34	sp|P11908|PRPS2_HUMAN	Ribose-phosphate pyrophosphokinase 2 OS=Homo sapiens GN=PRPS2 PE=1 SV=2	HUMAN	18	0.420727	1.85353	0.855067	1.40605	0.816582	1.38038	0.529663	1.70608	1.09648	1.38038	1.05682	1.38038	0.887156	1.40605	0.92045	1.44544	0.855067	1.36773	1.14815	1.44544	1.18032	1.40605	1.10662	1.44544	2.0893	1.77011	2.1677	1.78649	2.07014	1.77011	1.01859	1.45881	1.05682	1.43219	0.990832	1.41906	1.09648	1.44544	1.11686	1.43219
330	28.56	30.59	72.24	67.3	67.3	sp|P25786|PSA1_HUMAN	Proteasome subunit alpha type-1 OS=Homo sapiens GN=PSMA1 PE=1 SV=1	HUMAN	23	0.474242	1.70608	0.731139	1.25892	0.559758	1.44544	0.469894	1.67494	0.698232	1.2942	0.534564	1.48594	0.510505	1.51356	0.448745	1.64437	0.613762	1.38038	0.496592	1.52757	0.432514	1.65959	0.619441	1.34276	1.0666	1.25892	0.92045	1.22462	1.24738	1.31826	0.679204	1.35519	0.613762	1.40605	0.831764	1.23595	0.903649	1.20226	0.824138	1.22462
331	28.51	28.6	41.84	31.16	22.61	sp|P21399|ACOC_HUMAN	Cytoplasmic aconitate hydratase OS=Homo sapiens GN=ACO1 PE=1 SV=3	HUMAN	16	0.501187	1.55597	0.432514	1.7378	0.515229	1.49969	0.549541	1.40605	0.483059	1.5417	0.559758	1.36773	0.564937	1.44544	0.660694	1.33045	0.630957	1.40605	0.580764	1.38038	0.698232	1.27057	0.679204	1.30617	1.04713	1.24738	1.30617	1.30617	1.25892	1.25892	1.15878	1.24738	1.45881	1.40605	1.45881	1.39316	1.11686	1.24738	1.25892	1.28233
332	28.47	29.54	70.76	69.68	66.79	sp|P16152|CBR1_HUMAN	Carbonyl reductase [NADPH] 1 OS=Homo sapiens GN=CBR1 PE=1 SV=3	HUMAN	25	0.608135	1.39316	0.809096	1.19124	0.711214	1.28233	0.794328	1.23595	1.07647	1.19124	0.912011	1.20226	0.928966	1.18032	1.03753	1.1695	1.22462	1.18032	1.23595	1.21339	1.36773	1.25892	1.61436	1.34276	1.52757	1.34276	1.72187	1.41906	1.97697	1.48594	1.1272	1.15878	1.27057	1.19124	1.49969	1.25892	1.30617	1.23595	1.47231	1.30617
333	28.39	28.54	53.25	45.45	43.9	tr|E7EU96|E7EU96_HUMAN	Casein kinase II subunit alpha OS=Homo sapiens GN=CSNK2A1 PE=2 SV=1	HUMAN	18	1.23595	1.27057	1.67494	1.28233	1.18032	1.23595	1.25892	1.2942	1.65959	1.45881	1.13763	1.28233	0.816582	1.2942	0.981748	1.28233	0.57544	1.61436	0.816582	1.27057	0.990832	1.25892	0.613762	1.39316	0.679204	1.28233	0.787046	1.28233	0.474242	1.55597	0.487529	1.45881	0.597035	1.40605	0.353183	1.8197	0.685488	1.33045	0.83946	1.27057
334	28.35	28.35	46.13	30.53	30.53	sp|Q04609|FOLH1_HUMAN	Glutamate carboxypeptidase 2 OS=Homo sapiens GN=FOLH1 PE=1 SV=1	HUMAN	18	1.18032	1.24738	0.862979	1.33045	1.01859	1.28233	0.772681	1.35519	0.630957	1.41906	0.698232	1.38038	0.903649	1.25892	1.70608	1.51356	0.794328	1.28233	0.597035	1.44544	1.18032	1.28233	0.597035	1.36773	0.724436	1.2942	1.49969	1.49969	0.744732	1.24738	1.00925	1.2942	1.88799	1.64437	0.937562	1.28233	0.855067	1.25892	1.65959	1.5417
335	28.24	28.24	36.92	24.92	24	sp|Q9H4A4|AMPB_HUMAN	Aminopeptidase B OS=Homo sapiens GN=RNPEP PE=1 SV=2	HUMAN	21	0.704693	1.34276	0.60256	1.41906	0.711214	1.31826	0.801678	1.2942	0.691831	1.35519	0.816582	1.27057	0.731139	1.2942	0.698232	1.30617	0.758578	1.28233	0.847227	1.24738	0.801678	1.25892	0.879022	1.23595	1.04713	1.24738	0.963829	1.24738	1.05682	1.22462	1.1695	1.27057	1.14815	1.2942	1.22462	1.25892	1.02802	1.22462	0.972747	1.22462
336	28.23	28.29	41.19	25.25	24.75	sp|P22102|PUR2_HUMAN	Trifunctional purine biosynthetic protein adenosine-3 OS=Homo sapiens GN=GART PE=1 SV=1	HUMAN	19	0.758578	1.34276	0.737904	1.43219	0.666807	1.51356	0.648634	1.36773	0.642688	1.43219	0.580764	1.55597	0.83946	1.33045	0.737904	1.43219	0.809096	1.33045	0.711214	1.39316	0.630957	1.48594	0.711214	1.35519	1.07647	1.31826	0.990832	1.39316	1.09648	1.31826	1.09648	1.34276	0.972747	1.30617	1.11686	1.38038	1.19124	1.36773	1.05682	1.30617
337	28.16	28.16	30.96	26.69	21.18	sp|O15084|ANR28_HUMAN	Serine/threonine-protein phosphatase 6 regulatory ankyrin repeat subunit A OS=Homo sapiens GN=ANKRD28 PE=1 SV=5	HUMAN	17	0.636796	1.47231	0.92045	1.25892	0.765597	1.33045	0.591562	1.51356	0.887156	1.23595	0.724436	1.35519	0.787046	1.34276	0.666807	1.35519	0.765597	1.33045	0.744732	1.38038	0.613762	1.41906	0.724436	1.35519	1.19124	1.35519	1.04713	1.31826	1.22462	1.36773	0.847227	1.34276	0.698232	1.36773	0.824138	1.30617	1.00925	1.59956	0.847227	1.2942
338	28.1	28.1	58.75	49.4	47.72	sp|P27797|CALR_HUMAN	Calreticulin OS=Homo sapiens GN=CALR PE=1 SV=1	HUMAN	25	0.325087	1.52757	0.461318	1.2942	0.37325	1.44544	0.310456	1.64437	0.465586	1.33045	0.383707	1.45881	0.343558	1.48594	0.401791	1.36773	0.316228	1.39316	0.349945	1.49969	0.401791	1.41906	0.322107	1.41906	0.990832	1.19124	1.25892	1.23595	0.831764	1.1695	0.704693	1.27057	0.862979	1.18032	0.625173	1.22462	0.847227	1.21339	1.08643	1.20226
339	28.01	28.01	43.21	34.92	31.79	sp|P51659|DHB4_HUMAN	Peroxisomal multifunctional enzyme type 2 OS=Homo sapiens GN=HSD17B4 PE=1 SV=3	HUMAN	18	0.870964	1.28233	0.824138	1.33045	0.895365	1.25892	0.824138	1.34276	0.816582	1.33045	0.847227	1.28233	0.83946	1.28233	0.672977	1.35519	0.544503	1.49969	0.801678	1.31826	0.636796	1.40605	0.539511	1.51356	0.972747	1.25892	0.794328	1.31826	0.660694	1.31826	1	1.27057	0.787046	1.38038	0.648634	1.33045	0.879022	1.30617	0.724436	1.34276
340	27.97	27.97	36.94	30.97	30.97	sp|O95573|ACSL3_HUMAN	Long-chain-fatty-acid--CoA ligase 3 OS=Homo sapiens GN=ACSL3 PE=1 SV=3	HUMAN	17	0.937562	1.27057	0.887156	1.22462	1.15878	1.22462	0.990832	1.25892	0.946237	1.22462	1.23595	1.27057	1	1.33045	1.14815	1.22462	0.862979	1.30617	1.07647	1.23595	1.21339	1.27057	0.92045	1.25892	1.08643	1.27057	1.20226	1.30617	0.928966	1.24738	1.1272	1.23595	1.27057	1.24738	0.963829	1.25892	0.855067	1.25892	0.981748	1.25892
341	27.95	39.77	43.86	33.17	31.94	sp|Q92598-2|HS105_HUMAN	Isoform Beta of Heat shock protein 105 kDa OS=Homo sapiens GN=HSPH1	HUMAN	29	0.310456	1.88799	0.448745	1.49969	0.390841	1.6293	0.288403	2.03236	0.457088	1.49969	0.383707	1.69044	0.401791	1.64437	0.465586	1.45881	0.363078	1.52757	0.413047	1.6293	0.461318	1.49969	0.359749	1.57036	1.41906	1.38038	1.61436	1.48594	1.27057	1.44544	0.903649	1.24738	1.03753	1.23595	0.794328	1.28233	0.981748	1.25892	1.21339	1.33045
342	27.95	27.95	35.28	31.21	26.87	tr|C9JIF9|C9JIF9_HUMAN	Acylamino-acid-releasing enzyme OS=Homo sapiens GN=APEH PE=2 SV=1	HUMAN	24	0.325087	1.67494	0.432514	1.45881	0.398107	1.45881	0.319154	1.75388	0.432514	1.48594	0.401791	1.48594	0.319154	1.64437	0.413047	1.45881	0.369828	1.49969	0.334195	1.6293	0.413047	1.48594	0.383707	1.49969	1.03753	1.25892	1.27057	1.41906	1.19124	1.30617	0.77983	1.24738	0.954993	1.23595	0.879022	1.22462	0.787046	1.2942	1.05682	1.27057
343	27.93	27.97	27.13	13.27	11.92	sp|Q96MT7-2|WDR52_HUMAN	Isoform 2 of WD repeat-containing protein 52 OS=Homo sapiens GN=WDR52	HUMAN	17	1.99526	1.52757	0.928966	1.59956	1.52757	1.5417	1.1695	1.31826	0.539511	1.51356	0.912011	1.41906	1.45881	1.45881	1.75388	1.5417	1.10662	1.36773	0.870964	1.2942	1.04713	1.30617	0.613762	1.47231	0.737904	1.31826	0.879022	1.31826	0.549541	1.40605	1.55597	1.45881	1.88799	1.52757	1.10662	1.48594	0.963829	1.31826	1.1695	1.31826
345	27.78	27.78	49.67	37.87	35.57	sp|Q96P26|5NT1B_HUMAN	Cytosolic 5'-nucleotidase 1B OS=Homo sapiens GN=NT5C1B PE=2 SV=2	HUMAN	28	1.51356	1.31826	1.08643	1.20226	0.972747	1.22462	1.35519	1.28233	0.981748	1.20226	0.887156	1.24738	0.903649	1.27057	0.928966	1.21339	0.758578	1.31826	0.801678	1.2942	0.855067	1.21339	0.666807	1.38038	0.613762	1.38038	0.636796	1.30617	0.515229	1.47231	0.816582	1.27057	0.831764	1.22462	0.685488	1.33045	0.963829	1.22462	0.946237	1.23595
344	27.78	27.85	41.19	26.53	24.62	sp|Q5T2S8|ARMC4_HUMAN	Armadillo repeat-containing protein 4 OS=Homo sapiens GN=ARMC4 PE=2 SV=1	HUMAN	21	1.75388	1.33045	1.31826	1.34276	2.03236	1.57036	1.57036	1.31826	1.19124	1.39316	1.8197	1.61436	2.24905	1.49969	2.26987	1.49969	1.51356	1.2942	2.0893	1.57036	2.05116	1.5417	1.47231	1.39316	1.35519	1.48594	1.25892	1.38038	0.903649	1.34276	1.59956	1.51356	1.5417	1.45881	1.1695	1.44544	1.15878	1.25892	1.14815	1.27057
346	27.73	27.73	55.82	47.35	46.83	sp|Q9UNM6-2|PSD13_HUMAN	Isoform 2 of 26S proteasome non-ATPase regulatory subunit 13 OS=Homo sapiens GN=PSMD13	HUMAN	20	0.772681	1.33045	1.31826	1.25892	1.15878	1.21339	1.09648	1.21339	1.7378	1.47231	1.5417	1.40605	1.0666	1.25892	1.13763	1.22462	1.08643	1.20226	1.47231	1.34276	1.5417	1.43219	1.39316	1.25892	1.31826	1.28233	1.43219	1.40605	1.33045	1.28233	0.83946	1.24738	0.895365	1.20226	0.809096	1.27057	0.963829	1.20226	1.00925	1.21339
347	27.71	27.96	22.6	9.264	8.593	sp|Q9NR99|MXRA5_HUMAN	Matrix-remodeling-associated protein 5 OS=Homo sapiens GN=MXRA5 PE=2 SV=3	HUMAN	18	0.704693	1.44544	0.698232	1.38038	0.972747	1.35519	1.23595	1.44544	1.43219	1.7378	2.01372	2.01372	1.19124	1.33045	0.529663	1.64437	0.654636	1.41906	2.42103	2.1677	1.09648	1.52757	1.33045	1.67494	1.69044	1.58489	0.809096	1.35519	0.937562	1.7378	1.77011	1.52757	0.758578	1.41906	0.895365	1.33045	1.25892	1.35519	0.549541	1.6293
348	27.61	49.25	54.48	39.24	35.09	sp|P12814|ACTN1_HUMAN	Alpha-actinin-1 OS=Homo sapiens GN=ACTN1 PE=1 SV=2	HUMAN	32	0.765597	1.41906	0.77983	1.34276	0.824138	1.28233	0.847227	1.35519	0.83946	1.33045	0.879022	1.33045	0.824138	1.30617	0.510505	1.55597	0.744732	1.33045	0.903649	1.31826	0.586138	1.38038	0.787046	1.33045	1.03753	1.34276	0.679204	1.30617	0.954993	1.31826	1.0666	1.2942	0.672977	1.34276	0.972747	1.33045	1	1.30617	0.630957	1.43219
349	27.5	27.5	41.7	36.72	36.72	sp|O95394|AGM1_HUMAN	Phosphoacetylglucosamine mutase OS=Homo sapiens GN=PGM3 PE=1 SV=1	HUMAN	26	0.895365	1.34276	0.660694	1.27057	0.824138	1.31826	0.691831	1.31826	0.501187	1.40605	0.636796	1.41906	1.08643	1.24738	1.39316	1.35519	1.09648	1.27057	0.787046	1.27057	1.02802	1.22462	0.801678	1.23595	1.14815	1.23595	1.49969	1.38038	1.11686	1.24738	1.51356	1.25892	2.0893	1.48594	1.49969	1.28233	1.25892	1.33045	1.64437	1.51356
350	27.47	27.68	40.43	34.04	34.04	tr|B4DQJ8|B4DQJ8_HUMAN	6-phosphogluconate dehydrogenase, decarboxylating OS=Homo sapiens GN=PGD PE=2 SV=1	HUMAN	26	0.328095	1.61436	0.483059	1.31826	0.487529	1.31826	0.328095	1.65959	0.487529	1.33045	0.501187	1.31826	0.501187	1.28233	0.49204	1.31826	0.251189	1.78649	0.505825	1.2942	0.501187	1.31826	0.251189	1.83654	1.49969	1.39316	1.52757	1.39316	0.744732	1.24738	1.05682	1.21339	1.04713	1.19124	0.483059	1.58489	0.981748	1.23595	1	1.19124
351	27.46	27.53	36.54	28.9	27.68	sp|Q6UWU2|GLB1L_HUMAN	Beta-galactosidase-1-like protein OS=Homo sapiens GN=GLB1L PE=2 SV=1	HUMAN	15	0.474242	1.41906	0.597035	1.2942	0.383707	1.61436	0.394457	1.52757	0.496592	1.35519	0.325087	1.69044	0.398107	1.61436	0.554626	1.38038	0.170608	2.65461	0.337287	1.69044	0.474242	1.41906	0.15417	2.65461	0.824138	1.34276	1.19124	1.23595	0.366438	1.97697	0.672977	1.38038	0.946237	1.22462	0.270396	2.37684	1.04713	1.21339	1.48594	1.36773
352	27.15	27.4	31.34	16.92	14.17	sp|O60343-2|TBCD4_HUMAN	Isoform 2 of TBC1 domain family member 4 OS=Homo sapiens GN=TBC1D4	HUMAN	17	1.07647	1.13763	1.07647	1.1695	1.00925	1.1695	1.04713	1.1695	1.03753	1.11686	0.981748	1.1695	1.07647	1.13763	1.07647	1.14815	1.1272	1.18032	1.04713	1.14815	1.03753	1.13763	1.08643	1.13763	0.990832	1.1695	0.990832	1.14815	1.02802	1.15878	1	1.1695	1	1.11686	1.03753	1.15878	1.05682	1.18032	1.05682	1.15878
353	27.07	27.07	43.11	36.67	35.24	sp|Q9NVH1|DJC11_HUMAN	DnaJ homolog subfamily C member 11 OS=Homo sapiens GN=DNAJC11 PE=1 SV=2	HUMAN	15	1.0666	1.25892	1.34276	1.24738	1.40605	1.35519	1.64437	1.33045	2.26987	1.67494	2.14783	1.65959	1.51356	1.34276	1.33045	1.2942	1.25892	1.24738	2.31206	1.67494	2.1677	1.69044	1.97697	1.48594	1.43219	1.45881	1.24738	1.38038	1.22462	1.34276	1.07647	1.24738	0.972747	1.25892	0.928966	1.24738	1.04713	1.22462	0.937562	1.22462
354	27.03	27.03	40.66	35.6	35.6	sp|P12268|IMDH2_HUMAN	Inosine-5'-monophosphate dehydrogenase 2 OS=Homo sapiens GN=IMPDH2 PE=1 SV=2	HUMAN	14	0.847227	1.2942	1.08643	1.19124	1.19124	1.20226	0.946237	1.33045	1.20226	1.2942	1.2942	1.2942	1.25892	1.23595	0.937562	1.24738	1.31826	1.24738	1.36773	1.33045	1.04713	1.24738	1.43219	1.34276	1.45881	1.33045	1.11686	1.25892	1.52757	1.36773	1.14815	1.19124	0.855067	1.25892	1.20226	1.21339	1.03753	1.18032	0.787046	1.25892
355	26.97	26.97	59.83	44.66	44.66	sp|Q12907|LMAN2_HUMAN	Vesicular integral-membrane protein VIP36 OS=Homo sapiens GN=LMAN2 PE=1 SV=1	HUMAN	24	0.619441	1.35519	0.831764	1.19124	0.608135	1.34276	1	1.18032	1.39316	1.28233	1.04713	1.21339	0.887156	1.15878	0.608135	1.31826	0.711214	1.27057	1.49969	1.33045	1.01859	1.1695	1.20226	1.23595	1.45881	1.31826	1.00925	1.18032	1.1695	1.22462	1.04713	1.15878	0.717794	1.24738	0.831764	1.20226	1.45881	1.28233	0.963829	1.18032
356	26.87	26.87	54.66	48.18	40.69	sp|O60701|UGDH_HUMAN	UDP-glucose 6-dehydrogenase OS=Homo sapiens GN=UGDH PE=1 SV=1	HUMAN	20	1.14815	1.24738	0.990832	1.25892	0.879022	1.24738	1.11686	1.23595	0.963829	1.23595	0.855067	1.24738	0.972747	1.22462	1.01859	1.23595	0.831764	1.28233	0.946237	1.24738	0.981748	1.24738	0.809096	1.2942	0.847227	1.24738	0.870964	1.24738	0.698232	1.36773	0.972747	1.23595	1	1.25892	0.824138	1.30617	1.09648	1.24738	1.14815	1.24738
357	26.85	26.97	24.01	10.82	8.696	tr|F8VPD4|F8VPD4_HUMAN	CAD protein OS=Homo sapiens GN=CAD PE=2 SV=1	HUMAN	14	0.711214	1.51356	1.22462	1.39316	1.10662	1.39316	0.744732	1.44544	1.23595	1.41906	1.13763	1.44544	1	1.41906	1.30617	1.36773	0.990832	1.47231	1.01859	1.41906	1.31826	1.47231	1.00925	1.41906	1.41906	1.48594	1.78649	1.55597	1.35519	1.45881	0.816582	1.40605	1.05682	1.38038	0.794328	1.41906	0.903649	1.39316	1.18032	1.40605
358	26.77	26.77	78.3	69.81	69.81	sp|Q9BZX4|ROP1B_HUMAN	Ropporin-1B OS=Homo sapiens GN=ROPN1B PE=1 SV=1	HUMAN	46	2.22844	1.80302	2.208	1.69044	1.70608	1.6293	6.85488	2.44343	6.60694	2.22844	5.59758	2.29087	2.63027	1.61436	0.937562	1.52757	2.03236	1.57036	7.04693	1.94089	3.34195	1.72187	6.0256	2.03236	1.33045	1.35519	0.432514	1.65959	0.990832	1.36773	1.31826	1.36773	0.42462	1.58489	0.946237	1.36773	1.5417	1.35519	0.515229	1.65959
359	26.72	26.86	28.36	16.08	16.08	sp|P12036|NFH_HUMAN	Neurofilament heavy polypeptide OS=Homo sapiens GN=NEFH PE=1 SV=4	HUMAN	16	1.88799	1.65959	2.37684	1.78649	1.72187	1.59956	1.0666	1.27057	1.33045	1.28233	0.972747	1.2942	1.78649	1.58489	1.95885	1.72187	2.63027	1.87068	0.963829	1.31826	1.07647	1.27057	1.47231	1.35519	0.903649	1.33045	1.01859	1.28233	1.38038	1.33045	0.724436	1.39316	0.801678	1.28233	1.09648	1.25892	0.981748	1.30617	1.08643	1.25892
360	26.71	27.07	56.22	42.34	36.84	sp|Q969V4|TEKT1_HUMAN	Tektin-1 OS=Homo sapiens GN=TEKT1 PE=2 SV=1	HUMAN	19	2.14783	1.45881	1.75388	1.38038	1.45881	1.27057	3.13329	1.88799	2.53513	1.78649	2.07014	1.59956	1.1272	1.23595	1.6293	1.39316	1.59956	1.36773	1.61436	1.43219	2.33346	1.77011	2.208	1.69044	0.539511	1.36773	0.744732	1.18032	0.724436	1.21339	0.648634	1.33045	0.887156	1.18032	0.862979	1.20226	0.77983	1.22462	1.09648	1.22462
361	26.7	26.72	25.54	15.94	13.72	sp|Q9NYU2-2|UGGG1_HUMAN	Isoform 2 of UDP-glucose:glycoprotein glucosyltransferase 1 OS=Homo sapiens GN=UGGT1	HUMAN	15	0.660694	1.44544	0.60256	1.48594	0.855067	1.2942	0.519996	1.5417	0.487529	1.5417	0.672977	1.30617	0.847227	1.31826	0.787046	1.33045	0.691831	1.30617	0.666807	1.36773	0.636796	1.35519	0.534564	1.36773	1.25892	1.45881	1.20226	1.35519	0.990832	1.35519	1.45881	1.58489	1.28233	1.36773	1.03753	1.33045	0.954993	1.52757	0.895365	1.35519
362	26.68	27.14	33.58	25.7	20.97	tr|J3KQU9|J3KQU9_HUMAN	AP-1 complex subunit gamma-1 OS=Homo sapiens GN=AP1G1 PE=2 SV=1	HUMAN	14	0.60256	1.6293	0.642688	1.41906	0.937562	1.36773	0.539511	1.85353	0.660694	1.44544	0.928966	1.40605	0.608135	1.55597	0.586138	1.52757	0.529663	1.59956	0.570164	1.69044	0.586138	1.5417	0.515229	1.69044	1.10662	1.43219	1.02802	1.64437	0.862979	1.48594	0.847227	1.44544	0.887156	1.43219	0.772681	1.48594	0.654636	1.45881	0.608135	1.47231
364	26.57	26.57	41.57	36.95	35.74	sp|Q9NQT6|FSCN3_HUMAN	Fascin-3 OS=Homo sapiens GN=FSCN3 PE=2 SV=1	HUMAN	34	5.19996	2.07014	4.83059	2.07014	3.94457	1.97697	5.10505	2.18776	4.74242	2.1677	3.98107	2.14783	5.15229	2.12814	3.7325	1.95885	2.93765	1.7378	4.96592	2.18776	3.69828	2.07014	2.80543	1.78649	0.972747	1.15878	0.679204	1.21339	0.534564	1.33045	1.05682	1.15878	0.751623	1.18032	0.586138	1.2942	1.28233	1.18032	0.92045	1.1695
363	26.57	26.75	66.96	49.26	44.25	sp|O94905|ERLN2_HUMAN	Erlin-2 OS=Homo sapiens GN=ERLIN2 PE=1 SV=1	HUMAN	16	0.946237	1.20226	1.04713	1.19124	0.912011	1.21339	1.08643	1.22462	1.18032	1.23595	1.02802	1.22462	1.08643	1.1695	0.831764	1.23595	1.0666	1.15878	1.22462	1.25892	0.928966	1.22462	1.20226	1.25892	1.13763	1.21339	0.855067	1.23595	1.10662	1.19124	1.02802	1.20226	0.77983	1.23595	1	1.18032	1.18032	1.20226	0.895365	1.21339
365	26.5	26.51	46.7	30.97	29.65	sp|Q8N7U6|EFHB_HUMAN	EF-hand domain-containing family member B OS=Homo sapiens GN=EFHB PE=2 SV=4	HUMAN	15	0.559758	1.51356	0.630957	1.43219	0.879022	1.27057	1.10662	1.31826	1.28233	1.2942	1.85353	1.55597	0.954993	1.35519	0.570164	1.55597	0.928966	1.2942	1.90546	1.52757	1.1272	1.44544	1.83654	1.41906	1.6293	1.48594	0.963829	1.34276	1.61436	1.40605	1.44544	1.43219	0.887156	1.31826	1.45881	1.35519	1.0666	1.30617	0.619441	1.57036
366	26.48	26.48	50.51	49.49	43.4	sp|O75521|ECI2_HUMAN	Enoyl-CoA delta isomerase 2, mitochondrial OS=Homo sapiens GN=ECI2 PE=1 SV=4	HUMAN	21	1	1.19124	1	1.1695	0.981748	1.15878	1.03753	1.14815	1.04713	1.1695	1.01859	1.14815	0.92045	1.18032	0.963829	1.19124	0.879022	1.1695	0.954993	1.19124	1.00925	1.19124	0.912011	1.1695	0.912011	1.18032	0.963829	1.18032	0.870964	1.18032	0.912011	1.1695	0.954993	1.15878	0.862979	1.1695	0.928966	1.15878	0.981748	1.18032
367	26.33	26.41	75	70.29	70.29	sp|Q9H1X1|RSPH9_HUMAN	Radial spoke head protein 9 homolog OS=Homo sapiens GN=RSPH9 PE=1 SV=1	HUMAN	20	0.666807	1.35519	0.461318	1.77011	0.772681	1.28233	1.34276	1.35519	0.972747	1.30617	1.67494	1.44544	0.416869	1.83654	0.346737	1.99526	0.369828	1.94089	0.809096	1.40605	0.704693	1.44544	0.794328	1.40605	0.666807	1.39316	0.534564	1.55597	0.591562	1.43219	0.862979	1.25892	0.751623	1.28233	0.744732	1.31826	0.474242	1.85353	0.432514	1.8197
368	26.32	26.33	63.89	39.44	39.17	sp|Q15435|PP1R7_HUMAN	Protein phosphatase 1 regulatory subunit 7 OS=Homo sapiens GN=PPP1R7 PE=1 SV=1	HUMAN	22	0.529663	1.39316	0.515229	1.39316	0.49204	1.52757	0.465586	1.45881	0.452898	1.45881	0.444631	1.5417	0.258226	2.18776	0.487529	1.45881	0.428549	1.51356	0.231207	2.24905	0.436516	1.49969	0.380189	1.58489	0.49204	1.69044	0.903649	1.23595	0.801678	1.25892	0.47863	1.77011	0.954993	1.20226	0.824138	1.23595	0.49204	1.65959	0.963829	1.23595
369	26.24	26.24	50.69	44.4	42.04	sp|P09622|DLDH_HUMAN	Dihydrolipoyl dehydrogenase, mitochondrial OS=Homo sapiens GN=DLD PE=1 SV=2	HUMAN	24	0.847227	1.19124	1.35519	1.23595	0.92045	1.15878	1.78649	1.36773	2.91072	1.78649	1.88799	1.45881	1.43219	1.27057	1.00925	1.14815	1.33045	1.18032	3.0761	1.88799	2.24905	1.6293	2.80543	1.69044	1.67494	1.40605	1.27057	1.28233	1.6293	1.35519	1.05682	1.18032	0.772681	1.19124	0.981748	1.15878	1.55597	1.30617	1.15878	1.20226
370	26.21	26.21	48.92	33.43	33.43	tr|E9PRY8|E9PRY8_HUMAN	Elongation factor 1-delta OS=Homo sapiens GN=EEF1D PE=2 SV=1	HUMAN	15	0.937562	1.08643	0.981748	1.08643	0.972747	1.0666	0.972747	1.08643	1.02802	1.08643	1.00925	1.09648	0.928966	1.07647	0.928966	1.07647	0.954993	1.07647	0.972747	1.09648	0.972747	1.08643	1	1.08643	0.990832	1.09648	0.981748	1.09648	1.00925	1.09648	0.937562	1.0666	0.937562	1.07647	0.963829	1.07647	0.954993	1.0666	0.946237	1.07647
372	26.12	26.12	49.53	44.16	44.16	sp|P05388|RLA0_HUMAN	60S acidic ribosomal protein P0 OS=Homo sapiens GN=RPLP0 PE=1 SV=1	HUMAN	19	0.390841	1.65959	0.672977	1.25892	0.325087	1.6293	0.49204	1.6293	0.895365	1.19124	0.405508	1.61436	0.47863	1.43219	0.559758	1.31826	0.310456	1.69044	0.654636	1.30617	0.751623	1.24738	0.420727	1.52757	1.21339	1.2942	1.48594	1.43219	0.751623	1.20226	0.711214	1.24738	0.824138	1.21339	0.432514	1.5417	1.43219	1.23595	1.7378	1.35519
371	26.12	26.12	26.28	12.79	11.32	sp|Q6PGP7|TTC37_HUMAN	Tetratricopeptide repeat protein 37 OS=Homo sapiens GN=TTC37 PE=1 SV=1	HUMAN	15	0.487529	1.72187	1.38038	1.39316	0.963829	1.35519	0.444631	1.69044	1.1695	1.43219	0.824138	1.38038	1.0666	1.38038	1.22462	1.38038	1.58489	1.44544	0.928966	1.36773	1.05682	1.39316	1.35519	1.39316	2.18776	1.67494	2.63027	1.85353	3.22107	2.03236	0.801678	1.36773	0.887156	1.36773	1.13763	1.36773	1.11686	1.34276	1.24738	1.34276
373	26.08	26.1	22.47	17.85	15.1	tr|B0UX83|B0UX83_HUMAN	HLA-B associated transcript 3, isoform CRA_a OS=Homo sapiens GN=BAG6 PE=4 SV=1	HUMAN	14	0.49204	1.45881	0.343558	1.75388	0.496592	1.44544	0.564937	1.39316	0.366438	1.78649	0.559758	1.39316	0.340408	1.87068	0.630957	1.34276	0.564937	1.35519	0.390841	1.77011	0.698232	1.31826	0.636796	1.31826	0.717794	1.41906	1.28233	1.2942	1.11686	1.25892	1.0666	1.30617	1.78649	1.47231	1.6293	1.47231	0.724436	1.5417	1.27057	1.31826
374	26.04	26.04	44.09	31.76	28.21	sp|Q9UJT2|TSKS_HUMAN	Testis-specific serine kinase substrate OS=Homo sapiens GN=TSKS PE=1 SV=3	HUMAN	18	1.55597	1.39316	1.40605	1.36773	1.78649	1.47231	1.45881	1.36773	1.2942	1.31826	1.64437	1.43219	1.97697	1.49969	1.72187	1.45881	1.31826	1.27057	1.83654	1.45881	1.61436	1.43219	1.23595	1.25892	1.28233	1.28233	1.11686	1.24738	0.847227	1.28233	1.41906	1.27057	1.24738	1.28233	0.954993	1.25892	1.09648	1.20226	0.954993	1.20226
375	26.02	26.02	34.97	28.5	28.5	sp|Q9Y371-2|SHLB1_HUMAN	Isoform 2 of Endophilin-B1 OS=Homo sapiens GN=SH3GLB1	HUMAN	17	0.625173	1.33045	0.847227	1.28233	0.758578	1.27057	0.586138	1.38038	0.816582	1.30617	0.717794	1.2942	0.334195	1.97697	0.636796	1.40605	0.444631	1.65959	0.331131	1.99526	0.619441	1.43219	0.409261	1.78649	0.524808	1.70608	1.0666	1.59956	0.711214	1.52757	0.390841	1.85353	0.731139	1.38038	0.510505	1.59956	0.474242	1.69044	0.831764	1.36773
376	26	27.03	39.32	36.58	36.58	sp|O75602-3|SPAG6_HUMAN	Isoform 3 of Sperm-associated antigen 6 OS=Homo sapiens GN=SPAG6	HUMAN	20	1.33045	1.22462	1.61436	1.2942	1.58489	1.28233	3.25087	1.99526	3.66438	1.99526	3.7325	2.07014	1.23595	1.19124	1.36773	1.21339	1.30617	1.21339	2.88403	1.77011	3.25087	1.92309	3.13329	1.92309	0.912011	1.20226	1.01859	1.19124	0.972747	1.18032	0.765597	1.23595	0.83946	1.20226	0.816582	1.19124	0.772681	1.24738	0.855067	1.20226
377	25.95	25.97	44.16	33.55	31.42	sp|O60825-2|F262_HUMAN	Isoform 2 of 6-phosphofructo-2-kinase/fructose-2,6-bisphosphatase 2 OS=Homo sapiens GN=PFKFB2	HUMAN	16	1.6293	1.39316	0.862979	1.34276	0.954993	1.2942	1.6293	1.47231	0.862979	1.31826	0.972747	1.28233	0.954993	1.31826	1.10662	1.2942	1.13763	1.31826	0.963829	1.36773	1.1695	1.40605	1.14815	1.31826	0.580764	1.43219	0.685488	1.31826	0.704693	1.38038	1.05682	1.38038	1.25892	1.36773	1.28233	1.33045	0.990832	1.36773	1.14815	1.35519
378	25.93	25.93	61.36	55.59	55.59	sp|P54920|SNAA_HUMAN	Alpha-soluble NSF attachment protein OS=Homo sapiens GN=NAPA PE=1 SV=3	HUMAN	16	0.990832	1.07647	1.01859	1.0666	1.01859	1.0666	0.954993	1.07647	0.981748	1.08643	0.990832	1.07647	1.03753	1.07647	1	1.0666	1.00925	1.07647	1	1.08643	0.963829	1.08643	0.972747	1.08643	1.03753	1.09648	1	1.07647	1.00925	1.08643	1.00925	1.08643	0.972747	1.07647	0.990832	1.07647	1.00925	1.08643	0.972747	1.07647
379	25.9	25.99	32	22.21	19.47	sp|Q8TF05|PP4R1_HUMAN	Serine/threonine-protein phosphatase 4 regulatory subunit 1 OS=Homo sapiens GN=PPP4R1 PE=1 SV=1	HUMAN	14	0.666807	1.43219	0.704693	1.49969	0.744732	1.45881	0.630957	1.43219	0.630957	1.55597	0.685488	1.48594	0.642688	1.45881	0.92045	1.35519	0.524808	1.67494	0.57544	1.52757	0.816582	1.33045	0.461318	1.78649	0.903649	1.48594	1.38038	1.48594	0.724436	1.67494	0.954993	1.52757	1.28233	1.51356	0.758578	1.39316	0.83946	1.41906	1.19124	1.45881
380	25.87	26.07	42.95	37.05	35.37	sp|Q9UBB4|ATX10_HUMAN	Ataxin-10 OS=Homo sapiens GN=ATXN10 PE=1 SV=1	HUMAN	15	1.7378	1.58489	1.47231	1.44544	1.33045	1.39316	0.855067	1.33045	0.787046	1.36773	0.685488	1.47231	1.8197	1.48594	1.5417	1.44544	2.0893	1.65959	0.990832	1.40605	0.787046	1.43219	1.10662	1.38038	1.13763	1.38038	0.895365	1.38038	1.25892	1.40605	1.23595	1.39316	1.00925	1.36773	1.41906	1.45881	1.39316	1.44544	1.10662	1.36773
381	25.8	25.8	40.6	34.77	34.77	sp|Q6NXR0|IIGP5_HUMAN	Interferon-inducible GTPase 5 OS=Homo sapiens GN=IRGC PE=2 SV=1	HUMAN	20	1.5417	1.2942	1.90546	1.39316	1.99526	1.41906	2.14783	1.52757	2.65461	1.69044	2.77971	1.72187	1.78649	1.33045	1.83654	1.39316	1.65959	1.2942	2.48886	1.59956	2.55859	1.67494	2.31206	1.5417	1.14815	1.1695	1.1695	1.18032	1.0666	1.15878	0.937562	1.15878	0.954993	1.15878	0.879022	1.18032	0.895365	1.1695	0.912011	1.14815
382	25.75	25.83	38.54	30.22	27.5	sp|Q96RQ9-2|OXLA_HUMAN	Isoform 2 of L-amino-acid oxidase OS=Homo sapiens GN=IL4I1	HUMAN	21	0.413047	1.47231	0.465586	1.35519	0.487529	1.35519	0.461318	1.39316	0.524808	1.2942	0.549541	1.28233	0.619441	1.21339	0.544503	1.28233	0.666807	1.19124	0.691831	1.18032	0.608135	1.23595	0.751623	1.15878	1.49969	1.30617	1.33045	1.24738	1.61436	1.31826	1.33045	1.21339	1.1695	1.1695	1.43219	1.23595	1.28233	1.22462	1.1272	1.1695
383	25.67	25.87	63.24	57.35	50	tr|E9PK25|E9PK25_HUMAN	Cofilin-1 OS=Homo sapiens GN=CFL1 PE=2 SV=1	HUMAN	22	0.483059	1.67494	1.21339	1.22462	0.630957	1.36773	0.816582	1.24738	1.95885	1.58489	0.990832	1.25892	1.1695	1.20226	0.554626	1.5417	1.34276	1.23595	1.90546	1.5417	0.928966	1.27057	2.1677	1.6293	2.42103	1.80302	1.14815	1.24738	2.72898	1.88799	0.963829	1.19124	0.448745	1.72187	1.08643	1.18032	1.87068	1.44544	0.946237	1.51356
384	25.57	30.5	86.27	70.98	66.27	sp|P62258|1433E_HUMAN	14-3-3 protein epsilon OS=Homo sapiens GN=YWHAE PE=1 SV=1	HUMAN	34	1.21339	1.19124	1.36773	1.24738	0.887156	1.21339	1.48594	1.38038	1.61436	1.40605	1.09648	1.25892	1.28233	1.23595	0.963829	1.22462	1.51356	1.31826	1.49969	1.36773	1.19124	1.25892	1.8197	1.52757	1.04713	1.21339	0.787046	1.25892	1.22462	1.25892	0.954993	1.22462	0.724436	1.27057	1.11686	1.23595	1.43219	1.33045	1.05682	1.28233
385	25.54	25.57	50.68	41.36	36.1	sp|Q8N865|CG031_HUMAN	Uncharacterized protein C7orf31 OS=Homo sapiens GN=C7orf31 PE=2 SV=3	HUMAN	16	1.09648	1.27057	1.69044	1.45881	1.36773	1.2942	1.67494	1.55597	2.44343	1.90546	2.05116	1.70608	1.47231	1.30617	1.23595	1.28233	1.34276	1.27057	2.18776	1.69044	1.87068	1.67494	2.03236	1.57036	1.2942	1.27057	1.1272	1.27057	1.28233	1.28233	0.879022	1.2942	0.744732	1.28233	0.870964	1.35519	1.03753	1.24738	0.879022	1.27057
386	25.53	25.53	64.35	45.99	41.14	sp|Q8IYX7|F154A_HUMAN	Protein FAM154A OS=Homo sapiens GN=FAM154A PE=1 SV=2	HUMAN	14	1.47231	1.30617	1.30617	1.25892	1.09648	1.20226	1.08643	1.19124	0.946237	1.20226	0.801678	1.23595	1.15878	1.21339	0.990832	1.21339	1.23595	1.22462	0.855067	1.23595	0.737904	1.25892	0.895365	1.22462	0.794328	1.24738	0.672977	1.30617	0.809096	1.25892	0.887156	1.22462	0.758578	1.25892	0.912011	1.23595	1.01859	1.36773	0.895365	1.21339
387	25.4	25.47	38.36	25	25	sp|P11940|PABP1_HUMAN	Polyadenylate-binding protein 1 OS=Homo sapiens GN=PABPC1 PE=1 SV=2	HUMAN	15	0.409261	1.67494	0.42462	1.52757	0.474242	1.51356	0.529663	1.52757	0.554626	1.39316	0.642688	1.35519	0.30479	1.7378	0.457088	1.49969	0.151356	2.67917	0.398107	1.57036	0.60256	1.38038	0.205116	2.29087	0.704693	1.35519	1.15878	1.36773	0.334195	1.88799	0.704693	1.36773	1.07647	1.30617	0.322107	2.07014	0.591562	1.44544	0.946237	1.30617
389	25.38	25.38	41.81	27.26	27.26	sp|O14829|PPE1_HUMAN	Serine/threonine-protein phosphatase with EF-hands 1 OS=Homo sapiens GN=PPEF1 PE=1 SV=1	HUMAN	20	0.903649	1.33045	0.946237	1.33045	0.691831	1.38038	1.00925	1.33045	1.04713	1.33045	0.77983	1.36773	0.648634	1.44544	0.469894	1.69044	0.207014	2.1677	0.765597	1.34276	0.539511	1.5417	0.231207	2.01372	0.724436	1.38038	0.529663	1.57036	0.205116	2.29087	0.685488	1.40605	0.49204	1.64437	0.21677	2.12814	0.963829	1.43219	0.691831	1.47231
388	25.38	25.39	57.21	49.17	43.74	sp|P34949|MPI_HUMAN	Mannose-6-phosphate isomerase OS=Homo sapiens GN=MPI PE=1 SV=2	HUMAN	18	0.383707	1.55597	0.401791	1.57036	0.444631	1.48594	0.398107	1.55597	0.413047	1.57036	0.461318	1.44544	0.380189	1.75388	0.510505	1.35519	0.49204	1.45881	0.390841	1.77011	0.529663	1.31826	0.501187	1.44544	1.08643	1.36773	1.35519	1.39316	1.31826	1.36773	1	1.30617	1.30617	1.36773	1.24738	1.34276	0.903649	1.39316	1.18032	1.34276
390	25.27	25.27	33.93	25.21	24.16	sp|P10253|LYAG_HUMAN	Lysosomal alpha-glucosidase OS=Homo sapiens GN=GAA PE=1 SV=4	HUMAN	16	0.685488	1.2942	0.636796	1.36773	0.457088	1.48594	1.05682	1.2942	0.954993	1.25892	0.679204	1.31826	0.401791	1.61436	0.711214	1.33045	0.483059	1.5417	0.580764	1.44544	1.1272	1.31826	0.751623	1.28233	0.564937	1.47231	1.02802	1.25892	0.698232	1.36773	0.597035	1.44544	1.14815	1.30617	0.744732	1.33045	0.847227	1.34276	1.59956	1.38038
391	25.25	25.31	59.81	50.36	44.55	sp|P17174|AATC_HUMAN	Aspartate aminotransferase, cytoplasmic OS=Homo sapiens GN=GOT1 PE=1 SV=3	HUMAN	25	0.21677	1.65959	0.149969	1.83654	0.177011	1.6293	0.16293	1.8197	0.11695	1.92309	0.141906	1.70608	0.233346	1.59956	0.251189	1.59956	0.207014	1.6293	0.194089	1.64437	0.194089	1.72187	0.165959	1.72187	1.20226	1.22462	1.41906	1.2942	0.990832	1.40605	1.78649	1.34276	1.78649	1.2942	1.40605	1.35519	1.48594	1.23595	1.6293	1.23595
392	25.23	25.26	55.12	35.04	35.04	sp|Q9UL15-2|BAG5_HUMAN	Isoform 2 of BAG family molecular chaperone regulator 5 OS=Homo sapiens GN=BAG5	HUMAN	20	1.09648	1.24738	0.972747	1.21339	1.39316	1.27057	1.22462	1.24738	1.07647	1.21339	1.69044	1.40605	0.704693	1.34276	0.912011	1.23595	0.559758	1.41906	0.831764	1.28233	1.07647	1.25892	0.672977	1.2942	0.679204	1.34276	0.862979	1.22462	0.515229	1.44544	0.772681	1.27057	1	1.25892	0.630957	1.30617	0.510505	1.49969	0.660694	1.24738
393	25.21	30.48	76.33	65.31	59.59	sp|P63104|1433Z_HUMAN	14-3-3 protein zeta/delta OS=Homo sapiens GN=YWHAZ PE=1 SV=1	HUMAN	33	0.862979	1.23595	1.1272	1.19124	0.831764	1.19124	0.963829	1.21339	1.28233	1.21339	0.963829	1.19124	1.11686	1.18032	0.879022	1.18032	1.19124	1.21339	1.28233	1.22462	1	1.1695	1.35519	1.24738	1.30617	1.30617	1.02802	1.21339	1.36773	1.33045	0.972747	1.18032	0.772681	1.22462	1.02802	1.15878	1.35519	1.27057	1.03753	1.18032
394	25.06	25.06	69.29	69.29	63.9	sp|O00299|CLIC1_HUMAN	Chloride intracellular channel protein 1 OS=Homo sapiens GN=CLIC1 PE=1 SV=4	HUMAN	30	0.636796	1.44544	0.847227	1.21339	0.711214	1.36773	1.25892	1.27057	1.67494	1.52757	1.35519	1.27057	1.05682	1.25892	1.21339	1.21339	0.954993	1.22462	1.94089	1.41906	2.39883	1.83654	1.67494	1.36773	1.61436	1.30617	1.99526	1.65959	1.41906	1.2942	1.23595	1.21339	1.40605	1.28233	1.08643	1.20226	1.39316	1.21339	1.7378	1.5417
395	25.04	25.11	47.87	40.82	37.29	sp|P49419|AL7A1_HUMAN	Alpha-aminoadipic semialdehyde dehydrogenase OS=Homo sapiens GN=ALDH7A1 PE=1 SV=5	HUMAN	18	0.564937	1.49969	0.711214	1.33045	0.895365	1.30617	0.879022	1.38038	1.15878	1.36773	1.47231	1.43219	0.787046	1.31826	0.744732	1.27057	0.765597	1.31826	1.28233	1.38038	1.22462	1.40605	1.22462	1.35519	1.44544	1.48594	1.34276	1.44544	1.39316	1.45881	1.08643	1.35519	1.04713	1.30617	1.07647	1.30617	0.862979	1.30617	0.816582	1.30617
396	25	25	72.32	66.05	66.05	sp|P21964|COMT_HUMAN	Catechol O-methyltransferase OS=Homo sapiens GN=COMT PE=1 SV=2	HUMAN	19	0.772681	1.30617	0.724436	1.25892	0.731139	1.35519	1.19124	1.2942	1.00925	1.27057	1.10662	1.24738	0.895365	1.28233	1.20226	1.28233	0.887156	1.22462	1.28233	1.24738	1.78649	1.52757	1.33045	1.33045	1.11686	1.24738	1.52757	1.44544	1.1695	1.2942	1.19124	1.24738	1.67494	1.40605	1.22462	1.24738	1.15878	1.25892	1.57036	1.44544
397	24.96	25.48	48.26	33.37	28.29	sp|O60733|PLPL9_HUMAN	85/88 kDa calcium-independent phospholipase A2 OS=Homo sapiens GN=PLA2G6 PE=1 SV=2	HUMAN	16	0.981748	1.10662	0.963829	1.13763	1.09648	1.15878	0.972747	1.15878	0.954993	1.1695	1.08643	1.1695	1.07647	1.13763	1.08643	1.13763	1.03753	1.14815	1.0666	1.18032	1.0666	1.15878	1.02802	1.19124	1.08643	1.15878	1.08643	1.14815	1.04713	1.1695	1.10662	1.13763	1.11686	1.15878	1.0666	1.1695	0.972747	1.1695	0.972747	1.19124
398	24.94	24.94	60.93	54.92	48.36	sp|P52788|SPSY_HUMAN	Spermine synthase OS=Homo sapiens GN=SMS PE=1 SV=2	HUMAN	19	0.963829	1.34276	0.666807	1.36773	0.356451	1.67494	1.77011	1.57036	1.30617	1.61436	0.672977	1.36773	0.83946	1.30617	0.724436	1.35519	0.724436	1.40605	1.45881	1.52757	1.28233	1.47231	1.2942	1.41906	0.831764	1.33045	0.717794	1.34276	0.731139	1.36773	1.23595	1.33045	1.09648	1.34276	1.05682	1.35519	2.39883	1.6293	2.22844	1.59956
399	24.81	24.98	48.77	43.65	37.5	tr|B5MCQ5|B5MCQ5_HUMAN	Protein disulfide-isomerase A6 OS=Homo sapiens GN=PDIA6 PE=2 SV=1	HUMAN	22	0.57544	1.34276	0.642688	1.27057	0.613762	1.34276	0.613762	1.2942	0.672977	1.24738	0.654636	1.30617	0.487529	1.41906	0.299226	1.88799	0.394457	1.72187	0.496592	1.43219	0.296483	1.95885	0.409261	1.69044	0.816582	1.24738	0.496592	1.6293	0.685488	1.44544	0.724436	1.30617	0.461318	1.67494	0.57544	1.59956	0.758578	1.24738	0.496592	1.52757
400	24.74	24.74	30.04	16.75	13.87	tr|E9PM46|E9PM46_HUMAN	Ubiquitin carboxyl-terminal hydrolase OS=Homo sapiens GN=USP47 PE=2 SV=1	HUMAN	14	1.23595	1.23595	1.02802	1.18032	1.09648	1.22462	1.11686	1.22462	0.928966	1.18032	0.990832	1.24738	1.05682	1.22462	1.0666	1.13763	1.07647	1.10662	0.963829	1.22462	0.963829	1.18032	0.972747	1.11686	0.847227	1.30617	0.855067	1.22462	0.862979	1.20226	1.01859	1.2942	1.02802	1.21339	1.03753	1.14815	0.963829	1.28233	0.963829	1.24738
401	24.73	25.04	27.73	23.16	20.38	sp|Q92973|TNPO1_HUMAN	Transportin-1 OS=Homo sapiens GN=TNPO1 PE=1 SV=2	HUMAN	14	1.55597	1.72187	0.92045	1.55597	0.672977	1.7378	1.35519	1.70608	0.816582	1.65959	0.613762	1.7378	1.78649	1.52757	1.38038	1.67494	1.03753	1.59956	1.69044	1.83654	1.22462	1.64437	0.887156	1.65959	1.21339	1.61436	0.879022	1.64437	0.654636	1.6293	1.90546	1.48594	1.47231	1.67494	1.10662	1.55597	2.46604	1.65959	1.87068	1.75388
402	24.67	24.74	52.94	32.98	32.98	sp|P11413-2|G6PD_HUMAN	Isoform Long of Glucose-6-phosphate 1-dehydrogenase OS=Homo sapiens GN=G6PD	HUMAN	15	0.744732	1.39316	0.765597	1.33045	0.772681	1.34276	0.613762	1.51356	0.625173	1.39316	0.648634	1.38038	0.660694	1.39316	0.801678	1.33045	0.515229	1.38038	0.570164	1.43219	0.666807	1.38038	0.440555	1.44544	0.862979	1.31826	1.04713	1.31826	0.666807	1.34276	0.895365	1.31826	1.10662	1.31826	0.717794	1.31826	0.855067	1.33045	1.02802	1.31826
403	24.65	24.74	59.96	46.24	44.47	sp|P18754-2|RCC1_HUMAN	Isoform 2 of Regulator of chromosome condensation OS=Homo sapiens GN=RCC1	HUMAN	17	0.60256	1.47231	0.544503	1.52757	0.737904	1.38038	0.691831	1.47231	0.654636	1.45881	0.862979	1.38038	0.625173	1.52757	0.744732	1.36773	0.946237	1.2942	0.731139	1.48594	0.862979	1.36773	1.09648	1.36773	0.990832	1.38038	1.19124	1.34276	1.57036	1.44544	1.05682	1.65959	1.35519	1.34276	1.7378	1.49969	0.809096	1.41906	0.972747	1.33045
404	24.61	24.61	54.98	42.36	33.06	sp|Q07065|CKAP4_HUMAN	Cytoskeleton-associated protein 4 OS=Homo sapiens GN=CKAP4 PE=1 SV=2	HUMAN	16	1.33045	1.33045	1.18032	1.33045	1.99526	1.43219	1.19124	1.35519	1.07647	1.34276	1.80302	1.5417	1.69044	1.39316	1.45881	1.36773	1.45881	1.34276	1.45881	1.43219	1.28233	1.35519	1.1695	1.40605	1.25892	1.35519	1.04713	1.31826	1.00925	1.52757	1.39316	1.35519	1.19124	1.31826	1.09648	1.77011	0.862979	1.31826	0.765597	1.30617
405	24.57	24.59	47.44	33.43	31.02	sp|Q8NEU8|DP13B_HUMAN	DCC-interacting protein 13-beta OS=Homo sapiens GN=APPL2 PE=1 SV=3	HUMAN	16	0.972747	1.24738	0.954993	1.1695	0.92045	1.22462	0.990832	1.22462	0.972747	1.23595	0.937562	1.18032	1	1.20226	0.92045	1.1695	0.954993	1.24738	1.01859	1.11686	0.937562	1.13763	0.972747	1.23595	1.01859	1.21339	0.937562	1.25892	0.972747	1.27057	1.03753	1.27057	0.954993	1.1695	0.990832	1.25892	1.07647	1.21339	0.990832	1.21339
406	24.51	24.57	37.56	26.42	22.41	sp|Q92523|CPT1B_HUMAN	Carnitine O-palmitoyltransferase 1, muscle isoform OS=Homo sapiens GN=CPT1B PE=2 SV=2	HUMAN	16	0.903649	1.2942	1.02802	1.2942	0.870964	1.25892	1.07647	1.28233	1.22462	1.36773	1.04713	1.36773	1.31826	1.2942	0.870964	1.30617	1.25892	1.30617	1.61436	1.51356	1.01859	1.36773	1.52757	1.49969	1.52757	1.48594	0.937562	1.34276	1.44544	1.47231	1.27057	1.2942	0.847227	1.34276	1.22462	1.2942	1.48594	1.30617	0.972747	1.33045
407	24.44	27.39	50.96	44.83	44.83	sp|P20151|KLK2_HUMAN	Kallikrein-2 OS=Homo sapiens GN=KLK2 PE=2 SV=1	HUMAN	22	0.30761	2.55859	0.772681	1.61436	0.619441	1.78649	0.175388	3.31131	0.474242	1.44544	0.398107	1.97697	0.37325	1.94089	0.444631	1.90546	0.128233	4.2462	0.214783	2.42103	0.263027	2.208	0.0895365	4.52898	0.963829	1.97697	1.85353	2.24905	0.448745	1.99526	0.436516	2.03236	0.544503	1.88799	0.143219	4.69894	0.544503	1.7378	0.731139	1.69044
408	24.43	24.43	41.41	29.72	26.06	sp|P48147|PPCE_HUMAN	Prolyl endopeptidase OS=Homo sapiens GN=PREP PE=1 SV=2	HUMAN	16	0.483059	1.77011	0.554626	1.52757	0.613762	1.41906	0.544503	1.51356	0.57544	1.44544	0.654636	1.33045	0.831764	1.30617	0.685488	1.38038	0.619441	1.44544	0.879022	1.25892	0.717794	1.30617	0.679204	1.30617	1.64437	1.51356	1.25892	1.35519	1.21339	1.33045	1.51356	1.41906	1.27057	1.35519	1.1695	1.33045	1.35519	1.33045	1.03753	1.34276
409	24.32	24.41	38.86	19.33	15.9	sp|P14735|IDE_HUMAN	Insulin-degrading enzyme OS=Homo sapiens GN=IDE PE=1 SV=4	HUMAN	14	1.01859	1.09648	0.946237	1.09648	0.954993	1.09648	1.03753	1.09648	0.954993	1.10662	0.972747	1.1272	0.963829	1.11686	1.00925	1.11686	0.963829	1.09648	0.972747	1.13763	1.02802	1.1272	0.972747	1.11686	0.928966	1.13763	0.981748	1.10662	0.928966	1.10662	1.00925	1.13763	1.05682	1.1272	1.00925	1.11686	1	1.13763	1.04713	1.13763
410	24.29	24.35	57.48	46.46	46.46	sp|Q96A08|H2B1A_HUMAN	Histone H2B type 1-A OS=Homo sapiens GN=HIST1H2BA PE=1 SV=3	HUMAN	65	0.751623	1.31826	1.19124	1.20226	0.737904	1.2942	1.31826	1.27057	2.12814	1.35519	1.33045	1.22462	1.11686	1.20226	0.316228	1.61436	0.496592	1.35519	1.80302	1.31826	0.636796	1.24738	0.765597	1.24738	1.40605	1.33045	0.510505	1.25892	0.570164	1.25892	0.879022	1.20226	0.325087	1.39316	0.37325	1.45881	1.43219	1.30617	0.416869	1.36773
411	24.29	24.29	47.57	27	26.06	sp|O14744|ANM5_HUMAN	Protein arginine N-methyltransferase 5 OS=Homo sapiens GN=PRMT5 PE=1 SV=4	HUMAN	16	0.619441	1.38038	0.383707	1.55597	0.322107	1.6293	0.751623	1.35519	0.465586	1.52757	0.383707	1.59956	0.390841	1.5417	0.280543	1.75388	0.283139	1.77011	0.47863	1.5417	0.343558	1.69044	0.346737	1.72187	0.625173	1.39316	0.440555	1.52757	0.461318	1.51356	0.981748	1.34276	0.679204	1.40605	0.744732	1.35519	1.20226	1.44544	0.903649	1.34276
412	24.28	24.28	57.32	46.65	42.99	sp|Q13011|ECH1_HUMAN	Delta(3,5)-Delta(2,4)-dienoyl-CoA isomerase, mitochondrial OS=Homo sapiens GN=ECH1 PE=1 SV=2	HUMAN	22	1.03753	1.11686	0.963829	1.09648	1.03753	1.09648	0.990832	1.11686	0.928966	1.1272	1	1.11686	1.03753	1.10662	0.981748	1.10662	1.04713	1.10662	0.990832	1.11686	0.937562	1.11686	1.00925	1.11686	0.990832	1.13763	0.937562	1.14815	1.00925	1.14815	1.05682	1.09648	1	1.1272	1.07647	1.09648	0.981748	1.10662	0.928966	1.10662
413	24.24	24.24	44.06	31.06	29.79	sp|P04844|RPN2_HUMAN	Dolichyl-diphosphooligosaccharide--protein glycosyltransferase subunit 2 OS=Homo sapiens GN=RPN2 PE=1 SV=3	HUMAN	21	1.64437	1.55597	2.1677	1.88799	1.94089	1.7378	0.870964	1.34276	1.19124	1.34276	1.09648	1.31826	2.22844	1.88799	1.25892	1.35519	0.862979	1.33045	1.1695	1.33045	0.744732	1.36773	0.428549	1.97697	1.33045	1.44544	0.77983	1.35519	0.496592	1.7378	0.981748	1.28233	0.608135	1.55597	0.363078	2.208	1.11686	1.33045	0.731139	1.36773
414	24.23	24.23	52.42	47.21	38.48	sp|Q6XQN6|PNCB_HUMAN	Nicotinate phosphoribosyltransferase OS=Homo sapiens GN=NAPRT1 PE=1 SV=2	HUMAN	15	0.510505	1.58489	0.349945	1.99526	0.685488	1.44544	0.691831	1.36773	0.483059	1.58489	0.862979	1.30617	0.928966	1.31826	0.744732	1.40605	0.432514	1.5417	1.08643	1.34276	0.912011	1.31826	0.519996	1.43219	1.70608	1.41906	1.47231	1.40605	0.77983	1.39316	2.53513	1.78649	2.10863	1.69044	1.08643	1.40605	1.30617	1.33045	1.03753	1.31826
415	24.21	24.45	51.5	32.9	29.76	sp|Q9UI46|DNAI1_HUMAN	Dynein intermediate chain 1, axonemal OS=Homo sapiens GN=DNAI1 PE=1 SV=1	HUMAN	15	1.19124	1.22462	1.45881	1.31826	1.08643	1.24738	1.10662	1.22462	1.33045	1.23595	1.01859	1.24738	0.972747	1.24738	0.981748	1.22462	1.01859	1.2942	0.903649	1.24738	0.903649	1.20226	0.954993	1.21339	0.816582	1.25892	0.816582	1.22462	0.855067	1.23595	0.679204	1.33045	0.666807	1.30617	0.704693	1.30617	0.879022	1.24738	0.887156	1.22462
416	24.15	24.15	66.5	47.97	47.97	sp|Q92597|NDRG1_HUMAN	Protein NDRG1 OS=Homo sapiens GN=NDRG1 PE=1 SV=1	HUMAN	36	0.691831	1.33045	0.77983	1.25892	0.549541	1.41906	1.03753	1.27057	1.14815	1.27057	0.751623	1.25892	0.847227	1.31826	0.879022	1.23595	1.41906	1.23595	1.19124	1.27057	1.23595	1.24738	2.01372	1.44544	1.18032	1.23595	1.22462	1.24738	2.01372	1.44544	1.05682	1.22462	1.07647	1.23595	1.72187	1.2942	1.49969	1.30617	1.6293	1.35519
417	24.13	24.14	50.25	39.9	37.68	tr|F5H2S7|F5H2S7_HUMAN	Dynactin subunit 2 OS=Homo sapiens GN=DCTN2 PE=2 SV=1	HUMAN	13	0.648634	1.43219	0.310456	2.14783	0.912011	1.23595	0.711214	1.33045	0.343558	1.97697	0.954993	1.23595	0.413047	1.78649	0.642688	1.40605	0.654636	1.31826	0.432514	1.7378	0.679204	1.36773	0.698232	1.28233	0.648634	1.35519	0.972747	1.30617	1.00925	1.2942	1.19124	1.2942	1.8197	1.52757	2.14783	1.87068	0.457088	1.69044	0.711214	1.35519
418	24.1	24.1	33.28	27.73	27.73	sp|O95831|AIFM1_HUMAN	Apoptosis-inducing factor 1, mitochondrial OS=Homo sapiens GN=AIFM1 PE=1 SV=1	HUMAN	15	0.666807	1.36773	0.534564	1.48594	0.636796	1.30617	0.765597	1.2942	0.625173	1.36773	0.724436	1.27057	0.642688	1.35519	0.564937	1.45881	0.549541	1.45881	0.751623	1.28233	0.660694	1.33045	0.630957	1.36773	0.954993	1.24738	0.816582	1.28233	0.816582	1.27057	1.20226	1.28233	1.0666	1.28233	1.02802	1.25892	0.981748	1.28233	0.855067	1.30617
419	24.08	26.05	49.53	35.08	35.08	tr|E9PF82|E9PF82_HUMAN	Calcium/calmodulin-dependent protein kinase type II subunit delta OS=Homo sapiens GN=CAMK2D PE=2 SV=1	HUMAN	17	1.19124	1.40605	2.55859	1.8197	1.80302	1.57036	1.0666	1.39316	2.31206	1.65959	1.59956	1.48594	1.78649	1.61436	1.75388	1.59956	1.40605	1.48594	1.59956	1.51356	1.58489	1.49969	1.25892	1.40605	1.5417	1.64437	1.41906	1.52757	1.11686	1.49969	0.685488	1.33045	0.672977	1.39316	0.544503	1.47231	1.00925	1.38038	0.981748	1.39316
420	24.05	24.05	64.29	62.01	62.01	sp|Q7L266|ASGL1_HUMAN	Isoaspartyl peptidase/L-asparaginase OS=Homo sapiens GN=ASRGL1 PE=1 SV=2	HUMAN	35	0.270396	1.78649	0.501187	1.40605	0.322107	1.85353	0.363078	1.61436	0.824138	1.15878	0.534564	1.36773	0.559758	1.38038	0.322107	1.64437	0.487529	1.44544	0.92045	1.15878	0.539511	1.21339	0.809096	1.15878	2.18776	1.40605	1.31826	1.30617	1.88799	1.33045	1.09648	1.1272	0.619441	1.24738	0.972747	1.1272	1.70608	1.38038	1.05682	1.24738
422	24.02	24.02	40.61	30.69	29.76	tr|G3V1D3|G3V1D3_HUMAN	Dipeptidyl peptidase 3 OS=Homo sapiens GN=DPP3 PE=2 SV=1	HUMAN	17	0.207014	2.46604	0.401791	2.1677	0.366438	1.95885	0.169044	2.46604	0.296483	2.31206	0.251189	2.29087	0.428549	1.7378	0.452898	1.90546	0.448745	1.94089	0.280543	2.12814	0.343558	1.99526	0.340408	2.03236	1.75388	1.47231	2.22844	1.58489	2.01372	1.48594	1.00925	1.7378	1.10662	1.47231	1.18032	1.49969	1.28233	1.5417	1.31826	1.41906
421	24.02	24.03	40.53	23.65	23.65	sp|Q96M32|KAD7_HUMAN	Adenylate kinase 7 OS=Homo sapiens GN=AK7 PE=1 SV=3	HUMAN	13	0.981748	1.33045	0.772681	1.33045	1.08643	1.30617	0.737904	1.38038	0.608135	1.34276	0.824138	1.33045	0.679204	1.33045	0.619441	1.52757	0.831764	1.35519	0.534564	1.34276	0.483059	1.57036	0.608135	1.33045	0.704693	1.31826	0.608135	1.48594	0.83946	1.39316	0.831764	1.43219	0.801678	1.48594	1.02802	1.33045	0.648634	1.31826	0.570164	1.51356
423	24.01	24.01	35.98	31.79	31.79	sp|P36957|ODO2_HUMAN	Dihydrolipoyllysine-residue succinyltransferase component of 2-oxoglutarate dehydrogenase complex, mitochondrial OS=Homo sapiens GN=DLST PE=1 SV=4	HUMAN	15	0.887156	1.24738	1.43219	1.31826	1.48594	1.35519	1.1695	1.28233	1.85353	1.58489	1.99526	1.69044	1.51356	1.30617	0.862979	1.31826	0.724436	1.39316	2.03236	1.6293	1.23595	1.2942	0.946237	1.23595	1.72187	1.44544	1.05682	1.22462	0.870964	1.27057	1.08643	1.22462	0.625173	1.45881	0.534564	1.55597	1.04713	1.21339	0.597035	1.51356
424	24	24	62.31	43.85	43.85	sp|Q9UJ70-2|NAGK_HUMAN	Isoform 2 of N-acetyl-D-glucosamine kinase OS=Homo sapiens GN=NAGK	HUMAN	14	0.420727	1.67494	0.77983	1.31826	0.698232	1.31826	0.483059	1.5417	0.887156	1.27057	0.772681	1.2942	0.515229	1.43219	0.666807	1.31826	0.60256	1.31826	0.60256	1.30617	0.751623	1.27057	0.636796	1.2942	1.2942	1.45881	1.69044	1.59956	1.33045	1.41906	0.691831	1.28233	0.855067	1.28233	0.751623	1.27057	0.772681	1.34276	0.946237	1.27057
425	23.91	24.1	66.02	59.22	51.46	sp|Q15785|TOM34_HUMAN	Mitochondrial import receptor subunit TOM34 OS=Homo sapiens GN=TOMM34 PE=1 SV=2	HUMAN	15	0.666807	1.39316	0.847227	1.27057	1.05682	1.30617	0.847227	1.25892	1.05682	1.28233	1.31826	1.28233	0.398107	1.67494	0.625173	1.34276	0.801678	1.25892	0.483059	1.48594	0.801678	1.23595	0.946237	1.25892	0.586138	1.31826	1.00925	1.31826	1.27057	1.41906	0.436516	1.75388	0.679204	1.39316	0.870964	1.27057	0.353183	1.78649	0.586138	1.35519
426	23.84	23.85	23.53	13.69	12.83	sp|Q5JWF2|GNAS1_HUMAN	Guanine nucleotide-binding protein G(s) subunit alpha isoforms XLas OS=Homo sapiens GN=GNAS PE=1 SV=2	HUMAN	12	1.39316	1.34276	1.55597	1.43219	1.5417	1.48594	1.14815	1.30617	1.2942	1.36773	1.33045	1.44544	1.59956	1.41906	1.85353	1.49969	1.22462	1.38038	1.34276	1.36773	1.51356	1.39316	1.03753	1.33045	1.09648	1.41906	1.30617	1.34276	0.895365	1.40605	0.990832	1.30617	1.1272	1.30617	0.824138	1.2942	1.00925	1.45881	1.14815	1.28233
427	23.82	23.89	37.94	24.79	24.79	tr|B0UXB6|B0UXB6_HUMAN	Abhydrolase domain-containing protein 16A OS=Homo sapiens GN=ABHD16A PE=4 SV=1	HUMAN	16	1.31826	1.34276	1.31826	1.34276	1.31826	1.33045	0.928966	1.30617	0.92045	1.2942	0.928966	1.2942	1.10662	1.30617	1.41906	1.35519	0.981748	1.30617	0.787046	1.34276	0.981748	1.31826	0.704693	1.39316	0.831764	1.34276	1.03753	1.31826	0.724436	1.39316	0.831764	1.33045	1.04713	1.36773	0.711214	1.44544	0.809096	1.34276	1.01859	1.35519
428	23.81	23.81	68.78	61.95	52.68	sp|P04792|HSPB1_HUMAN	Heat shock protein beta-1 OS=Homo sapiens GN=HSPB1 PE=1 SV=2	HUMAN	36	0.731139	1.20226	1.11686	1.15878	1.10662	1.18032	1.23595	1.27057	1.97697	1.52757	1.97697	1.57036	1.39316	1.20226	1.33045	1.23595	1.19124	1.27057	2.51189	1.67494	2.37684	1.72187	2.0893	1.70608	1.90546	1.35519	1.85353	1.43219	1.58489	1.39316	1.23595	1.1695	1.19124	1.21339	1.04713	1.23595	1.23595	1.14815	1.18032	1.15878
429	23.78	23.79	36.81	21.56	19.72	sp|Q5T655|CC147_HUMAN	Coiled-coil domain-containing protein 147 OS=Homo sapiens GN=CCDC147 PE=2 SV=1	HUMAN	13	2.99226	1.78649	2.22844	1.65959	2.70396	1.7378	2.33346	1.57036	1.75388	1.51356	2.10863	1.58489	2.72898	1.70608	2.31206	1.69044	2.70396	1.75388	2.10863	1.52757	1.8197	1.5417	2.10863	1.57036	0.912011	1.34276	0.744732	1.35519	0.879022	1.33045	1.20226	1.34276	0.972747	1.35519	1.13763	1.35519	1.01859	1.28233	0.831764	1.30617
430	23.74	23.74	38.79	29.3	26.96	sp|P43304|GPDM_HUMAN	Glycerol-3-phosphate dehydrogenase, mitochondrial OS=Homo sapiens GN=GPD2 PE=1 SV=3	HUMAN	12	2.72898	1.58489	1.64437	1.48594	2.39883	1.72187	1.83654	1.38038	1.07647	1.33045	1.36773	1.30617	1.03753	1.52757	1.20226	1.44544	2.46604	1.70608	0.660694	1.41906	0.731139	1.40605	1.43219	1.30617	0.356451	1.59956	0.428549	1.48594	0.772681	1.34276	0.672977	1.31826	0.751623	1.31826	1.51356	1.43219	0.457088	1.5417	0.510505	1.51356
431	23.7	23.72	27.37	16.31	12.71	tr|G5E9L1|G5E9L1_HUMAN	Chromosome 10 open reading frame 79, isoform CRA_b OS=Homo sapiens GN=WDR96 PE=2 SV=1	HUMAN	14	1.47231	1.5417	1.83654	1.78649	2.10863	1.80302	0.765597	1.5417	0.937562	1.45881	1.10662	1.47231	1.64437	1.69044	1.45881	1.52757	1.65959	1.72187	0.809096	1.45881	0.751623	1.55597	0.862979	1.45881	1.05682	1.49969	0.946237	1.47231	1.11686	1.58489	0.870964	1.45881	0.765597	1.65959	0.903649	1.43219	0.731139	1.45881	0.660694	1.67494
432	23.7	23.71	47.58	45.04	45.04	sp|Q9Y4P1|ATG4B_HUMAN	Cysteine protease ATG4B OS=Homo sapiens GN=ATG4B PE=1 SV=2	HUMAN	13	0.92045	1.23595	1.04713	1.14815	0.954993	1.15878	0.903649	1.21339	1.02802	1.19124	0.946237	1.15878	1	1.21339	0.963829	1.22462	1.07647	1.1695	0.981748	1.2942	0.954993	1.19124	1.0666	1.22462	1.07647	1.30617	1.04713	1.24738	1.15878	1.23595	0.946237	1.24738	0.92045	1.19124	1.01859	1.20226	1.02802	1.19124	1	1.18032
433	23.6	23.61	32.67	19.75	15.29	tr|F5H7B0|F5H7B0_HUMAN	Helicase SKI2W OS=Homo sapiens GN=SKIV2L PE=2 SV=1	HUMAN	11	1.34276	1.41906	1.04713	1.31826	0.954993	1.33045	0.990832	1.31826	0.758578	1.35519	0.698232	1.39316	1.20226	1.33045	1.49969	1.45881	1.34276	1.34276	0.912011	1.28233	1.08643	1.25892	1.03753	1.34276	0.903649	1.35519	1.10662	1.33045	1.05682	1.33045	1.18032	1.30617	1.40605	1.40605	1.30617	1.33045	1.27057	1.31826	1.5417	1.44544
435	23.59	23.59	69.96	65.92	65.47	sp|Q96BH3|ESPB1_HUMAN	Epididymal sperm-binding protein 1 OS=Homo sapiens GN=ELSPBP1 PE=1 SV=2	HUMAN	22	2.99226	1.67494	3.83707	1.85353	3.01995	1.7378	6.0256	2.75423	7.65597	3.0761	6.19441	2.99226	3.69828	1.8197	2.70396	1.69044	3.59749	1.8197	7.44732	3.04789	5.54626	2.88403	7.11213	2.99226	1.19124	1.21339	0.870964	1.20226	1.15878	1.21339	0.946237	1.13763	0.698232	1.15878	0.92045	1.11686	1.21339	1.1695	0.887156	1.1272
434	23.59	23.6	55.02	44.29	39.95	tr|D6RFN0|D6RFN0_HUMAN	COP9 signalosome complex subunit 4 OS=Homo sapiens GN=COPS4 PE=2 SV=1	HUMAN	16	2.208	1.64437	1.52757	1.41906	1.36773	1.31826	2.60615	1.94089	1.7378	1.59956	1.85353	1.7378	1.35519	1.45881	2.10863	1.61436	1.47231	1.34276	1.35519	1.41906	2.55859	1.95885	1.85353	1.65959	0.608135	1.34276	0.972747	1.25892	0.679204	1.38038	0.912011	1.2942	1.40605	1.34276	0.981748	1.30617	0.946237	1.28233	1.51356	1.40605
436	23.58	24.81	51.36	41.94	36.48	sp|O76054|S14L2_HUMAN	SEC14-like protein 2 OS=Homo sapiens GN=SEC14L2 PE=1 SV=1	HUMAN	19	1.23595	1.30617	1.35519	1.36773	1.05682	1.43219	0.879022	1.30617	0.895365	1.28233	0.758578	1.33045	0.758578	1.44544	1.72187	1.45881	1.72187	1.41906	0.534564	1.59956	1.21339	1.36773	1.19124	1.33045	0.608135	1.45881	1.36773	1.41906	1.36773	1.38038	0.570164	1.61436	1.33045	1.38038	1.34276	1.35519	0.698232	1.43219	1.57036	1.47231
437	23.55	23.55	58.01	53.85	53.85	sp|P22748|CAH4_HUMAN	Carbonic anhydrase 4 OS=Homo sapiens GN=CA4 PE=1 SV=2	HUMAN	19	0.765597	1.31826	0.831764	1.30617	0.630957	1.30617	1.70608	1.65959	1.99526	1.78649	1.35519	1.5417	0.870964	1.31826	0.625173	1.31826	0.642688	1.33045	1.87068	1.45881	1.33045	1.38038	1.31826	1.48594	1.15878	1.31826	0.801678	1.44544	0.765597	1.51356	1.03753	1.47231	0.724436	1.38038	0.672977	1.38038	1.35519	1.49969	0.990832	1.35519
438	23.52	25.96	45.71	41.52	38.92	sp|P00352|AL1A1_HUMAN	Retinal dehydrogenase 1 OS=Homo sapiens GN=ALDH1A1 PE=1 SV=2	HUMAN	17	1.03753	1.41906	0.870964	1.36773	0.679204	1.49969	1	1.41906	0.847227	1.36773	0.660694	1.44544	0.310456	2.12814	0.554626	1.49969	0.409261	1.75388	0.301995	2.12814	0.529663	1.55597	0.394457	1.77011	0.288403	2.208	0.524808	1.55597	0.394457	1.69044	0.337287	2.12814	0.613762	1.49969	0.452898	1.72187	0.444631	1.87068	0.794328	1.44544
440	23.48	23.48	78.52	74.81	74.81	sp|Q01469|FABP5_HUMAN	Fatty acid-binding protein, epidermal OS=Homo sapiens GN=FABP5 PE=1 SV=3	HUMAN	20	0.190546	2.14783	0.277971	1.69044	0.322107	1.57036	0.253513	2.03236	0.380189	1.59956	0.440555	1.47231	0.349945	1.48594	0.265461	1.7378	0.359749	1.48594	0.47863	1.43219	0.369828	1.59956	0.496592	1.41906	1.92309	1.59956	1.44544	1.39316	1.94089	1.58489	1.23595	1.27057	0.963829	1.27057	1.30617	1.31826	1.11686	1.27057	0.870964	1.27057
439	23.48	23.48	38.81	31.68	31.68	sp|Q9UHG3|PCYOX_HUMAN	Prenylcysteine oxidase 1 OS=Homo sapiens GN=PCYOX1 PE=1 SV=3	HUMAN	12	1.22462	1.31826	1.08643	1.36773	0.963829	1.30617	0.928966	1.33045	0.847227	1.30617	0.758578	1.30617	0.990832	1.33045	1.20226	1.30617	1.39316	1.34276	0.77983	1.36773	0.937562	1.31826	1.07647	1.28233	0.809096	1.31826	1	1.31826	1.14815	1.34276	0.879022	1.34276	1.09648	1.31826	1.24738	1.30617	0.981748	1.31826	1.22462	1.30617
441	23.39	23.61	21.08	11.46	9.681	tr|E9PHY8|E9PHY8_HUMAN	Maestro heat-like repeat-containing protein family member 1 OS=Homo sapiens GN=MROH1 PE=2 SV=1	HUMAN	12	1.08643	1.15878	1.08643	1.13763	1.07647	1.20226	1.02802	1.1695	1.02802	1.15878	1.01859	1.18032	1.10662	1.14815	1.1272	1.1695	1	1.1272	1.05682	1.11686	1.07647	1.1695	0.954993	1.15878	1.00925	1.13763	1.02802	1.1695	0.912011	1.15878	1.00925	1.18032	1.02802	1.1695	0.912011	1.14815	1.01859	1.1695	1.03753	1.1695
442	23.37	23.37	51.21	23.94	22.88	sp|O15523|DDX3Y_HUMAN	ATP-dependent RNA helicase DDX3Y OS=Homo sapiens GN=DDX3Y PE=1 SV=2	HUMAN	14	0.963829	1.25892	0.903649	1.52757	1	1.90546	0.895365	1.30617	0.847227	1.44544	0.937562	1.33045	0.83946	2.53513	0.963829	1.45881	0.711214	2.55859	0.787046	1.75388	0.903649	1.5417	0.666807	1.90546	0.862979	2.10863	0.990832	1.58489	0.737904	2.03236	0.92045	2.0893	1.05682	1.24738	0.77983	2.67917	0.831764	1.8197	0.954993	1.77011
443	23.32	39.42	35.04	27.37	25.13	sp|O94973|AP2A2_HUMAN	AP-2 complex subunit alpha-2 OS=Homo sapiens GN=AP2A2 PE=1 SV=2	HUMAN	23	0.77983	1.36773	1	1.28233	0.685488	1.41906	0.666807	1.44544	0.887156	1.31826	0.597035	1.49969	0.731139	1.30617	0.679204	1.47231	0.630957	1.55597	0.642688	1.40605	0.597035	1.52757	0.559758	1.59956	0.928966	1.34276	0.862979	1.38038	0.824138	1.41906	0.717794	1.33045	0.672977	1.47231	0.619441	1.55597	1.04713	1.31826	1	1.31826
444	23.31	23.45	56.32	39.27	39.27	sp|P00390|GSHR_HUMAN	Glutathione reductase, mitochondrial OS=Homo sapiens GN=GSR PE=1 SV=2	HUMAN	13	0.691831	1.36773	0.816582	1.30617	0.630957	1.38038	0.990832	1.25892	1.22462	1.2942	0.972747	1.28233	0.630957	1.47231	0.717794	1.35519	0.870964	1.28233	0.92045	1.30617	1.0666	1.25892	1.30617	1.28233	0.92045	1.28233	1.08643	1.2942	1.2942	1.31826	0.744732	1.38038	0.862979	1.2942	1.07647	1.25892	0.954993	1.33045	1.09648	1.27057
445	23.28	23.31	63.14	56.41	53.85	sp|Q12904|AIMP1_HUMAN	Aminoacyl tRNA synthase complex-interacting multifunctional protein 1 OS=Homo sapiens GN=AIMP1 PE=1 SV=2	HUMAN	16	0.698232	1.47231	0.630957	1.31826	0.539511	1.5417	0.704693	1.44544	0.619441	1.39316	0.534564	1.55597	0.648634	1.36773	0.666807	1.41906	0.946237	1.30617	0.636796	1.45881	0.666807	1.41906	0.972747	1.35519	0.862979	1.41906	0.92045	1.40605	1.33045	1.43219	1.01859	1.36773	1.03753	1.39316	1.52757	1.38038	1.20226	1.38038	1.22462	1.39316
446	23.19	23.2	28.34	20.97	20.97	sp|Q8TC27|ADA32_HUMAN	Disintegrin and metalloproteinase domain-containing protein 32 OS=Homo sapiens GN=ADAM32 PE=1 SV=2	HUMAN	14	0.698232	1.49969	0.912011	1.31826	0.903649	1.34276	0.772681	1.44544	1	1.33045	0.990832	1.35519	0.660694	1.39316	0.809096	1.36773	0.954993	1.30617	0.724436	1.39316	0.887156	1.36773	1.04713	1.33045	0.912011	1.38038	1.1272	1.40605	1.34276	1.47231	0.724436	1.34276	0.887156	1.35519	1.03753	1.33045	0.731139	1.35519	0.887156	1.35519
447	23.18	23.37	63.68	53.39	39.17	tr|G3V0I5|G3V0I5_HUMAN	NADH dehydrogenase (Ubiquinone) flavoprotein 1, 51kDa, isoform CRA_c OS=Homo sapiens GN=NDUFV1 PE=2 SV=1	HUMAN	15	1.04713	1.24738	1.33045	1.2942	1.05682	1.27057	1.01859	1.27057	1.30617	1.31826	1.04713	1.24738	1.0666	1.24738	1.07647	1.24738	1.09648	1.24738	1.03753	1.24738	1.05682	1.24738	1.07647	1.27057	1.01859	1.24738	1.02802	1.25892	1.0666	1.24738	0.787046	1.2942	0.794328	1.27057	0.809096	1.28233	0.981748	1.25892	1	1.24738
448	23.16	23.22	26.26	18.33	16.52	sp|Q9P2R3-4|ANFY1_HUMAN	Isoform 4 of Ankyrin repeat and FYVE domain-containing protein 1 OS=Homo sapiens GN=ANKFY1	HUMAN	13	1.1272	1.49969	1.45881	1.27057	0.794328	1.67494	0.744732	1.36773	0.954993	1.41906	0.474242	1.92309	0.648634	1.8197	1	1.58489	0.613762	1.75388	0.436516	1.95885	0.654636	1.51356	0.409261	1.94089	0.580764	1.78649	0.870964	1.48594	0.524808	1.8197	0.452898	1.94089	0.672977	1.5417	0.428549	1.88799	0.855067	1.69044	1.21339	1.97697
449	23.11	23.13	16.81	6.604	5.277	sp|O15230|LAMA5_HUMAN	Laminin subunit alpha-5 OS=Homo sapiens GN=LAMA5 PE=1 SV=8	HUMAN	16	1.94089	1.43219	1.97697	1.5417	2.1677	1.61436	2.24905	1.59956	2.42103	1.83654	2.72898	1.99526	1.64437	1.36773	1.77011	1.40605	1.75388	1.47231	1.97697	1.58489	2.18776	1.67494	2.22844	1.80302	0.855067	1.27057	0.937562	1.25892	0.954993	1.30617	0.816582	1.33045	0.870964	1.31826	0.937562	1.34276	0.731139	1.40605	0.794328	1.36773
450	23.04	23.04	49.76	42.34	42.11	sp|P43686|PRS6B_HUMAN	26S protease regulatory subunit 6B OS=Homo sapiens GN=PSMC4 PE=1 SV=2	HUMAN	16	0.452898	1.65959	0.591562	1.35519	0.625173	1.38038	0.559758	1.51356	0.772681	1.27057	0.816582	1.25892	0.619441	1.51356	0.717794	1.2942	0.47863	1.49969	0.870964	1.2942	0.928966	1.30617	0.642688	1.31826	1.36773	1.30617	1.58489	1.52757	1.00925	1.30617	1.02802	1.31826	1.21339	1.2942	0.765597	1.35519	1.03753	1.28233	1.1272	1.28233
451	22.94	23.2	37.87	34.52	31.36	sp|P15289|ARSA_HUMAN	Arylsulfatase A OS=Homo sapiens GN=ARSA PE=1 SV=3	HUMAN	25	0.363078	1.69044	0.428549	1.49969	0.625173	1.2942	0.37325	1.64437	0.432514	1.49969	0.642688	1.28233	0.474242	1.39316	0.534564	1.40605	0.390841	1.52757	0.483059	1.38038	0.554626	1.36773	0.432514	1.40605	1.2942	1.39316	1.58489	1.48594	1.0666	1.33045	1.01859	1.2942	1.27057	1.28233	0.903649	1.24738	0.737904	1.2942	0.862979	1.25892
452	22.82	22.85	26.3	11.26	10.83	sp|Q04637-6|IF4G1_HUMAN	Isoform E of Eukaryotic translation initiation factor 4 gamma 1 OS=Homo sapiens GN=EIF4G1	HUMAN	13	1.13763	1.41906	1.8197	1.65959	0.870964	1.45881	0.691831	1.45881	1.10662	1.34276	0.564937	1.72187	2.70396	2.03236	1.87068	1.69044	1.58489	1.49969	1.59956	1.47231	1.18032	1.35519	1.01859	1.33045	2.14783	1.69044	1.47231	1.41906	1.35519	1.38038	1.40605	1.38038	0.990832	1.33045	0.831764	1.43219	2.72898	2.10863	2.01372	1.88799
453	22.81	22.82	39.23	24.56	22.33	tr|B4DGP8|B4DGP8_HUMAN	Calnexin OS=Homo sapiens GN=CANX PE=2 SV=1	HUMAN	14	1.02802	1.22462	1.25892	1.24738	1	1.21339	1.35519	1.31826	1.61436	1.39316	1.2942	1.25892	1.20226	1.21339	1.08643	1.20226	1.19124	1.21339	1.57036	1.35519	1.43219	1.33045	1.55597	1.31826	1.15878	1.22462	1.05682	1.20226	1.14815	1.22462	0.954993	1.21339	0.862979	1.23595	0.946237	1.23595	1.18032	1.22462	1.0666	1.21339
454	22.81	22.81	39.82	37.14	37.14	sp|Q9Y4P3|TBL2_HUMAN	Transducin beta-like protein 2 OS=Homo sapiens GN=TBL2 PE=1 SV=1	HUMAN	12	1.27057	1.2942	1.21339	1.25892	1.28233	1.34276	1.57036	1.39316	1.49969	1.41906	1.58489	1.43219	1.23595	1.35519	1.45881	1.30617	0.895365	1.35519	1.57036	1.44544	1.80302	1.47231	1.13763	1.38038	0.963829	1.36773	1.13763	1.34276	0.691831	1.41906	1.00925	1.44544	1.19124	1.23595	0.731139	1.36773	0.954993	1.38038	1.13763	1.30617
455	22.75	22.79	46.15	36.88	31.95	sp|Q3KQV9|UAP1L_HUMAN	UDP-N-acetylhexosamine pyrophosphorylase-like protein 1 OS=Homo sapiens GN=UAP1L1 PE=1 SV=2	HUMAN	11	1.05682	1.20226	0.928966	1.14815	0.972747	1.13763	1.03753	1.1695	0.903649	1.18032	0.946237	1.14815	1.05682	1.15878	0.963829	1.15878	1.02802	1.1272	1.03753	1.13763	0.946237	1.14815	1	1.1695	0.990832	1.25892	0.903649	1.15878	0.963829	1.22462	1.1272	1.19124	1.02802	1.14815	1.09648	1.15878	1.07647	1.18032	0.981748	1.18032
456	22.74	23.02	12.35	4.18	3.747	sp|Q9NR09|BIRC6_HUMAN	Baculoviral IAP repeat-containing protein 6 OS=Homo sapiens GN=BIRC6 PE=1 SV=2	HUMAN	15	0.390841	2.39883	0.77983	1.44544	0.954993	1.43219	0.319154	2.63027	0.613762	1.55597	0.691831	1.51356	0.636796	1.57036	1.22462	1.43219	0.49204	1.75388	0.483059	1.85353	0.963829	1.40605	0.383707	2.03236	1.57036	1.80302	2.83139	2.39883	1.13763	1.65959	0.801678	1.49969	1.57036	1.51356	0.580764	1.70608	0.704693	1.61436	1.30617	1.44544
457	22.69	22.69	44.49	34.56	32.54	tr|B5ME97|B5ME97_HUMAN	Septin 10, isoform CRA_c OS=Homo sapiens GN=SEPT10 PE=2 SV=2	HUMAN	12	1.11686	1.15878	1.05682	1.11686	1	1.15878	1.04713	1.18032	1	1.1695	0.946237	1.15878	1	1.1695	1.08643	1.14815	1.02802	1.14815	0.937562	1.20226	1.01859	1.10662	0.963829	1.14815	0.887156	1.21339	0.963829	1.1272	0.912011	1.18032	0.937562	1.19124	1.01859	1.1695	0.954993	1.18032	0.990832	1.20226	1.0666	1.13763
458	22.67	22.67	51.17	40.52	35.58	sp|O43837|IDH3B_HUMAN	Isocitrate dehydrogenase [NAD] subunit beta, mitochondrial OS=Homo sapiens GN=IDH3B PE=1 SV=2	HUMAN	16	0.758578	1.38038	1.10662	1.27057	1.00925	1.27057	1.41906	1.30617	2.0893	1.57036	1.90546	1.55597	0.903649	1.25892	0.679204	1.34276	0.346737	1.7378	1.69044	1.44544	1.27057	1.31826	0.685488	1.30617	1.20226	1.36773	0.870964	1.33045	0.487529	1.39316	0.816582	1.25892	0.60256	1.43219	0.322107	1.77011	0.887156	1.2942	0.666807	1.40605
459	22.62	22.79	48.95	32.55	27.63	sp|P36578|RL4_HUMAN	60S ribosomal protein L4 OS=Homo sapiens GN=RPL4 PE=1 SV=5	HUMAN	13	0.325087	1.8197	0.359749	1.61436	0.322107	2.01372	0.457088	1.58489	0.519996	1.38038	0.515229	1.55597	0.519996	1.40605	0.487529	1.49969	0.444631	1.38038	0.772681	1.25892	0.711214	1.30617	0.642688	1.34276	1.5417	1.44544	1.59956	1.45881	1.24738	1.44544	1.40605	1.2942	1.33045	1.2942	1.10662	1.2942	1.49969	1.51356	1.44544	1.44544
460	22.57	22.57	46.51	41.67	40.05	sp|Q9BYD9|ACTT3_HUMAN	Actin-related protein T3 OS=Homo sapiens GN=ACTRT3 PE=2 SV=1	HUMAN	15	0.870964	1.25892	1.13763	1.23595	1.30617	1.25892	1.27057	1.34276	1.70608	1.58489	1.92309	1.58489	1.01859	1.27057	1.04713	1.24738	0.83946	1.27057	1.5417	1.39316	1.5417	1.44544	1.20226	1.2942	1.14815	1.24738	1.20226	1.25892	0.946237	1.28233	0.887156	1.31826	0.912011	1.24738	0.731139	1.34276	0.772681	1.34276	0.801678	1.25892
461	22.56	23.62	59.53	49.5	49.5	tr|J3KPX7|J3KPX7_HUMAN	Prohibitin-2 OS=Homo sapiens GN=PHB2 PE=2 SV=1	HUMAN	16	1.85353	1.59956	2.46604	1.92309	2.67917	2.07014	1.31826	1.33045	1.72187	1.5417	1.92309	1.70608	2.24905	1.85353	1.7378	1.58489	2.03236	1.70608	1.58489	1.52757	1.24738	1.34276	1.49969	1.47231	1.18032	1.28233	0.963829	1.2942	1.11686	1.24738	0.870964	1.23595	0.691831	1.31826	0.824138	1.25892	0.816582	1.24738	0.613762	1.41906
462	22.36	22.36	68.6	68.22	65.12	sp|O95336|6PGL_HUMAN	6-phosphogluconolactonase OS=Homo sapiens GN=PGLS PE=1 SV=2	HUMAN	14	1.01859	1.11686	1.01859	1.08643	1	1.09648	1.00925	1.08643	1.00925	1.08643	0.990832	1.09648	1.00925	1.10662	0.981748	1.08643	0.963829	1.10662	1	1.09648	0.972747	1.08643	0.954993	1.09648	0.981748	1.09648	0.963829	1.08643	0.937562	1.09648	0.981748	1.09648	0.954993	1.08643	0.928966	1.09648	1	1.10662	0.981748	1.07647
463	22.35	22.75	28.79	13.63	11.64	sp|Q12965|MYO1E_HUMAN	Unconventional myosin-Ie OS=Homo sapiens GN=MYO1E PE=1 SV=2	HUMAN	13	1.01859	1.28233	0.972747	1.23595	0.990832	1.23595	1.08643	1.27057	1.03753	1.34276	1.05682	1.35519	1.07647	1.21339	0.990832	1.21339	0.809096	1.31826	1.14815	1.35519	1.05682	1.31826	0.862979	1.36773	1.04713	1.33045	0.954993	1.2942	0.787046	1.33045	1.09648	1.23595	1	1.19124	0.824138	1.30617	1.07647	1.30617	0.981748	1.23595
464	22.34	22.34	48.43	38.18	35.04	sp|P17612|KAPCA_HUMAN	cAMP-dependent protein kinase catalytic subunit alpha OS=Homo sapiens GN=PRKACA PE=1 SV=2	HUMAN	16	0.270396	2.10863	0.510505	1.44544	0.436516	1.49969	0.299226	2.01372	0.57544	1.38038	0.487529	1.45881	0.474242	1.48594	0.265461	1.94089	0.515229	1.39316	0.519996	1.47231	0.301995	1.90546	0.580764	1.35519	1.72187	1.57036	0.963829	1.28233	1.90546	1.70608	0.946237	1.43219	0.510505	1.59956	1.00925	1.24738	1.11686	1.28233	0.586138	1.52757
465	22.3	22.3	70.16	53.1	53.1	sp|O14645|IDLC_HUMAN	Axonemal dynein light intermediate polypeptide 1 OS=Homo sapiens GN=DNALI1 PE=1 SV=2	HUMAN	15	2.70396	1.87068	3.01995	1.99526	2.53513	1.78649	3.04789	1.90546	3.59749	2.18776	3.04789	1.95885	2.51189	1.75388	2.07014	1.69044	2.75423	1.77011	2.80543	1.78649	2.44343	1.77011	3.43558	2.01372	0.937562	1.20226	0.758578	1.22462	1.10662	1.21339	0.824138	1.25892	0.679204	1.2942	0.990832	1.20226	1.04713	1.24738	0.83946	1.23595
466	22.29	22.29	36.74	26.36	23.1	sp|Q6PI48|SYDM_HUMAN	Aspartate--tRNA ligase, mitochondrial OS=Homo sapiens GN=DARS2 PE=1 SV=1	HUMAN	11	1.2942	1.31826	1.15878	1.33045	0.928966	1.2942	1.2942	1.2942	1.13763	1.31826	0.92045	1.2942	1.13763	1.30617	1.15878	1.30617	0.946237	1.30617	1.11686	1.30617	1.13763	1.31826	0.946237	1.31826	0.847227	1.33045	0.887156	1.34276	0.717794	1.38038	0.954993	1.33045	0.972747	1.31826	0.816582	1.34276	1.21339	1.31826	1.22462	1.31826
467	22.25	22.27	52.73	45.9	41.53	sp|P50213|IDH3A_HUMAN	Isocitrate dehydrogenase [NAD] subunit alpha, mitochondrial OS=Homo sapiens GN=IDH3A PE=1 SV=1	HUMAN	13	1.09648	1.25892	1.41906	1.30617	1	1.24738	0.954993	1.27057	1.18032	1.27057	0.787046	1.28233	0.737904	1.34276	1.03753	1.22462	0.496592	1.5417	0.619441	1.40605	0.870964	1.22462	0.409261	1.67494	0.642688	1.39316	0.903649	1.25892	0.448745	1.5417	0.524808	1.5417	0.731139	1.2942	0.349945	1.85353	0.751623	1.33045	1.09648	1.34276
468	22.21	22.86	80	76.74	64.65	sp|P61106|RAB14_HUMAN	Ras-related protein Rab-14 OS=Homo sapiens GN=RAB14 PE=1 SV=4	HUMAN	16	0.49204	1.55597	0.744732	1.28233	0.903649	1.21339	0.60256	1.45881	0.937562	1.21339	1.13763	1.23595	0.642688	1.28233	0.912011	1.20226	0.672977	1.30617	0.77983	1.28233	1.14815	1.24738	0.831764	1.25892	1.30617	1.36773	1.85353	1.52757	1.38038	1.36773	0.831764	1.24738	1.22462	1.28233	0.879022	1.23595	0.691831	1.2942	1.00925	1.21339
469	22.2	22.2	52.38	48.81	48.02	tr|G3V5Z7|G3V5Z7_HUMAN	Proteasome subunit alpha type OS=Homo sapiens GN=PSMA6 PE=2 SV=1	HUMAN	25	0.409261	1.52757	0.405508	1.49969	0.214783	1.94089	0.346737	1.58489	0.366438	1.45881	0.197697	1.85353	0.325087	1.72187	0.267917	1.90546	0.346737	1.67494	0.310456	1.59956	0.237684	1.88799	0.325087	1.57036	0.855067	1.21339	0.672977	1.34276	0.816582	1.24738	0.847227	1.19124	0.642688	1.36773	0.887156	1.19124	1.69044	1.33045	1.19124	1.18032
470	22.18	22.18	59.29	54.94	54.55	sp|P15259|PGAM2_HUMAN	Phosphoglycerate mutase 2 OS=Homo sapiens GN=PGAM2 PE=1 SV=3	HUMAN	16	0.448745	1.51356	0.398107	1.44544	0.319154	1.70608	0.597035	1.40605	0.519996	1.47231	0.428549	1.61436	0.296483	1.7378	0.214783	1.99526	0.328095	1.6293	0.409261	1.61436	0.283139	1.92309	0.440555	1.48594	0.679204	1.36773	0.465586	1.6293	0.724436	1.31826	0.787046	1.34276	0.534564	1.58489	0.83946	1.31826	0.954993	1.36773	0.636796	1.48594
471	22.17	22.21	70.38	56.6	54.55	sp|Q9BUN1|MENT_HUMAN	Protein MENT OS=Homo sapiens GN=MENT PE=2 SV=1	HUMAN	22	0.0972747	3.76704	0.60256	1.27057	0.758578	1.22462	0.133045	3.53183	0.954993	1.20226	1.21339	1.22462	0.648634	1.31826	0.383707	1.6293	0.586138	1.30617	0.990832	1.20226	0.57544	1.40605	0.887156	1.18032	6.0256	2.77971	4.44631	2.70396	6.13762	3.0761	1.07647	1.21339	0.60256	1.44544	0.954993	1.20226	0.77983	1.31826	0.474242	1.55597
472	22.16	22.36	38.28	30.66	28.46	sp|Q8IYK2|CC105_HUMAN	Coiled-coil domain-containing protein 105 OS=Homo sapiens GN=CCDC105 PE=2 SV=3	HUMAN	14	2.26987	1.78649	3.28095	2.26987	2.80543	1.99526	2.29087	2.05116	2.88403	2.33346	2.60615	2.12814	3.01995	2.1677	3.22107	2.29087	4.20727	2.55859	2.63027	2.22844	2.99226	2.48886	3.53183	2.53513	1.18032	1.38038	1.28233	1.44544	1.72187	1.64437	0.887156	1.34276	0.963829	1.31826	1.28233	1.35519	0.963829	1.36773	1.00925	1.36773
473	22.1	30.29	56.87	43.34	43.34	sp|P08779|K1C16_HUMAN	Keratin, type I cytoskeletal 16 OS=Homo sapiens GN=KRT16 PE=1 SV=4	HUMAN	30	2.37684	1.48594	4.01791	1.6293	3.10456	1.41906	2.67917	1.99526	4.36516	2.0893	3.10456	1.70608	4.83059	1.77011	3.0761	1.49969	8.09096	2.07014	4.05509	1.87068	3.25087	1.94089	6.42688	2.01372	1.67494	1.40605	1.18032	1.36773	2.91072	1.48594	1.05682	1.35519	0.717794	1.38038	1.88799	1.41906	1.28233	1.38038	0.928966	1.43219
474	22.1	22.28	41.83	30.46	29.54	sp|Q9UEW8|STK39_HUMAN	STE20/SPS1-related proline-alanine-rich protein kinase OS=Homo sapiens GN=STK39 PE=1 SV=3	HUMAN	13	0.544503	1.55597	0.660694	1.35519	0.648634	1.41906	0.501187	1.58489	0.608135	1.34276	0.60256	1.39316	0.946237	1.33045	0.691831	1.41906	0.496592	1.67494	0.855067	1.35519	0.636796	1.44544	0.465586	1.69044	1.70608	1.44544	1.19124	1.38038	0.937562	1.33045	1.41906	1.34276	1.00925	1.5417	0.711214	1.55597	1.40605	1.34276	1.03753	1.36773
475	22.08	26.6	41.76	32.67	29.12	sp|Q12931|TRAP1_HUMAN	Heat shock protein 75 kDa, mitochondrial OS=Homo sapiens GN=TRAP1 PE=1 SV=3	HUMAN	23	1.08643	1.11686	1.07647	1.14815	1.11686	1.19124	1.00925	1.14815	1	1.15878	1.03753	1.23595	1.08643	1.1272	1.07647	1.19124	1.04713	1.18032	1.00925	1.1695	1	1.14815	0.972747	1.21339	0.990832	1.1695	0.990832	1.13763	0.954993	1.1695	1	1.14815	0.990832	1.18032	0.963829	1.15878	0.954993	1.22462	0.954993	1.20226
476	22.07	22.1	18.02	6.872	6.066	tr|F5H1X8|F5H1X8_HUMAN	Lipopolysaccharide-responsive and beige-like anchor protein OS=Homo sapiens GN=LRBA PE=2 SV=1	HUMAN	14	1.03753	1.36773	0.428549	1.77011	0.77983	1.45881	0.954993	1.48594	0.416869	1.58489	0.717794	1.39316	0.704693	1.6293	1.08643	1.35519	0.801678	1.39316	0.636796	1.57036	1	1.40605	0.737904	1.36773	0.672977	1.65959	1.04713	1.35519	0.794328	1.39316	1.48594	1.43219	2.51189	1.85353	1.78649	1.52757	0.862979	1.49969	1.39316	1.49969
477	22.03	23.11	43.97	32.81	32.81	sp|Q8NA61|SPERT_HUMAN	Spermatid-associated protein OS=Homo sapiens GN=SPERT PE=2 SV=1	HUMAN	16	0.937562	1.35519	1.10662	1.24738	1.05682	1.25892	1.61436	1.38038	1.87068	1.61436	1.78649	1.5417	1.33045	1.2942	1.21339	1.28233	0.963829	1.25892	2.37684	1.87068	2.12814	1.78649	1.55597	1.39316	1.36773	1.45881	1.28233	1.45881	0.946237	1.25892	1.20226	1.28233	1.09648	1.28233	0.855067	1.2942	1.25892	1.33045	1.15878	1.31826
478	22.03	22.12	26.93	18.08	16.83	sp|Q8TB22-2|SPT20_HUMAN	Isoform 2 of Spermatogenesis-associated protein 20 OS=Homo sapiens GN=SPATA20	HUMAN	12	0.946237	1.19124	0.937562	1.18032	0.990832	1.1695	0.963829	1.18032	0.954993	1.1695	1	1.23595	0.954993	1.11686	0.972747	1.1272	0.92045	1.1695	0.972747	1.14815	0.981748	1.18032	0.928966	1.22462	1	1.20226	1.00925	1.18032	0.954993	1.27057	1.00925	1.14815	1.02802	1.24738	0.972747	1.21339	0.954993	1.13763	0.972747	1.20226
479	22.02	22.02	53.92	47.96	47.96	sp|Q9Y2S2|CRYL1_HUMAN	Lambda-crystallin homolog OS=Homo sapiens GN=CRYL1 PE=1 SV=3	HUMAN	18	0.359749	1.87068	0.505825	1.5417	0.544503	1.39316	1.00925	1.28233	1.2942	1.2942	1.58489	1.59956	0.534564	1.41906	0.401791	1.70608	1.01859	1.25892	1.31826	1.44544	0.990832	1.36773	2.75423	1.88799	1.48594	1.55597	1.13763	1.36773	2.70396	1.87068	1.08643	1.38038	0.758578	1.35519	1.95885	1.55597	0.954993	1.35519	0.772681	1.31826
480	22.01	22.01	74.76	57.14	57.14	tr|Q5T9B7|Q5T9B7_HUMAN	Adenylate kinase isoenzyme 1 OS=Homo sapiens GN=AK1 PE=2 SV=1	HUMAN	24	0.559758	1.27057	0.608135	1.2942	0.801678	1.24738	0.648634	1.28233	0.711214	1.30617	0.92045	1.25892	0.420727	1.43219	0.534564	1.27057	0.737904	1.24738	0.529663	1.35519	0.544503	1.48594	0.824138	1.2942	0.737904	1.36773	0.895365	1.28233	1.25892	1.23595	0.744732	1.27057	0.855067	1.23595	1.20226	1.25892	0.524808	1.45881	0.57544	1.45881
484	22	22	34.42	34.42	34.42	sp|Q8IXA5|SACA3_HUMAN	Sperm acrosome membrane-associated protein 3 OS=Homo sapiens GN=SPACA3 PE=1 SV=1	HUMAN	33	0.608135	1.20226	0.580764	1.28233	0.487529	1.33045	0.679204	1.1695	0.636796	1.23595	0.549541	1.24738	0.376704	1.47231	0.340408	1.67494	0.334195	1.33045	0.440555	1.30617	0.383707	1.5417	0.387258	1.21339	0.554626	1.40605	0.57544	1.43219	0.529663	1.23595	0.636796	1.22462	0.654636	1.25892	0.554626	1.18032	0.744732	1.21339	0.672977	1.38038
483	22	22.02	46.67	38.63	38.63	sp|P49257|LMAN1_HUMAN	Protein ERGIC-53 OS=Homo sapiens GN=LMAN1 PE=1 SV=2	HUMAN	15	0.831764	1.2942	0.972747	1.24738	0.963829	1.21339	0.937562	1.25892	1.09648	1.28233	1.08643	1.30617	1	1.33045	1.09648	1.18032	0.862979	1.30617	1.11686	1.2942	1.22462	1.30617	0.963829	1.2942	1.18032	1.2942	1.2942	1.2942	1.01859	1.2942	1.00925	1.30617	1.11686	1.25892	0.879022	1.2942	1.02802	1.2942	1.1272	1.25892
482	22	22.07	49.76	46.63	45.43	sp|Q8TC94|ACTL9_HUMAN	Actin-like protein 9 OS=Homo sapiens GN=ACTL9 PE=1 SV=3	HUMAN	14	0.847227	1.22462	1.22462	1.23595	1.00925	1.20226	1.28233	1.34276	1.94089	1.64437	1.51356	1.44544	0.879022	1.24738	0.47863	1.57036	0.679204	1.30617	1.35519	1.34276	0.77983	1.21339	1.08643	1.33045	1	1.21339	0.544503	1.48594	0.787046	1.23595	0.724436	1.31826	0.394457	1.69044	0.57544	1.36773	0.895365	1.22462	0.448745	1.65959
481	22	22.16	26.31	12.4	9.622	sp|P55268|LAMB2_HUMAN	Laminin subunit beta-2 OS=Homo sapiens GN=LAMB2 PE=1 SV=2	HUMAN	11	0.816582	1.51356	0.731139	1.58489	1.03753	1.49969	0.564937	1.58489	0.457088	1.80302	0.704693	1.45881	0.772681	1.49969	1.0666	1.43219	0.758578	1.48594	0.515229	1.6293	0.717794	1.49969	0.549541	1.49969	0.937562	1.41906	1.21339	1.44544	0.981748	1.5417	1.09648	1.47231	1.45881	1.51356	1.04713	1.48594	0.731139	1.47231	1.02802	1.44544
485	21.95	21.95	51.4	45.55	45.55	sp|Q99536|VAT1_HUMAN	Synaptic vesicle membrane protein VAT-1 homolog OS=Homo sapiens GN=VAT1 PE=1 SV=2	HUMAN	15	0.559758	1.40605	0.698232	1.30617	0.666807	1.28233	0.461318	1.59956	0.608135	1.38038	0.580764	1.33045	0.672977	1.28233	0.731139	1.24738	0.666807	1.2942	0.580764	1.36773	0.630957	1.30617	0.57544	1.38038	1.23595	1.31826	1.38038	1.40605	1.1695	1.24738	0.946237	1.22462	1.0666	1.27057	0.946237	1.21339	1.01859	1.22462	1.11686	1.24738
487	21.92	21.92	50.21	44.86	44.86	sp|P16562|CRIS2_HUMAN	Cysteine-rich secretory protein 2 OS=Homo sapiens GN=CRISP2 PE=1 SV=1	HUMAN	25	0.698232	1.39316	0.654636	1.36773	0.529663	1.48594	0.630957	1.41906	0.570164	1.41906	0.469894	1.52757	0.534564	1.39316	0.337287	1.72187	0.809096	1.31826	0.47863	1.44544	0.283139	1.88799	0.711214	1.36773	0.751623	1.35519	0.461318	1.47231	1.10662	1.30617	0.801678	1.34276	0.534564	1.44544	1.23595	1.31826	1	1.34276	0.648634	1.65959
486	21.92	21.95	45.71	33.85	32.09	sp|P35813-3|PPM1A_HUMAN	Isoform 3 of Protein phosphatase 1A OS=Homo sapiens GN=PPM1A	HUMAN	13	0.809096	1.33045	1	1.24738	1.01859	1.33045	1.1272	1.31826	1.36773	1.34276	1.38038	1.34276	0.895365	1.31826	0.809096	1.33045	0.879022	1.30617	1.24738	1.35519	1.11686	1.33045	1.22462	1.33045	1.08643	1.30617	0.981748	1.27057	1.07647	1.30617	0.887156	1.28233	0.809096	1.25892	0.870964	1.27057	0.879022	1.33045	0.787046	1.33045
488	21.89	21.98	36.78	23.76	23.76	sp|Q9UBX1|CATF_HUMAN	Cathepsin F OS=Homo sapiens GN=CTSF PE=1 SV=1	HUMAN	21	0.313329	1.85353	0.356451	1.75388	0.428549	1.55597	0.349945	1.78649	0.409261	1.64437	0.474242	1.49969	0.47863	1.44544	0.452898	1.47231	0.457088	1.55597	0.519996	1.41906	0.496592	1.43219	0.501187	1.51356	1.40605	1.31826	1.38038	1.30617	1.39316	1.24738	1.23595	1.28233	1.20226	1.24738	1.19124	1.21339	1.08643	1.23595	1.02802	1.19124
489	21.86	21.86	43.93	31.4	31.4	tr|K7ELL7|K7ELL7_HUMAN	Glucosidase 2 subunit beta OS=Homo sapiens GN=PRKCSH PE=2 SV=1	HUMAN	12	0.765597	1.31826	0.981748	1.25892	0.737904	1.2942	0.831764	1.25892	1.0666	1.30617	0.801678	1.25892	1.02802	1.24738	0.685488	1.41906	0.887156	1.24738	1.13763	1.34276	0.758578	1.31826	0.946237	1.27057	1.30617	1.30617	0.870964	1.33045	1.14815	1.28233	1.03753	1.22462	0.704693	1.41906	0.887156	1.27057	1.38038	1.34276	0.92045	1.31826
491	21.82	21.82	57.45	44.95	44.95	sp|P61163|ACTZ_HUMAN	Alpha-centractin OS=Homo sapiens GN=ACTR1A PE=1 SV=1	HUMAN	19	0.205116	1.57036	0.469894	1.43219	0.185353	2.07014	0.183654	1.69044	0.428549	1.48594	0.167494	2.208	0.220801	1.72187	0.0903649	2.96483	0.220801	2.05116	0.201372	1.80302	0.0903649	2.88403	0.224906	1.94089	1.21339	2.208	0.457088	2.24905	1.28233	1.40605	0.469894	1.49969	0.149969	2.99226	0.432514	1.87068	1.13763	1.51356	0.544503	1.48594
490	21.82	22	33.15	21.38	19.75	tr|B0YIW6|B0YIW6_HUMAN	Archain 1, isoform CRA_a OS=Homo sapiens GN=ARCN1 PE=2 SV=1	HUMAN	13	0.630957	1.43219	0.704693	1.33045	0.711214	1.33045	1.1272	1.7378	1.25892	1.35519	1.30617	1.36773	0.801678	1.33045	0.816582	1.27057	0.554626	1.49969	1.5417	1.41906	1.5417	1.47231	1.02802	1.35519	1.28233	1.31826	1.31826	1.39316	0.937562	1.44544	1.15878	1.2942	1.18032	1.31826	0.824138	1.33045	1.15878	1.28233	1.15878	1.25892
492	21.81	21.86	16.68	9.812	7.103	sp|Q9Y485|DMXL1_HUMAN	DmX-like protein 1 OS=Homo sapiens GN=DMXL1 PE=1 SV=3	HUMAN	14	0.524808	1.7378	0.981748	1.40605	1.94089	1.51356	1.02802	1.48594	2.05116	1.49969	3.31131	1.72187	1.27057	1.44544	0.855067	1.41906	1.5417	1.41906	2.18776	1.55597	1.8197	1.51356	2.63027	1.58489	2.0893	1.70608	1.6293	1.55597	2.88403	1.95885	1.22462	1.44544	0.887156	1.49969	1.33045	1.40605	0.608135	1.44544	0.420727	1.77011
493	21.77	21.86	46.55	19.82	19.82	sp|Q9Y4W6|AFG32_HUMAN	AFG3-like protein 2 OS=Homo sapiens GN=AFG3L2 PE=1 SV=2	HUMAN	16	0.666807	1.45881	0.704693	1.39316	0.544503	1.57036	0.946237	1.35519	0.981748	1.34276	0.751623	1.40605	0.912011	1.23595	0.744732	1.33045	0.457088	1.69044	1.28233	1.35519	1.05682	1.2942	0.625173	1.5417	1.36773	1.44544	1.08643	1.33045	0.660694	1.45881	1.28233	1.35519	1.04713	1.2942	0.625173	1.51356	1.65959	1.5417	1.36773	1.41906
494	21.75	23.2	50.21	24.76	21.99	sp|P26639|SYTC_HUMAN	Threonine--tRNA ligase, cytoplasmic OS=Homo sapiens GN=TARS PE=1 SV=3	HUMAN	14	1.04713	1.57036	1.1272	1.36773	1.07647	1.36773	0.887156	1.34276	0.946237	1.34276	0.855067	1.36773	0.912011	1.36773	0.501187	1.70608	1.02802	1.49969	0.737904	1.39316	0.366438	2.24905	0.879022	1.35519	0.895365	1.51356	0.457088	1.88799	1.00925	1.34276	0.801678	1.33045	0.398107	2.07014	0.887156	1.36773	0.870964	1.34276	0.413047	2.14783
495	21.75	21.76	35.94	32.59	32.59	sp|Q9H0I9|TKTL2_HUMAN	Transketolase-like protein 2 OS=Homo sapiens GN=TKTL2 PE=2 SV=1	HUMAN	14	0.625173	1.48594	0.331131	1.95885	0.515229	1.6293	0.428549	1.65959	0.222843	2.31206	0.356451	1.8197	0.765597	1.31826	0.613762	1.40605	0.353183	1.92309	0.515229	1.40605	0.401791	1.61436	0.237684	2.22844	1.21339	1.45881	0.981748	1.57036	0.554626	1.57036	2.44343	1.97697	1.75388	1.58489	1.0666	1.95885	1.43219	1.52757	1.14815	1.44544
496	21.75	21.75	31.56	25.39	25.39	sp|Q8N1G4|LRC47_HUMAN	Leucine-rich repeat-containing protein 47 OS=Homo sapiens GN=LRRC47 PE=1 SV=1	HUMAN	12	1.08643	1.25892	0.963829	1.22462	1.11686	1.13763	0.963829	1.22462	0.847227	1.27057	0.990832	1.21339	1.02802	1.19124	1.01859	1.19124	1.05682	1.13763	0.903649	1.23595	0.895365	1.20226	0.928966	1.23595	0.928966	1.31826	0.928966	1.23595	0.963829	1.2942	1.05682	1.24738	1.04713	1.34276	1.08643	1.25892	0.903649	1.18032	0.903649	1.18032
499	21.7	21.7	73.89	73.89	73.89	sp|P07741|APT_HUMAN	Adenine phosphoribosyltransferase OS=Homo sapiens GN=APRT PE=1 SV=2	HUMAN	21	0.711214	1.27057	0.77983	1.33045	0.465586	1.44544	0.981748	1.24738	1.1272	1.30617	0.672977	1.33045	0.981748	1.22462	0.912011	1.25892	0.711214	1.22462	1.39316	1.30617	1.34276	1.52757	1.0666	1.24738	1.31826	1.23595	1.23595	1.23595	1	1.22462	1.24738	1.30617	1.11686	1.24738	0.972747	1.35519	2.18776	1.44544	1.97697	1.35519
498	21.7	21.7	48.53	36.99	34.64	sp|P21281|VATB2_HUMAN	V-type proton ATPase subunit B, brain isoform OS=Homo sapiens GN=ATP6V1B2 PE=1 SV=3	HUMAN	15	0.619441	1.40605	0.672977	1.45881	0.666807	1.39316	1.02802	1.39316	0.972747	1.39316	0.981748	1.35519	0.60256	1.51356	0.432514	1.6293	0.340408	1.75388	0.972747	1.36773	0.625173	1.44544	0.519996	1.45881	0.946237	1.33045	0.630957	1.55597	0.519996	1.5417	0.946237	1.34276	0.648634	1.35519	0.457088	1.57036	0.937562	1.45881	0.613762	1.48594
497	21.7	21.82	24.86	8.771	7.283	sp|Q93008-1|USP9X_HUMAN	Isoform 2 of Probable ubiquitin carboxyl-terminal hydrolase FAF-X OS=Homo sapiens GN=USP9X	HUMAN	14	0.946237	1.2942	0.937562	1.22462	0.963829	1.22462	0.928966	1.27057	0.912011	1.21339	0.937562	1.1695	0.972747	1.22462	0.92045	1.22462	0.990832	1.25892	0.946237	1.15878	0.895365	1.21339	0.972747	1.19124	1.01859	1.23595	0.963829	1.14815	1.03753	1.19124	1.02802	1.15878	0.972747	1.15878	1.04713	1.18032	1	1.20226	0.946237	1.19124
500	21.69	21.69	65.27	48.85	46.56	sp|Q8NCR6|SMRP1_HUMAN	Spermatid-specific manchette-related protein 1 OS=Homo sapiens GN=SMRP1 PE=1 SV=2	HUMAN	25	1.36773	1.34276	1.31826	1.33045	1.45881	1.31826	1.69044	1.51356	1.65959	1.55597	1.80302	1.51356	1.15878	1.36773	1.35519	1.34276	1.64437	1.36773	1.49969	1.51356	1.67494	1.52757	2.03236	1.59956	0.847227	1.34276	0.972747	1.24738	1.20226	1.2942	0.879022	1.33045	1.01859	1.2942	1.25892	1.36773	0.787046	1.36773	0.903649	1.2942
501	21.67	21.68	64.53	57.26	57.26	sp|P25787|PSA2_HUMAN	Proteasome subunit alpha type-2 OS=Homo sapiens GN=PSMA2 PE=1 SV=2	HUMAN	22	0.436516	1.45881	0.383707	1.57036	0.207014	2.12814	0.37325	1.49969	0.331131	1.57036	0.185353	2.10863	0.207014	2.05116	0.319154	1.70608	0.469894	1.45881	0.18197	2.0893	0.270396	1.7378	0.394457	1.51356	0.457088	1.65959	0.685488	1.47231	1.05682	1.30617	0.505825	1.55597	0.831764	1.2942	1.19124	1.30617	1.09648	1.34276	1.49969	1.39316
502	21.64	21.64	28.36	8.805	8.005	sp|Q9UG01|IF172_HUMAN	Intraflagellar transport protein 172 homolog OS=Homo sapiens GN=IFT172 PE=1 SV=2	HUMAN	11	2.46604	1.92309	2.14783	1.88799	1.5417	1.64437	1.40605	1.47231	1.1272	1.44544	0.862979	1.40605	1.0666	1.5417	1.67494	1.59956	2.0893	1.8197	0.60256	1.85353	1.07647	1.51356	1.18032	1.43219	0.428549	2.10863	0.751623	1.52757	0.816582	1.45881	0.483059	2.1677	0.903649	1.49969	1.01859	1.44544	0.642688	1.85353	1.1695	1.52757
503	21.61	21.62	43.54	30.2	28.01	sp|Q13451|FKBP5_HUMAN	Peptidyl-prolyl cis-trans isomerase FKBP5 OS=Homo sapiens GN=FKBP5 PE=1 SV=2	HUMAN	13	1.09648	1.1695	1.03753	1.15878	1.07647	1.1695	1.1272	1.13763	1.0666	1.19124	1.11686	1.18032	1.05682	1.19124	1	1.14815	1.07647	1.15878	1.08643	1.19124	1.02802	1.20226	1.11686	1.19124	0.954993	1.15878	0.903649	1.18032	0.972747	1.19124	1.00925	1.20226	0.954993	1.18032	1.03753	1.21339	0.972747	1.19124	0.92045	1.15878
504	21.61	21.61	29.91	15.16	15.16	sp|Q13107|UBP4_HUMAN	Ubiquitin carboxyl-terminal hydrolase 4 OS=Homo sapiens GN=USP4 PE=1 SV=3	HUMAN	12	0.57544	1.64437	0.428549	1.77011	0.376704	1.83654	0.586138	1.5417	0.436516	1.67494	0.383707	1.75388	0.586138	1.41906	0.334195	2.12814	0.549541	1.48594	0.580764	1.43219	0.331131	2.07014	0.539511	1.47231	0.990832	1.44544	0.619441	1.47231	0.946237	1.45881	1.40605	1.51356	0.765597	1.49969	1.23595	1.45881	1.48594	1.49969	0.928966	1.44544
505	21.56	21.56	48.8	37.08	34.21	sp|P61158|ARP3_HUMAN	Actin-related protein 3 OS=Homo sapiens GN=ACTR3 PE=1 SV=3	HUMAN	11	0.496592	1.52757	0.625173	1.40605	0.591562	1.39316	0.772681	1.2942	0.954993	1.25892	0.912011	1.25892	0.529663	1.43219	0.570164	1.40605	0.691831	1.34276	0.794328	1.2942	0.879022	1.25892	1.08643	1.28233	1.02802	1.28233	1.11686	1.28233	1.41906	1.35519	0.816582	1.28233	0.870964	1.30617	1.10662	1.27057	0.870964	1.27057	0.963829	1.24738
506	21.54	21.54	69.29	65.15	65.15	sp|P28066|PSA5_HUMAN	Proteasome subunit alpha type-5 OS=Homo sapiens GN=PSMA5 PE=1 SV=3	HUMAN	25	0.461318	1.44544	0.666807	1.25892	0.37325	1.64437	0.356451	1.61436	0.539511	1.31826	0.285759	1.87068	0.409261	1.38038	0.363078	1.49969	0.444631	1.27057	0.331131	1.47231	0.291072	1.64437	0.363078	1.33045	0.903649	1.2942	0.809096	1.33045	0.887156	1.5417	0.580764	1.30617	0.501187	1.45881	0.642688	1.28233	1.22462	1.49969	0.92045	1.33045
507	21.53	21.53	45.86	40.24	38.17	sp|Q6X784|ZPBP2_HUMAN	Zona pellucida-binding protein 2 OS=Homo sapiens GN=ZPBP2 PE=2 SV=1	HUMAN	15	0.291072	1.78649	0.405508	1.41906	0.398107	1.44544	0.380189	1.69044	0.524808	1.36773	0.519996	1.36773	0.549541	1.27057	0.436516	1.40605	0.420727	1.48594	0.711214	1.24738	0.570164	1.34276	0.554626	1.40605	1.90546	1.57036	1.5417	1.45881	1.47231	1.40605	1.34276	1.24738	1.02802	1.2942	1.03753	1.22462	1.38038	1.28233	1.03753	1.25892
508	21.42	21.42	43.48	34.78	28.38	sp|P26641|EF1G_HUMAN	Elongation factor 1-gamma OS=Homo sapiens GN=EEF1G PE=1 SV=3	HUMAN	25	0.30761	1.47231	0.328095	1.45881	0.319154	1.41906	0.349945	1.47231	0.376704	1.45881	0.353183	1.48594	0.285759	1.51356	0.226986	1.72187	0.263027	1.57036	0.328095	1.52757	0.260615	1.7378	0.299226	1.59956	0.895365	1.25892	0.717794	1.30617	0.801678	1.24738	0.870964	1.18032	0.704693	1.28233	0.758578	1.22462	0.879022	1.19124	0.724436	1.2942
509	21.4	21.65	47.95	33.51	29.95	tr|E9PMB1|E9PMB1_HUMAN	Uncharacterized protein C6orf10 OS=Homo sapiens GN=C6orf10 PE=2 SV=1	HUMAN	17	0.937562	1.41906	1.01859	1.38038	1.05682	1.38038	0.887156	1.38038	0.963829	1.40605	1	1.59956	1	1.38038	1.05682	1.64437	1.13763	1.38038	0.946237	1.38038	1	1.64437	1.07647	1.38038	1.05682	1.38038	1.1272	1.49969	1.21339	1.38038	0.972747	1.38038	1.02802	1.49969	1.10662	1.38038	0.937562	1.38038	1	1.75388
510	21.37	21.37	34.31	15.77	12.07	sp|Q00341|VIGLN_HUMAN	Vigilin OS=Homo sapiens GN=HDLBP PE=1 SV=2	HUMAN	12	1.19124	1.30617	0.809096	1.33045	1.41906	1.41906	1.20226	1.33045	0.895365	1.2942	1.5417	1.57036	1.59956	1.51356	1.58489	1.49969	1.38038	1.39316	1.7378	1.69044	1.69044	1.6293	1.39316	1.41906	1.31826	1.41906	1.33045	1.41906	1.1695	1.34276	1.94089	1.70608	2.01372	1.7378	1.61436	1.47231	1.08643	1.25892	1.10662	1.27057
511	21.35	23.52	38.11	26.79	26.79	sp|O43865|SAHH2_HUMAN	Putative adenosylhomocysteinase 2 OS=Homo sapiens GN=AHCYL1 PE=1 SV=2	HUMAN	18	0.83946	1.30617	0.954993	1.33045	0.92045	1.41906	1.00925	1.35519	1.14815	1.34276	1.11686	1.49969	0.92045	1.27057	0.912011	1.2942	0.954993	1.30617	1.11686	1.28233	1.10662	1.20226	1.15878	1.40605	1.09648	1.2942	1.08643	1.33045	1.13763	1.36773	0.963829	1.24738	0.954993	1.19124	0.990832	1.33045	0.990832	1.33045	0.981748	1.35519
512	21.34	21.35	56.38	42.82	42.82	sp|Q9Y5B8|NDK7_HUMAN	Nucleoside diphosphate kinase 7 OS=Homo sapiens GN=NME7 PE=1 SV=1	HUMAN	15	1.1272	1.28233	1.61436	1.27057	0.83946	1.27057	1.41906	1.28233	2.0893	1.49969	1.09648	1.33045	0.642688	1.47231	0.83946	1.31826	0.666807	1.49969	0.870964	1.28233	1.09648	1.28233	0.895365	1.30617	0.60256	1.31826	0.717794	1.2942	0.630957	1.31826	0.416869	1.58489	0.519996	1.43219	0.432514	1.59956	0.816582	1.30617	0.981748	1.2942
513	21.29	21.3	66.26	55.97	52.26	sp|P23396|RS3_HUMAN	40S ribosomal protein S3 OS=Homo sapiens GN=RPS3 PE=1 SV=2	HUMAN	14	0.487529	1.59956	0.648634	1.27057	0.758578	1.24738	0.586138	1.49969	0.824138	1.20226	0.972747	1.25892	0.642688	1.30617	0.685488	1.27057	0.801678	1.22462	0.816582	1.21339	0.862979	1.18032	1.00925	1.21339	1.2942	1.30617	1.39316	1.36773	1.57036	1.39316	0.981748	1.19124	1.04713	1.20226	1.21339	1.19124	0.83946	1.20226	0.879022	1.19124
514	21.28	21.28	64.39	50	45.08	sp|P61247|RS3A_HUMAN	40S ribosomal protein S3a OS=Homo sapiens GN=RPS3A PE=1 SV=2	HUMAN	16	1.43219	1.36773	1.78649	1.49969	1.47231	1.38038	1.47231	1.43219	1.90546	1.6293	1.58489	1.51356	1.83654	1.51356	1.80302	1.5417	1.49969	1.34276	1.92309	1.61436	1.85353	1.61436	1.52757	1.39316	1.27057	1.27057	1.21339	1.23595	1.03753	1.21339	1.01859	1.21339	0.963829	1.20226	0.816582	1.2942	1.25892	1.28233	1.19124	1.23595
515	21.17	21.56	37.48	13.46	10.13	sp|Q14152|EIF3A_HUMAN	Eukaryotic translation initiation factor 3 subunit A OS=Homo sapiens GN=EIF3A PE=1 SV=1	HUMAN	12	1.11686	1.30617	0.981748	1.2942	0.765597	1.34276	1.00925	1.2942	0.928966	1.33045	0.731139	1.28233	0.642688	1.47231	0.608135	1.39316	0.501187	1.41906	0.60256	1.39316	0.591562	1.33045	0.444631	1.38038	0.580764	1.45881	0.559758	1.43219	0.465586	1.39316	0.60256	1.43219	0.636796	1.33045	0.469894	1.38038	0.816582	1.38038	0.794328	1.33045
516	21.15	21.15	29.5	21.88	21.88	sp|Q9Y223|GLCNE_HUMAN	Bifunctional UDP-N-acetylglucosamine 2-epimerase/N-acetylmannosamine kinase OS=Homo sapiens GN=GNE PE=1 SV=1	HUMAN	12	1.03753	1.28233	0.92045	1.20226	0.870964	1.24738	1.03753	1.21339	0.92045	1.23595	0.870964	1.1695	1	1.20226	0.981748	1.20226	0.972747	1.20226	1	1.22462	0.981748	1.19124	0.981748	1.1695	0.954993	1.23595	0.937562	1.21339	0.928966	1.22462	1.07647	1.20226	1.05682	1.10662	1.04713	1.21339	1.13763	1.18032	1.11686	1.19124
517	21.13	21.13	60.25	53.69	53.69	sp|Q7Z4W1|DCXR_HUMAN	L-xylulose reductase OS=Homo sapiens GN=DCXR PE=1 SV=2	HUMAN	21	0.963829	1.08643	0.990832	1.07647	1	1.05682	0.963829	1.07647	0.990832	1.08643	1.00925	1.07647	0.990832	1.07647	0.954993	1.0666	1.00925	1.07647	1	1.09648	0.954993	1.07647	1.01859	1.09648	1.02802	1.10662	0.981748	1.08643	1.04713	1.09648	1	1.07647	0.954993	1.08643	1.01859	1.09648	0.981748	1.0666	0.946237	1.0666
518	21.13	21.13	33.89	24.5	24.5	sp|P51854|TKTL1_HUMAN	Transketolase-like protein 1 OS=Homo sapiens GN=TKTL1 PE=1 SV=2	HUMAN	11	0.420727	1.8197	0.505825	1.51356	0.717794	1.38038	0.515229	1.67494	0.613762	1.44544	0.887156	1.33045	0.559758	1.52757	0.515229	1.58489	0.77983	1.33045	0.698232	1.40605	0.630957	1.47231	0.972747	1.31826	1.36773	1.49969	1.22462	1.39316	1.92309	1.77011	1.09648	1.34276	1.02802	1.33045	1.57036	1.47231	0.772681	1.36773	0.717794	1.39316
519	21.11	21.29	62.61	50.15	48.94	sp|Q14914|PTGR1_HUMAN	Prostaglandin reductase 1 OS=Homo sapiens GN=PTGR1 PE=1 SV=2	HUMAN	16	0.619441	1.38038	0.49204	1.57036	0.529663	1.45881	1.11686	1.25892	0.972747	1.35519	0.963829	1.22462	0.619441	1.35519	0.586138	1.39316	0.559758	1.44544	1.11686	1.20226	1.07647	1.23595	1.05682	1.21339	1	1.22462	0.972747	1.23595	0.937562	1.21339	1.22462	1.28233	1.09648	1.35519	1.08643	1.23595	1.14815	1.22462	1.08643	1.21339
520	21.1	21.1	42.86	29.83	29.83	sp|P16870|CBPE_HUMAN	Carboxypeptidase E OS=Homo sapiens GN=CPE PE=1 SV=1	HUMAN	14	0.277971	1.57036	0.549541	1.47231	1.05682	1.2942	0.255859	1.6293	0.515229	1.49969	1	1.2942	0.724436	1.28233	0.731139	1.28233	0.870964	1.28233	0.679204	1.28233	0.717794	1.27057	0.824138	1.27057	2.39883	1.39316	2.77971	1.52757	2.85759	1.36773	1.30617	1.39316	1.2942	1.34276	1.59956	1.39316	0.672977	1.36773	0.691831	1.35519
521	21.08	21.08	67.54	66.04	66.04	sp|P30042|ES1_HUMAN	ES1 protein homolog, mitochondrial OS=Homo sapiens GN=C21orf33 PE=1 SV=3	HUMAN	16	0.625173	1.33045	0.972747	1.20226	0.737904	1.24738	1	1.22462	1.59956	1.36773	1.18032	1.25892	0.394457	1.65959	0.328095	1.88799	0.263027	1.99526	0.685488	1.30617	0.554626	1.52757	0.483059	1.45881	0.642688	1.31826	0.524808	1.52757	0.448745	1.48594	0.401791	1.7378	0.334195	1.99526	0.265461	2.12814	0.515229	1.52757	0.448745	1.67494
522	21.04	21.04	45.08	34.32	34.32	sp|P62495|ERF1_HUMAN	Eukaryotic peptide chain release factor subunit 1 OS=Homo sapiens GN=ETF1 PE=1 SV=3	HUMAN	12	0.496592	1.49969	0.672977	1.30617	0.570164	1.41906	0.625173	1.39316	0.83946	1.30617	0.731139	1.31826	0.524808	1.41906	0.448745	1.55597	0.457088	1.55597	0.654636	1.35519	0.559758	1.44544	0.570164	1.45881	1.00925	1.2942	0.870964	1.2942	0.862979	1.33045	0.751623	1.33045	0.654636	1.40605	0.654636	1.44544	0.855067	1.33045	0.758578	1.34276
523	20.99	21.09	52.55	52.55	47.45	sp|P38117|ETFB_HUMAN	Electron transfer flavoprotein subunit beta OS=Homo sapiens GN=ETFB PE=1 SV=3	HUMAN	11	0.685488	1.35519	1.03753	1.22462	1.13763	1.22462	0.831764	1.24738	1.24738	1.30617	1.40605	1.38038	0.879022	1.24738	0.744732	1.2942	1.07647	1.21339	1.07647	1.25892	0.895365	1.23595	1.31826	1.35519	1.28233	1.30617	1.08643	1.24738	1.58489	1.43219	0.831764	1.25892	0.717794	1.28233	1.02802	1.24738	0.751623	1.2942	0.625173	1.39316
524	20.96	20.97	39.32	30.78	25.27	sp|P36871|PGM1_HUMAN	Phosphoglucomutase-1 OS=Homo sapiens GN=PGM1 PE=1 SV=3	HUMAN	11	0.559758	1.52757	0.465586	1.8197	0.660694	1.31826	0.660694	1.45881	0.586138	1.61436	0.77983	1.30617	0.353183	2.01372	0.586138	1.47231	0.801678	1.30617	0.409261	1.90546	0.685488	1.39316	0.954993	1.31826	0.630957	1.57036	1.03753	1.33045	1.41906	1.41906	0.724436	1.43219	1.18032	1.41906	1.65959	1.67494	0.524808	1.77011	0.879022	1.33045
525	20.76	31.85	32.75	24.73	22.09	sp|P05023|AT1A1_HUMAN	Sodium/potassium-transporting ATPase subunit alpha-1 OS=Homo sapiens GN=ATP1A1 PE=1 SV=1	HUMAN	20	1.08643	1.48594	0.870964	1.27057	0.972747	1.23595	1.20226	1.34276	0.963829	1.27057	1.07647	1.14815	0.895365	1.20226	0.981748	1.33045	0.981748	1.57036	0.990832	1.20226	1.08643	1.31826	1.08643	1.41906	0.816582	1.24738	0.895365	1.51356	0.895365	1.36773	1.01859	1.24738	1.11686	1.23595	1.11686	1.61436	0.912011	1.23595	1	1.27057
526	20.75	20.75	27.15	22.74	22.74	tr|B4DJV2|B4DJV2_HUMAN	Citrate synthase OS=Homo sapiens GN=CS PE=2 SV=1	HUMAN	24	0.981748	1.18032	1.24738	1.18032	1.10662	1.1695	2.24905	1.78649	2.70396	1.90546	2.53513	1.92309	0.903649	1.20226	0.801678	1.24738	1.15878	1.1695	2.0893	1.69044	1.83654	1.61436	2.53513	1.83654	0.912011	1.18032	0.787046	1.24738	1.15878	1.18032	0.731139	1.24738	0.625173	1.34276	0.937562	1.23595	0.809096	1.23595	0.685488	1.34276
527	20.74	20.8	57.14	45.35	43.99	sp|Q9BZV1|UBXN6_HUMAN	UBX domain-containing protein 6 OS=Homo sapiens GN=UBXN6 PE=1 SV=1	HUMAN	18	1.13763	1.35519	1.11686	1.31826	0.895365	1.34276	1.00925	1.34276	0.990832	1.34276	0.77983	1.35519	1.0666	1.2942	1.03753	1.33045	0.432514	1.97697	0.954993	1.34276	0.912011	1.31826	0.383707	2.07014	0.92045	1.35519	0.895365	1.35519	0.398107	1.90546	0.946237	1.30617	0.912011	1.30617	0.390841	2.07014	1.19124	1.34276	1.13763	1.2942
528	20.72	20.76	73.97	69.86	69.86	sp|P12273|PIP_HUMAN	Prolactin-inducible protein OS=Homo sapiens GN=PIP PE=1 SV=1	HUMAN	36	1.27057	1.15878	1.78649	1.33045	1.04713	1.11686	2.67917	1.59956	3.34195	1.69044	2.05116	1.39316	1.58489	1.2942	0.731139	1.15878	1.80302	1.33045	3.04789	1.67494	1.41906	1.19124	3.40408	1.69044	1.21339	1.1695	0.554626	1.31826	1.36773	1.18032	0.887156	1.09648	0.401791	1.51356	0.990832	1.09648	1.45881	1.21339	0.685488	1.21339
529	20.7	20.7	68.54	60.09	56.81	sp|P48047|ATPO_HUMAN	ATP synthase subunit O, mitochondrial OS=Homo sapiens GN=ATP5O PE=1 SV=1	HUMAN	13	1.97697	1.44544	2.07014	1.48594	1.69044	1.39316	3.37287	2.01372	3.40408	2.03236	2.72898	1.90546	1.04713	1.22462	0.903649	1.28233	1.0666	1.22462	1.65959	1.45881	1.44544	1.45881	1.70608	1.47231	0.515229	1.48594	0.440555	1.52757	0.539511	1.44544	0.49204	1.52757	0.416869	1.58489	0.515229	1.47231	0.613762	1.43219	0.515229	1.49969
530	20.69	20.69	54.75	39.24	38.92	sp|P59910|DJB13_HUMAN	DnaJ homolog subfamily B member 13 OS=Homo sapiens GN=DNAJB13 PE=2 SV=1	HUMAN	13	1.05682	1.09648	1.05682	1.09648	0.981748	1.11686	0.981748	1.07647	0.981748	1.09648	0.912011	1.11686	1.07647	1.10662	0.990832	1.08643	1.00925	1.11686	1	1.10662	0.92045	1.09648	0.937562	1.11686	1.00925	1.09648	0.928966	1.10662	0.946237	1.11686	1.00925	1.10662	0.928966	1.07647	0.946237	1.09648	1.08643	1.1272	1	1.09648
531	20.66	20.67	36.31	23.36	20.68	sp|Q96NG3|TTC25_HUMAN	Tetratricopeptide repeat protein 25 OS=Homo sapiens GN=TTC25 PE=2 SV=2	HUMAN	10	1.70608	1.49969	1.69044	1.48594	2.0893	1.61436	1.04713	1.31826	1.10662	1.33045	1.33045	1.33045	1.51356	1.43219	2.1677	1.64437	1.77011	1.49969	0.92045	1.34276	1.39316	1.35519	1.09648	1.31826	0.831764	1.38038	1.28233	1.38038	1	1.33045	0.83946	1.38038	1.28233	1.38038	0.963829	1.35519	0.685488	1.43219	1.04713	1.30617
532	20.65	35.89	48.87	47.74	47.74	sp|Q92526|TCPW_HUMAN	T-complex protein 1 subunit zeta-2 OS=Homo sapiens GN=CCT6B PE=1 SV=5	HUMAN	24	0.405508	1.52757	0.387258	1.58489	0.313329	1.77011	0.448745	1.41906	0.432514	1.45881	0.334195	1.70608	0.376704	1.65959	0.405508	1.57036	0.440555	1.52757	0.428549	1.49969	0.448745	1.47231	0.501187	1.38038	0.963829	1.23595	1.02802	1.27057	1.13763	1.27057	0.903649	1.27057	1.02802	1.22462	1.09648	1.24738	1.22462	1.25892	1.39316	1.33045
533	20.64	22.76	50	39.23	36.87	sp|Q8IYT1|FA71A_HUMAN	Protein FAM71A OS=Homo sapiens GN=FAM71A PE=2 SV=2	HUMAN	20	0.648634	1.23595	0.937562	1.20226	1.15878	1.30617	0.704693	1.36773	1.15878	1.23595	1.44544	1.31826	0.787046	1.24738	0.794328	1.25892	0.946237	1.21339	1.02802	1.21339	1.04713	1.19124	1.22462	1.22462	1.40605	1.30617	1.43219	1.39316	1.6293	1.40605	0.946237	1.24738	0.870964	1.24738	1.05682	1.22462	0.711214	1.35519	0.698232	1.33045
534	20.64	21.12	43.42	35.07	32.78	sp|Q96MA6|KAD8_HUMAN	Adenylate kinase 8 OS=Homo sapiens GN=AK8 PE=1 SV=1	HUMAN	14	1.34276	1.35519	0.92045	1.34276	1.23595	1.34276	1.67494	1.47231	1.10662	1.43219	1.49969	1.43219	1.10662	1.30617	0.672977	1.40605	0.283139	2.39883	1.35519	1.34276	0.862979	1.35519	0.363078	2.05116	0.809096	1.34276	0.496592	1.6293	0.21677	2.70396	1.19124	1.35519	0.731139	1.34276	0.343558	1.97697	0.887156	1.33045	0.549541	1.58489
535	20.61	30.43	48.77	46.31	46.09	sp|P31150|GDIA_HUMAN	Rab GDP dissociation inhibitor alpha OS=Homo sapiens GN=GDI1 PE=1 SV=2	HUMAN	20	0.169044	2.0893	0.288403	1.75388	0.203236	1.99526	0.231207	1.78649	0.366438	1.64437	0.277971	1.7378	0.363078	1.51356	0.244343	1.8197	0.185353	1.97697	0.465586	1.44544	0.293765	1.77011	0.237684	1.8197	2.208	1.51356	1.24738	1.25892	1.04713	1.36773	1.25892	1.31826	0.772681	1.27057	0.625173	1.31826	1.85353	1.52757	1.10662	1.31826
536	20.61	20.61	78.44	59.63	58.72	sp|P09488|GSTM1_HUMAN	Glutathione S-transferase Mu 1 OS=Homo sapiens GN=GSTM1 PE=1 SV=3	HUMAN	16	1.55597	1.49969	1.90546	1.5417	0.711214	1.57036	0.691831	1.44544	0.794328	1.48594	0.288403	2.24905	1.47231	1.41906	1.83654	1.64437	1.75388	1.57036	0.597035	1.64437	0.77983	1.40605	0.698232	1.48594	0.963829	1.55597	1.23595	1.58489	0.954993	1.48594	0.698232	1.64437	0.990832	1.41906	0.895365	1.47231	1.80302	1.47231	2.83139	2.14783
537	20.56	21.56	34.75	31.25	28.75	sp|P36507|MP2K2_HUMAN	Dual specificity mitogen-activated protein kinase kinase 2 OS=Homo sapiens GN=MAP2K2 PE=1 SV=1	HUMAN	13	0.972747	1.18032	0.990832	1.19124	0.981748	1.13763	1	1.15878	1.02802	1.13763	1.00925	1.19124	1.00925	1.20226	1	1.11686	0.972747	1.22462	1.04713	1.25892	1.03753	1.1695	1.00925	1.18032	1.02802	1.23595	1.01859	1.13763	0.990832	1.15878	1	1.18032	1	1.11686	0.963829	1.13763	1.01859	1.20226	1.01859	1.1272
538	20.5	22.54	56.36	41.82	37.05	sp|P62191|PRS4_HUMAN	26S protease regulatory subunit 4 OS=Homo sapiens GN=PSMC1 PE=1 SV=1	HUMAN	22	0.432514	1.57036	0.416869	1.6293	0.255859	1.97697	0.60256	1.33045	0.57544	1.39316	0.340408	1.7378	0.474242	1.5417	0.487529	1.47231	0.409261	1.69044	0.648634	1.33045	0.672977	1.27057	0.597035	1.35519	1.0666	1.20226	1.14815	1.21339	0.946237	1.21339	1.1695	1.23595	1.15878	1.23595	1.00925	1.21339	1.85353	1.39316	1.90546	1.44544
539	20.45	20.45	78.54	69.35	69.35	sp|Q99714|HCD2_HUMAN	3-hydroxyacyl-CoA dehydrogenase type-2 OS=Homo sapiens GN=HSD17B10 PE=1 SV=3	HUMAN	20	0.879022	1.27057	0.501187	1.41906	1.22462	1.22462	1.01859	1.22462	0.505825	1.39316	1.22462	1.21339	1.08643	1.22462	1.02802	1.21339	0.912011	1.25892	1.1695	1.22462	1.04713	1.21339	0.937562	1.22462	1.23595	1.27057	1.0666	1.21339	0.912011	1.23595	2.33346	1.51356	2.05116	1.39316	1.70608	1.27057	0.912011	1.20226	0.862979	1.21339
541	20.44	20.44	62.46	47.95	43.85	sp|Q6J272|F166A_HUMAN	Protein FAM166A OS=Homo sapiens GN=FAM166A PE=2 SV=1	HUMAN	15	0.855067	1.25892	0.963829	1.24738	0.549541	1.57036	1.11686	1.25892	1.25892	1.28233	0.737904	1.38038	0.92045	1.27057	1.10662	1.24738	1.15878	1.25892	1.23595	1.2942	1.43219	1.34276	1.48594	1.33045	1.09648	1.25892	1.28233	1.30617	1.31826	1.2942	0.963829	1.27057	1.14815	1.25892	1.1695	1.24738	1.67494	1.47231	1.97697	1.65959
540	20.44	20.46	39.91	31.36	29.82	sp|P39656|OST48_HUMAN	Dolichyl-diphosphooligosaccharide--protein glycosyltransferase 48 kDa subunit OS=Homo sapiens GN=DDOST PE=1 SV=4	HUMAN	14	1.21339	1.22462	1.1695	1.25892	1.30617	1.25892	1.22462	1.34276	1.14815	1.31826	1.34276	1.44544	0.981748	1.2942	1.18032	1.23595	1.30617	1.24738	0.954993	1.28233	1.1695	1.31826	1.33045	1.40605	0.794328	1.34276	0.954993	1.24738	1.0666	1.24738	0.83946	1.33045	0.981748	1.25892	1.1272	1.24738	0.758578	1.35519	0.879022	1.28233
542	20.4	20.41	39.69	34.16	34.16	sp|Q9NNW7|TRXR2_HUMAN	Thioredoxin reductase 2, mitochondrial OS=Homo sapiens GN=TXNRD2 PE=1 SV=3	HUMAN	15	1.30617	1.52757	1.40605	1.49969	1.24738	1.43219	1.67494	1.6293	1.72187	1.78649	1.61436	1.69044	0.794328	1.45881	0.990832	1.40605	1.58489	1.45881	0.824138	1.48594	1.14815	1.45881	2.03236	1.80302	0.580764	1.51356	0.758578	1.67494	1.19124	1.45881	0.501187	1.85353	0.672977	1.45881	1.14815	1.40605	0.559758	1.67494	0.794328	1.45881
543	20.38	20.4	25.08	18.96	15.15	sp|P16615-2|AT2A2_HUMAN	Isoform 2 of Sarcoplasmic/endoplasmic reticulum calcium ATPase 2 OS=Homo sapiens GN=ATP2A2	HUMAN	16	0.990832	1.28233	1.04713	1.14815	1.0666	1.23595	1.09648	1.19124	1.15878	1.1272	1.18032	1.21339	1	1.15878	0.963829	1.18032	1.08643	1.23595	1.10662	1.1695	1.0666	1.21339	1.20226	1.19124	1	1.19124	0.963829	1.22462	1.08643	1.25892	0.946237	1.15878	0.912011	1.1695	1.02802	1.21339	0.928966	1.19124	0.895365	1.23595
544	20.35	20.35	50	35.19	33.65	sp|Q5T124|UBX11_HUMAN	UBX domain-containing protein 11 OS=Homo sapiens GN=UBXN11 PE=2 SV=2	HUMAN	11	0.559758	1.45881	0.519996	1.59956	0.679204	1.41906	0.831764	1.34276	0.831764	1.38038	1.00925	1.38038	0.613762	1.48594	0.672977	1.40605	0.539511	1.51356	0.963829	1.38038	1	1.35519	0.855067	1.52757	1.11686	1.35519	1.19124	1.38038	0.963829	1.34276	1.14815	1.35519	1.24738	1.39316	1.02802	1.34276	0.855067	1.39316	0.954993	1.34276
545	20.29	21	37.47	36.09	34.71	sp|Q9Y615|ACL7A_HUMAN	Actin-like protein 7A OS=Homo sapiens GN=ACTL7A PE=1 SV=1	HUMAN	23	0.801678	1.33045	1.01859	1.33045	0.679204	1.40605	0.831764	1.33045	1.07647	1.27057	0.698232	1.41906	0.990832	1.33045	0.724436	1.38038	1.03753	1.31826	1.03753	1.30617	0.765597	1.35519	1.09648	1.31826	1.23595	1.34276	0.912011	1.34276	1.31826	1.36773	0.954993	1.24738	0.711214	1.40605	1	1.31826	1.47231	1.47231	1.10662	1.33045
546	20.24	20.47	35.06	21.49	20.23	tr|F5H4R9|F5H4R9_HUMAN	Dynamin-2 OS=Homo sapiens GN=DNM2 PE=2 SV=1	HUMAN	12	0.801678	1.30617	0.642688	1.43219	0.879022	1.30617	0.895365	1.28233	0.698232	1.39316	0.972747	1.2942	1.05682	1.2942	0.751623	1.35519	0.809096	1.30617	1.18032	1.30617	0.824138	1.31826	0.912011	1.30617	1.31826	1.35519	0.912011	1.30617	1.01859	1.31826	1.6293	1.43219	1.19124	1.34276	1.28233	1.36773	1.19124	1.30617	0.831764	1.31826
547	20.2	20.25	57.18	45.34	45.34	sp|Q9BWD1|THIC_HUMAN	Acetyl-CoA acetyltransferase, cytosolic OS=Homo sapiens GN=ACAT2 PE=1 SV=2	HUMAN	12	0.564937	1.5417	0.42462	1.77011	0.49204	1.57036	0.636796	1.45881	0.448745	1.69044	0.554626	1.43219	0.570164	1.49969	0.717794	1.39316	0.724436	1.40605	0.636796	1.45881	0.731139	1.41906	0.772681	1.41906	0.981748	1.35519	1.22462	1.41906	1.33045	1.43219	1.31826	1.61436	1.6293	1.47231	1.47231	1.70608	1.11686	1.39316	1.45881	1.39316
548	20.17	20.23	20.98	11.05	10.61	sp|O00468-6|AGRIN_HUMAN	Isoform 6 of Agrin OS=Homo sapiens GN=AGRN	HUMAN	14	1.70608	1.59956	1.15878	1.49969	1.64437	1.67494	1.1272	1.44544	0.77983	1.47231	1.09648	1.45881	2.05116	1.80302	1.01859	1.51356	1.83654	1.77011	1.39316	1.55597	0.636796	1.52757	1.22462	1.49969	1.22462	1.5417	0.524808	1.6293	1.03753	1.51356	1.8197	1.69044	0.855067	1.58489	1.6293	1.65959	1.2942	1.49969	0.619441	1.52757
549	20.16	20.16	39.44	28.89	25.56	sp|Q16610|ECM1_HUMAN	Extracellular matrix protein 1 OS=Homo sapiens GN=ECM1 PE=1 SV=2	HUMAN	12	1.88799	1.51356	1.6293	1.45881	1.69044	1.38038	1.00925	1.25892	0.831764	1.24738	0.92045	1.27057	1.25892	1.30617	1.95885	1.5417	1.28233	1.34276	0.711214	1.30617	0.990832	1.25892	0.704693	1.25892	0.711214	1.35519	1.02802	1.23595	0.711214	1.27057	0.794328	1.35519	1.19124	1.25892	0.809096	1.25892	0.744732	1.30617	1.07647	1.25892
550	20.1	20.1	62.9	50.4	44.76	sp|O14818|PSA7_HUMAN	Proteasome subunit alpha type-7 OS=Homo sapiens GN=PSMA7 PE=1 SV=1	HUMAN	17	0.47863	1.75388	0.704693	1.25892	0.519996	1.52757	0.887156	1.41906	1.35519	1.44544	0.963829	1.38038	0.570164	1.57036	0.457088	1.70608	0.452898	1.87068	1.10662	1.39316	0.862979	1.40605	0.870964	1.43219	1.21339	1.44544	0.972747	1.44544	0.954993	1.39316	0.831764	1.38038	0.648634	1.52757	0.654636	1.61436	1.09648	1.41906	0.847227	1.40605
552	20.09	20.4	65.54	62.84	58.78	sp|Q04837|SSBP_HUMAN	Single-stranded DNA-binding protein, mitochondrial OS=Homo sapiens GN=SSBP1 PE=1 SV=1	HUMAN	34	2.39883	1.51356	1.75388	1.44544	2.01372	1.6293	3.13329	1.7378	2.208	1.61436	2.65461	1.87068	1.22462	1.20226	1.1695	1.20226	1.38038	1.31826	1.44544	1.23595	1.59956	1.36773	1.85353	1.55597	0.483059	1.44544	0.436516	1.57036	0.539511	1.30617	0.744732	1.27057	0.731139	1.28233	0.824138	1.21339	0.613762	1.47231	0.591562	1.49969
551	20.09	21.35	42.86	35.47	33.5	sp|P05154|IPSP_HUMAN	Plasma serine protease inhibitor OS=Homo sapiens GN=SERPINA5 PE=1 SV=3	HUMAN	18	0.870964	1.30617	1.33045	1.22462	1	1.31826	1.04713	1.35519	1.59956	1.47231	1.21339	1.34276	0.954993	1.2942	0.990832	1.2942	0.474242	1.65959	1.1695	1.38038	1.19124	1.35519	0.580764	1.41906	1.07647	1.30617	1.09648	1.31826	0.534564	1.55597	0.711214	1.2942	0.731139	1.33045	0.356451	1.80302	0.946237	1.30617	0.981748	1.30617
553	20.07	20.09	45.99	34.31	31.02	sp|O43776|SYNC_HUMAN	Asparagine--tRNA ligase, cytoplasmic OS=Homo sapiens GN=NARS PE=1 SV=1	HUMAN	15	1.39316	1.39316	0.704693	1.38038	0.625173	1.47231	0.895365	1.27057	0.469894	1.55597	0.42462	1.65959	0.912011	1.28233	1.39316	1.38038	1.13763	1.33045	0.597035	1.35519	0.912011	1.27057	0.711214	1.35519	0.654636	1.35519	1.01859	1.27057	0.794328	1.33045	1.2942	1.39316	1.90546	1.57036	1.5417	1.43219	1.39316	1.41906	2.07014	1.6293
554	20.07	20.07	54.84	40.32	38.94	sp|O60664|PLIN3_HUMAN	Perilipin-3 OS=Homo sapiens GN=PLIN3 PE=1 SV=3	HUMAN	14	0.255859	2.18776	0.679204	1.36773	0.380189	1.70608	0.220801	2.48886	0.636796	1.39316	0.331131	1.92309	0.465586	1.61436	0.49204	1.49969	0.346737	1.95885	0.401791	1.85353	0.448745	1.59956	0.337287	1.99526	1.95885	1.59956	1.99526	1.67494	1.2942	1.31826	0.648634	1.48594	0.691831	1.36773	0.49204	1.70608	1.30617	1.38038	1.36773	1.40605
555	20.05	22.15	38.56	27.75	26.27	tr|B4DVE7|B4DVE7_HUMAN	Annexin OS=Homo sapiens GN=ANXA11 PE=2 SV=1	HUMAN	12	1.0666	1.35519	1.0666	1.31826	1.15878	1.33045	0.879022	1.27057	0.879022	1.30617	0.963829	1.36773	0.765597	1.45881	1.19124	1.36773	0.963829	1.25892	0.630957	1.51356	0.981748	1.34276	0.794328	1.39316	0.711214	1.48594	1.10662	1.36773	0.895365	1.38038	0.704693	1.49969	1.10662	1.35519	0.887156	1.35519	0.654636	1.49969	1.00925	1.2942
556	20.04	21.05	61.81	54.37	54.37	sp|P67775|PP2AA_HUMAN	Serine/threonine-protein phosphatase 2A catalytic subunit alpha isoform OS=Homo sapiens GN=PPP2CA PE=1 SV=1	HUMAN	24	1	1.49969	0.903649	1.49969	0.855067	1.34276	1.10662	1.64437	1.00925	1.40605	0.954993	1.23595	0.895365	1.34276	0.972747	1.39316	0.981748	1.48594	1	1.5417	1.07647	1.40605	1.08643	1.57036	0.887156	1.65959	0.963829	1.78649	0.972747	1.57036	0.981748	1.43219	1.05682	1.39316	1.07647	1.85353	1.03753	1.57036	1.11686	1.33045
557	20.03	35.63	39.83	34.58	32.2	sp|P13647|K2C5_HUMAN	Keratin, type II cytoskeletal 5 OS=Homo sapiens GN=KRT5 PE=1 SV=3	HUMAN	32	3.0761	1.61436	2.91072	1.67494	1.1695	1.40605	7.72681	2.48886	6.85488	2.44343	2.37684	1.57036	2.39883	1.45881	2.0893	1.52757	2.96483	1.72187	6.0256	2.14783	5.34564	2.39883	6.42688	2.31206	0.772681	1.36773	0.642688	1.35519	1.00925	1.34276	0.816582	1.41906	0.685488	1.39316	1.08643	1.33045	1.83654	1.41906	1.55597	1.44544
560	20.03	20.04	43.1	29.49	28.54	sp|P52292|IMA1_HUMAN	Importin subunit alpha-1 OS=Homo sapiens GN=KPNA2 PE=1 SV=1	HUMAN	18	0.390841	1.6293	0.737904	1.28233	0.457088	1.61436	0.383707	1.7378	0.765597	1.2942	0.483059	1.61436	0.816582	1.24738	0.648634	1.31826	0.698232	1.35519	0.824138	1.2942	0.679204	1.33045	0.717794	1.38038	2.10863	1.52757	1.85353	1.52757	1.75388	1.33045	1.05682	1.23595	0.903649	1.22462	0.946237	1.31826	1.65959	1.40605	1.39316	1.36773
559	20.03	20.37	43.62	32.89	31.54	sp|P36542|ATPG_HUMAN	ATP synthase subunit gamma, mitochondrial OS=Homo sapiens GN=ATP5C1 PE=1 SV=1	HUMAN	16	0.912011	1.25892	1.59956	1.38038	1.59956	1.45881	2.83139	1.67494	4.96592	2.31206	4.28548	2.12814	1.01859	1.24738	1.20226	1.28233	1.22462	1.25892	3.31131	2.05116	3.56451	1.99526	3.46737	1.85353	1.08643	1.28233	1.2942	1.33045	1.19124	1.28233	0.619441	1.33045	0.691831	1.34276	0.724436	1.35519	0.679204	1.2942	0.765597	1.2942
558	20.03	20.8	25.52	15.36	12.88	sp|Q7Z745-2|MRO2B_HUMAN	Isoform 2 of Maestro heat-like repeat-containing protein family member 2B OS=Homo sapiens GN=MROH2B	HUMAN	12	0.895365	1.35519	0.855067	1.36773	1.19124	1.35519	0.515229	1.6293	0.515229	1.57036	0.711214	1.36773	0.465586	1.58489	0.824138	1.34276	0.416869	1.77011	0.293765	1.85353	0.501187	1.47231	0.260615	2.0893	0.544503	1.43219	0.954993	1.36773	0.461318	1.59956	0.591562	1.41906	1.00925	1.41906	0.519996	1.48594	0.409261	1.64437	0.737904	1.34276
562	20.02	20.02	81.58	75.66	75.66	tr|G8JLA2|G8JLA2_HUMAN	Myosin light polypeptide 6 OS=Homo sapiens GN=MYL6 PE=2 SV=1	HUMAN	21	1.70608	1.44544	1.44544	1.41906	1.85353	1.61436	1.6293	1.43219	1.43219	1.44544	1.80302	1.61436	2.24905	1.61436	1.67494	1.58489	1.22462	1.58489	2.18776	1.6293	1.69044	1.59956	1.19124	1.59956	1.28233	1.39316	1.02802	1.41906	0.765597	1.5417	1.52757	1.41906	1.19124	1.43219	0.895365	1.72187	1.19124	1.34276	0.954993	1.34276
561	20.02	20.02	69.27	61.01	61.01	sp|P00492|HPRT_HUMAN	Hypoxanthine-guanine phosphoribosyltransferase OS=Homo sapiens GN=HPRT1 PE=1 SV=2	HUMAN	15	0.222843	1.85353	0.280543	1.61436	0.285759	1.61436	0.237684	1.87068	0.310456	1.59956	0.313329	1.59956	0.334195	1.52757	0.239883	1.72187	0.246604	1.77011	0.380189	1.48594	0.265461	1.67494	0.275423	1.72187	1.5417	1.44544	1.09648	1.33045	1.1272	1.38038	1.27057	1.34276	0.831764	1.34276	0.92045	1.33045	1.23595	1.34276	0.887156	1.33045
563	20.01	22.11	32.9	26.19	20.79	sp|P09960|LKHA4_HUMAN	Leukotriene A-4 hydrolase OS=Homo sapiens GN=LTA4H PE=1 SV=2	HUMAN	14	0.847227	1.47231	0.981748	1.41906	0.772681	1.47231	0.60256	1.65959	0.704693	1.31826	0.549541	1.59956	0.912011	1.44544	1.21339	1.47231	0.613762	1.55597	0.654636	1.43219	0.855067	1.30617	0.444631	1.72187	1.00925	1.51356	1.43219	1.64437	0.711214	1.48594	0.912011	1.36773	1.20226	1.28233	0.608135	1.61436	1.18032	1.45881	1.55597	1.55597
564	20.01	21	36.75	20.77	20.49	sp|Q9H892-2|TTC12_HUMAN	Isoform 2 of Tetratricopeptide repeat protein 12 OS=Homo sapiens GN=TTC12	HUMAN	11	0.831764	1.49969	0.539511	1.77011	1.00925	1.36773	1.19124	1.47231	0.83946	1.65959	1.44544	1.61436	0.737904	1.36773	0.737904	1.45881	0.698232	1.48594	1.08643	1.51356	1.0666	1.48594	1.04713	1.5417	0.879022	1.48594	0.92045	1.58489	0.887156	1.5417	1.38038	1.59956	1.40605	1.64437	1.2942	1.58489	0.724436	1.43219	0.724436	1.47231
565	20	20.07	58.56	48.35	48.35	sp|P13804|ETFA_HUMAN	Electron transfer flavoprotein subunit alpha, mitochondrial OS=Homo sapiens GN=ETFA PE=1 SV=1	HUMAN	20	0.666807	1.38038	1.02802	1.22462	0.698232	1.33045	1.34276	1.38038	1.87068	1.49969	1.25892	1.2942	0.92045	1.22462	0.420727	1.77011	0.92045	1.23595	1.67494	1.44544	0.809096	1.28233	1.61436	1.41906	1.36773	1.30617	0.642688	1.39316	1.2942	1.28233	0.83946	1.24738	0.420727	1.67494	0.847227	1.23595	1.31826	1.30617	0.642688	1.36773
570	20	20	50	45.14	45.14	sp|Q53H82|LACB2_HUMAN	Beta-lactamase-like protein 2 OS=Homo sapiens GN=LACTB2 PE=1 SV=2	HUMAN	18	0.954993	1.23595	0.887156	1.27057	0.831764	1.24738	1.03753	1.23595	0.954993	1.25892	0.895365	1.23595	0.77983	1.25892	0.539511	1.48594	0.787046	1.2942	0.847227	1.23595	0.580764	1.44544	0.847227	1.27057	0.801678	1.27057	0.559758	1.45881	0.816582	1.28233	0.879022	1.27057	0.613762	1.40605	0.879022	1.28233	0.937562	1.2942	0.630957	1.44544
571	20	20	58.94	54.37	54.37	sp|P28074|PSB5_HUMAN	Proteasome subunit beta type-5 OS=Homo sapiens GN=PSMB5 PE=1 SV=3	HUMAN	17	0.554626	1.55597	0.322107	1.75388	0.452898	1.55597	0.469894	1.7378	0.283139	1.90546	0.383707	1.7378	0.416869	1.67494	0.505825	1.5417	0.487529	1.57036	0.366438	1.8197	0.461318	1.61436	0.420727	1.72187	0.772681	1.38038	0.887156	1.38038	0.809096	1.41906	1.33045	1.39316	1.51356	1.40605	1.45881	1.39316	1	1.40605	1.21339	1.40605
569	20	20	72.87	44.96	44.96	sp|P10606|COX5B_HUMAN	Cytochrome c oxidase subunit 5B, mitochondrial OS=Homo sapiens GN=COX5B PE=1 SV=2	HUMAN	15	1.72187	1.40605	2.33346	1.52757	2.44343	1.52757	2.42103	1.75388	3.22107	1.90546	3.43558	1.97697	2.01372	1.47231	1.70608	1.40605	2.12814	1.48594	2.77971	1.85353	2.44343	1.80302	2.96483	1.88799	1.18032	1.27057	1.01859	1.25892	1.25892	1.2942	0.862979	1.20226	0.731139	1.23595	0.912011	1.22462	0.816582	1.15878	0.698232	1.19124
567	20	20.03	28.75	22.2	22.2	sp|P43155|CACP_HUMAN	Carnitine O-acetyltransferase OS=Homo sapiens GN=CRAT PE=1 SV=5	HUMAN	14	0.717794	1.40605	1.09648	1.21339	1.09648	1.20226	0.731139	1.39316	1.09648	1.20226	1.11686	1.19124	1	1.22462	0.831764	1.23595	0.758578	1.2942	1	1.25892	0.855067	1.21339	0.772681	1.2942	1.38038	1.38038	1.19124	1.35519	1.0666	1.27057	0.912011	1.20226	0.765597	1.25892	0.685488	1.35519	0.887156	1.22462	0.758578	1.22462
566	20	20.05	54.38	33.93	33.93	sp|Q93099|HGD_HUMAN	Homogentisate 1,2-dioxygenase OS=Homo sapiens GN=HGD PE=1 SV=2	HUMAN	13	0.636796	1.40605	0.376704	1.72187	0.711214	1.33045	0.981748	1.34276	0.608135	1.36773	1.09648	1.34276	0.440555	1.6293	0.461318	1.61436	0.608135	1.47231	0.685488	1.34276	0.717794	1.33045	0.972747	1.2942	0.672977	1.39316	0.731139	1.35519	0.981748	1.35519	1.14815	1.33045	1.19124	1.33045	1.65959	1.43219	0.60256	1.47231	0.630957	1.48594
568	20	20	35.7	31.81	31.81	tr|E9PQ57|E9PQ57_HUMAN	mRNA export factor OS=Homo sapiens GN=RAE1 PE=2 SV=1	HUMAN	13	0.413047	1.58489	0.483059	1.48594	0.483059	1.49969	0.501187	1.48594	0.60256	1.36773	0.608135	1.36773	0.586138	1.31826	0.487529	1.47231	0.698232	1.25892	0.737904	1.23595	0.608135	1.34276	0.879022	1.23595	1.44544	1.41906	1.21339	1.2942	1.72187	1.47231	1.21339	1.33045	0.981748	1.23595	1.47231	1.39316	1.22462	1.36773	1.00925	1.24738
572	19.88	20.2	28.31	10.08	8.817	sp|Q9NQT8|KI13B_HUMAN	Kinesin-like protein KIF13B OS=Homo sapiens GN=KIF13B PE=1 SV=2	HUMAN	12	0.57544	1.78649	0.549541	1.67494	0.809096	1.48594	0.524808	1.85353	0.524808	1.67494	0.744732	1.44544	1.02802	1.47231	0.954993	1.40605	0.731139	1.51356	0.946237	1.44544	0.887156	1.40605	0.691831	1.49969	1.7378	1.70608	1.75388	1.87068	1.34276	1.70608	1.85353	1.69044	1.67494	1.65959	1.25892	1.52757	1.27057	1.47231	1.18032	1.47231
573	19.84	19.84	44.21	41.46	41.46	sp|Q9UBQ7|GRHPR_HUMAN	Glyoxylate reductase/hydroxypyruvate reductase OS=Homo sapiens GN=GRHPR PE=1 SV=1	HUMAN	14	0.487529	1.52757	0.625173	1.30617	0.496592	1.45881	0.809096	1.31826	1.09648	1.23595	0.83946	1.23595	0.685488	1.2942	0.691831	1.2942	0.636796	1.25892	1.15878	1.20226	1.19124	1.22462	1.0666	1.22462	1.39316	1.31826	1.47231	1.39316	1.2942	1.36773	1.04713	1.24738	1.11686	1.21339	1	1.20226	1.35519	1.24738	1.43219	1.30617
574	19.83	19.99	39.76	25.38	24.16	sp|Q96IV0|NGLY1_HUMAN	Peptide-N(4)-(N-acetyl-beta-glucosaminyl)asparagine amidase OS=Homo sapiens GN=NGLY1 PE=1 SV=1	HUMAN	13	0.356451	2.05116	0.666807	1.43219	0.809096	1.33045	0.436516	1.87068	0.801678	1.39316	0.972747	1.39316	0.369828	1.78649	0.77983	1.36773	0.698232	1.43219	0.428549	1.72187	0.928966	1.39316	0.83946	1.39316	0.946237	1.5417	2.10863	1.85353	1.85353	1.75388	0.544503	1.58489	1.15878	1.39316	1.03753	1.38038	0.457088	1.67494	0.954993	1.36773
575	19.82	19.82	45.33	29.28	23.63	sp|Q92696|PGTA_HUMAN	Geranylgeranyl transferase type-2 subunit alpha OS=Homo sapiens GN=RABGGTA PE=1 SV=2	HUMAN	13	0.981748	1.34276	1.25892	1.35519	1.39316	1.35519	0.83946	1.33045	1.05682	1.34276	1.18032	1.33045	1.19124	1.33045	1.52757	1.40605	1.13763	1.34276	1.01859	1.31826	1.28233	1.31826	0.972747	1.30617	1.22462	1.36773	1.48594	1.34276	1.15878	1.33045	0.946237	1.34276	1.21339	1.36773	0.903649	1.34276	0.847227	1.36773	1.08643	1.27057
576	19.81	19.83	22.97	14.66	14.66	sp|O43592|XPOT_HUMAN	Exportin-T OS=Homo sapiens GN=XPOT PE=1 SV=2	HUMAN	14	0.981748	1.24738	0.963829	1.14815	0.887156	1.22462	0.946237	1.24738	0.937562	1.20226	0.855067	1.20226	0.946237	1.25892	1.07647	1.30617	1.03753	1.25892	0.912011	1.31826	1.03753	1.27057	1	1.2942	0.946237	1.24738	1.07647	1.31826	1.03753	1.27057	0.963829	1.33045	1.09648	1.35519	1.05682	1.28233	1.05682	1.27057	1.20226	1.33045
577	19.77	19.77	30	21.54	19.54	sp|Q9UNN5|FAF1_HUMAN	FAS-associated factor 1 OS=Homo sapiens GN=FAF1 PE=1 SV=2	HUMAN	12	0.440555	1.59956	0.666807	1.34276	0.409261	1.59956	0.559758	1.49969	0.83946	1.33045	0.505825	1.52757	0.510505	1.33045	0.390841	1.69044	0.398107	1.6293	0.625173	1.43219	0.47863	1.65959	0.496592	1.57036	1.1272	1.36773	0.92045	1.35519	0.855067	1.40605	0.737904	1.33045	0.559758	1.58489	0.57544	1.49969	1.25892	1.41906	1	1.40605
578	19.71	19.71	43.62	32.45	32.45	sp|Q9HB07|MYG1_HUMAN	UPF0160 protein MYG1, mitochondrial OS=Homo sapiens GN=C12orf10 PE=1 SV=2	HUMAN	14	0.428549	1.44544	0.452898	1.30617	0.413047	1.40605	0.444631	1.44544	0.469894	1.31826	0.42462	1.43219	0.331131	1.64437	0.440555	1.43219	0.452898	1.39316	0.349945	1.61436	0.461318	1.41906	0.474242	1.38038	0.751623	1.33045	1.04713	1.24738	1.01859	1.23595	0.711214	1.39316	0.990832	1.2942	0.972747	1.23595	0.794328	1.31826	1.11686	1.25892
579	19.69	19.69	55.9	36.39	36.39	sp|Q9UKU7|ACAD8_HUMAN	Isobutyryl-CoA dehydrogenase, mitochondrial OS=Homo sapiens GN=ACAD8 PE=1 SV=1	HUMAN	15	1.07647	1.35519	1.47231	1.31826	1.64437	1.34276	0.801678	1.35519	1.10662	1.2942	1.24738	1.31826	1.69044	1.39316	1.58489	1.38038	0.717794	1.47231	1.25892	1.31826	1.18032	1.25892	0.534564	1.64437	1.59956	1.41906	1.5417	1.47231	0.691831	1.43219	1.1272	1.28233	1.0666	1.25892	0.469894	1.77011	0.990832	1.28233	0.937562	1.24738
580	19.64	19.64	58.39	45.99	45.99	sp|P47985|UCRI_HUMAN	Cytochrome b-c1 complex subunit Rieske, mitochondrial OS=Homo sapiens GN=UQCRFS1 PE=1 SV=2	HUMAN	15	1.24738	1.22462	0.954993	1.24738	1.02802	1.24738	1.22462	1.25892	0.903649	1.25892	1.01859	1.24738	0.824138	1.2942	0.887156	1.23595	0.879022	1.27057	0.794328	1.2942	0.855067	1.27057	0.847227	1.27057	0.660694	1.33045	0.717794	1.25892	0.704693	1.30617	0.847227	1.27057	0.912011	1.25892	0.912011	1.24738	0.77983	1.30617	0.847227	1.23595
581	19.63	19.63	58.04	51.37	45.88	sp|P25788|PSA3_HUMAN	Proteasome subunit alpha type-3 OS=Homo sapiens GN=PSMA3 PE=1 SV=2	HUMAN	21	0.597035	1.43219	0.679204	1.23595	0.570164	1.40605	0.666807	1.35519	0.765597	1.23595	0.642688	1.34276	0.608135	1.28233	0.57544	1.38038	0.586138	1.33045	0.672977	1.2942	0.636796	1.34276	0.648634	1.31826	1.01859	1.27057	0.946237	1.25892	0.990832	1.38038	0.862979	1.24738	0.824138	1.28233	0.83946	1.25892	1.01859	1.27057	0.954993	1.25892
582	19.62	19.62	59.8	48.69	45.75	sp|Q9NUJ1|ABHDA_HUMAN	Mycophenolic acid acyl-glucuronide esterase, mitochondrial OS=Homo sapiens GN=ABHD10 PE=1 SV=1	HUMAN	14	1.03753	1.24738	1.33045	1.27057	1.49969	1.30617	1.19124	1.24738	1.59956	1.38038	1.88799	1.5417	0.772681	1.31826	0.963829	1.2942	0.794328	1.28233	0.92045	1.27057	1.13763	1.24738	0.981748	1.22462	0.758578	1.27057	0.928966	1.23595	0.794328	1.24738	0.559758	1.48594	0.698232	1.30617	0.591562	1.40605	0.487529	1.59956	0.613762	1.38038
583	19.6	19.6	48.61	41.2	38.43	sp|P23284|PPIB_HUMAN	Peptidyl-prolyl cis-trans isomerase B OS=Homo sapiens GN=PPIB PE=1 SV=2	HUMAN	14	0.275423	1.92309	0.363078	1.55597	0.244343	1.97697	0.319154	1.88799	0.432514	1.49969	0.267917	2.07014	0.452898	1.41906	0.366438	1.49969	0.291072	1.69044	0.519996	1.40605	0.420727	1.49969	0.331131	1.69044	1.67494	1.51356	1.38038	1.45881	1.03753	1.27057	1.22462	1.22462	0.972747	1.20226	0.751623	1.24738	1.8197	1.48594	1.55597	1.47231
584	19.57	19.57	39.65	21.19	19.95	sp|P22059|OSBP1_HUMAN	Oxysterol-binding protein 1 OS=Homo sapiens GN=OSBP PE=1 SV=1	HUMAN	12	1	1.18032	0.879022	1.23595	0.990832	1.18032	1.08643	1.21339	0.963829	1.34276	1.08643	1.27057	1	1.28233	1.02802	1.15878	1.00925	1.28233	1.09648	1.35519	1.1272	1.28233	1.10662	1.39316	0.990832	1.21339	1.01859	1.22462	1	1.28233	1.1272	1.19124	1.15878	1.20226	1.13763	1.24738	1	1.27057	1.02802	1.18032
585	19.55	19.55	38.8	22.24	22.24	tr|H7C410|H7C410_HUMAN	Glypican-1 (Fragment) OS=Homo sapiens GN=GPC1 PE=3 SV=1	HUMAN	10	1.05682	1.27057	1.02802	1.24738	1.14815	1.33045	0.990832	1.41906	0.963829	1.15878	1.07647	1.47231	1.08643	1.13763	1.03753	1.35519	0.990832	1.2942	1.01859	1.25892	0.972747	1.35519	0.928966	1.39316	1.01859	1.31826	0.972747	1.39316	0.92045	1.23595	1.04713	1.23595	1	1.36773	0.954993	1.40605	0.937562	1.40605	0.895365	1.30617
586	19.53	19.53	22.35	13.38	12.26	sp|Q06278|ADO_HUMAN	Aldehyde oxidase OS=Homo sapiens GN=AOX1 PE=2 SV=2	HUMAN	13	0.672977	1.52757	1.07647	1.25892	0.824138	1.36773	0.564937	1.47231	0.903649	1.40605	0.691831	1.44544	0.801678	1.43219	1.1272	1.35519	0.461318	1.92309	0.654636	1.47231	0.946237	1.38038	0.413047	1.83654	1.15878	1.49969	1.65959	1.49969	0.787046	2.01372	0.724436	1.45881	1.03753	1.38038	0.420727	1.97697	0.946237	1.45881	1.35519	1.45881
587	19.49	19.53	31.84	21.19	16.61	sp|P55884-2|EIF3B_HUMAN	Isoform 2 of Eukaryotic translation initiation factor 3 subunit B OS=Homo sapiens GN=EIF3B	HUMAN	11	0.717794	1.36773	0.711214	1.34276	0.685488	1.35519	0.519996	1.38038	0.515229	1.39316	0.49204	1.43219	0.737904	1.31826	0.474242	1.70608	0.60256	1.45881	0.529663	1.39316	0.343558	1.80302	0.428549	1.5417	1.02802	1.31826	0.654636	1.49969	0.862979	1.58489	1.03753	1.31826	0.648634	1.52757	0.847227	1.34276	1.09648	1.34276	0.691831	1.45881
588	19.46	19.62	54.87	40.26	36.36	sp|O95861|BPNT1_HUMAN	3'(2'),5'-bisphosphate nucleotidase 1 OS=Homo sapiens GN=BPNT1 PE=1 SV=1	HUMAN	14	0.30479	1.80302	0.432514	1.49969	0.337287	1.67494	0.285759	1.87068	0.409261	1.52757	0.325087	1.69044	0.416869	1.55597	0.420727	1.48594	0.474242	1.38038	0.383707	1.6293	0.398107	1.51356	0.448745	1.40605	1.31826	1.27057	1.36773	1.33045	1.55597	1.43219	0.946237	1.23595	0.937562	1.24738	1.1272	1.24738	1.18032	1.23595	1.22462	1.25892
589	19.46	19.46	28.81	20.41	16.54	tr|B4DGU4|B4DGU4_HUMAN	Catenin beta-1 OS=Homo sapiens GN=CTNNB1 PE=2 SV=1	HUMAN	13	1.23595	1.5417	0.666807	1.64437	0.990832	1.51356	1.13763	1.40605	0.636796	1.61436	0.912011	1.5417	0.758578	1.55597	1.07647	1.52757	1.28233	1.58489	0.672977	1.64437	0.963829	1.41906	1.18032	1.45881	0.608135	1.55597	0.847227	1.45881	1.02802	1.44544	1.10662	1.55597	1.51356	1.58489	1.8197	1.75388	0.744732	1.57036	1.04713	1.45881
590	19.43	19.43	79.14	69.52	69.52	sp|P30086|PEBP1_HUMAN	Phosphatidylethanolamine-binding protein 1 OS=Homo sapiens GN=PEBP1 PE=1 SV=3	HUMAN	18	0.255859	1.59956	0.296483	1.47231	0.283139	1.70608	0.222843	1.72187	0.258226	1.59956	0.260615	1.75388	0.283139	1.70608	0.346737	1.41906	0.293765	1.65959	0.248886	1.8197	0.30479	1.49969	0.299226	1.57036	1.21339	1.28233	1.65959	1.47231	1.41906	1.27057	0.903649	1.34276	1.1695	1.21339	1.09648	1.2942	1.02802	1.21339	1.25892	1.36773
591	19.34	19.34	59.27	49.16	49.16	sp|Q15365|PCBP1_HUMAN	Poly(rC)-binding protein 1 OS=Homo sapiens GN=PCBP1 PE=1 SV=2	HUMAN	26	0.529663	1.64437	1.1695	1.28233	1.0666	1.33045	0.758578	1.47231	1.77011	1.48594	1.67494	1.47231	1.10662	1.28233	0.928966	1.36773	1.61436	1.40605	1.58489	1.38038	1.47231	1.30617	2.51189	1.75388	1.85353	1.57036	1.87068	1.59956	2.91072	2.01372	0.847227	1.33045	0.809096	1.36773	1.35519	1.28233	0.990832	1.52757	0.903649	1.33045
592	19.32	23.46	43.93	37.15	35.75	sp|P08559-4|ODPA_HUMAN	Isoform 4 of Pyruvate dehydrogenase E1 component subunit alpha, somatic form, mitochondrial OS=Homo sapiens GN=PDHA1	HUMAN	20	1.80302	1.51356	0.903649	1.47231	1.23595	1.41906	1.51356	1.41906	0.711214	1.44544	1.01859	1.39316	1.04713	1.38038	1.48594	1.47231	0.816582	1.40605	0.862979	1.39316	1.23595	1.39316	0.679204	1.47231	0.570164	1.47231	0.794328	1.34276	0.452898	1.65959	1.18032	1.43219	1.69044	1.58489	0.903649	1.43219	0.855067	1.36773	1.20226	1.40605
593	19.27	19.27	30.29	23.86	23.86	sp|Q76KD6|SPERI_HUMAN	Speriolin OS=Homo sapiens GN=SPATC1 PE=2 SV=2	HUMAN	11	1.57036	1.40605	1.64437	1.44544	0.895365	1.39316	1.05682	1.30617	1.13763	1.30617	0.648634	1.49969	1.2942	1.30617	0.794328	1.38038	1.27057	1.30617	0.879022	1.33045	0.534564	1.6293	0.887156	1.33045	0.816582	1.34276	0.496592	1.61436	0.824138	1.35519	0.758578	1.40605	0.428549	1.90546	0.77983	1.38038	1.39316	1.43219	0.862979	1.31826
594	19.22	19.41	55.13	43.33	41.79	sp|Q16836-2|HCDH_HUMAN	Isoform 2 of Hydroxyacyl-coenzyme A dehydrogenase, mitochondrial OS=Homo sapiens GN=HADH	HUMAN	12	1.05682	1.24738	0.946237	1.23595	0.751623	1.31826	1.59956	1.49969	1.34276	1.36773	1.0666	1.25892	1.00925	1.23595	1.00925	1.23595	0.751623	1.2942	1.49969	1.45881	1.52757	1.47231	1.09648	1.28233	0.963829	1.21339	0.963829	1.22462	0.685488	1.39316	1.08643	1.22462	1.08643	1.23595	0.801678	1.2942	1.35519	1.35519	1.35519	1.34276
595	19.22	19.34	30.65	16.46	16.46	sp|Q96QK1|VPS35_HUMAN	Vacuolar protein sorting-associated protein 35 OS=Homo sapiens GN=VPS35 PE=1 SV=2	HUMAN	12	0.672977	1.51356	0.862979	1.2942	0.946237	1.31826	0.559758	1.59956	0.711214	1.30617	0.787046	1.33045	0.698232	1.40605	0.698232	1.43219	1.00925	1.35519	0.559758	1.51356	0.591562	1.45881	0.83946	1.35519	1.03753	1.36773	1.02802	1.33045	1.48594	1.44544	0.794328	1.35519	0.801678	1.35519	1.14815	1.30617	0.737904	1.34276	0.717794	1.40605
596	19.19	19.25	59.52	51.98	51.98	tr|E7EPT4|E7EPT4_HUMAN	NADH dehydrogenase [ubiquinone] flavoprotein 2, mitochondrial OS=Homo sapiens GN=NDUFV2 PE=2 SV=1	HUMAN	11	1.44544	1.36773	1.0666	1.38038	1.11686	1.43219	0.831764	1.35519	0.619441	1.36773	0.619441	1.44544	0.831764	1.55597	1.43219	1.36773	1.22462	1.43219	0.452898	1.59956	0.83946	1.35519	0.744732	1.34276	0.515229	1.52757	0.946237	1.35519	0.831764	1.33045	0.666807	1.52757	1.30617	1.61436	1.14815	1.33045	0.717794	1.39316	1.34276	1.75388
597	19.18	19.22	45.25	36.5	36.5	sp|P62701|RS4X_HUMAN	40S ribosomal protein S4, X isoform OS=Homo sapiens GN=RPS4X PE=1 SV=2	HUMAN	12	0.505825	1.7378	0.83946	1.64437	0.751623	1.59956	0.77983	2.07014	1.30617	1.65959	1.21339	1.67494	1.34276	1.6293	0.751623	1.64437	0.510505	1.77011	1.97697	1.77011	1.19124	1.57036	0.787046	1.59956	2.60615	1.87068	1.58489	1.6293	0.990832	1.69044	1.5417	1.58489	0.903649	1.61436	0.613762	1.51356	1.69044	1.67494	1	1.61436
598	19.15	19.15	15.62	9.143	8.651	sp|Q6W4X9|MUC6_HUMAN	Mucin-6 OS=Homo sapiens GN=MUC6 PE=1 SV=3	HUMAN	11	1.95885	1.83654	1.6293	1.94089	2.29087	2.12814	0.887156	1.92309	0.751623	1.94089	1.09648	1.69044	2.208	2.03236	3.0761	2.22844	1.48594	1.78649	1.05682	1.67494	1.48594	1.7378	0.704693	1.65959	1.11686	1.70608	1.59956	1.8197	0.744732	1.65959	1.39316	1.67494	2.03236	1.75388	0.963829	1.58489	0.946237	1.58489	1.38038	1.64437
599	19.1	19.1	77.55	77.55	77.55	sp|P68871|HBB_HUMAN	Hemoglobin subunit beta OS=Homo sapiens GN=HBB PE=1 SV=2	HUMAN	13	0.816582	1.35519	1.18032	1.22462	0.972747	1.24738	1.15878	1.2942	1.6293	1.36773	1.36773	1.34276	1.10662	1.27057	0.946237	1.28233	0.981748	1.22462	1.5417	1.40605	1.34276	1.35519	1.38038	1.38038	1.34276	1.39316	1.1695	1.34276	1.18032	1.34276	0.928966	1.22462	0.801678	1.23595	0.824138	1.25892	1.11686	1.27057	0.963829	1.25892
600	19.04	19.21	44.78	39.4	37.91	sp|O76003|GLRX3_HUMAN	Glutaredoxin-3 OS=Homo sapiens GN=GLRX3 PE=1 SV=2	HUMAN	11	0.636796	1.51356	1.00925	1.35519	0.809096	1.33045	0.544503	1.58489	0.862979	1.34276	0.672977	1.39316	0.847227	1.35519	0.744732	1.38038	0.794328	1.38038	0.731139	1.36773	0.619441	1.45881	0.666807	1.43219	1.35519	1.47231	1.1272	1.41906	1.23595	1.39316	0.816582	1.28233	0.731139	1.43219	0.765597	1.39316	1.04713	1.34276	0.928966	1.39316
601	18.93	18.93	35.29	22.43	22.43	sp|P17655|CAN2_HUMAN	Calpain-2 catalytic subunit OS=Homo sapiens GN=CAPN2 PE=1 SV=6	HUMAN	12	0.954993	1.19124	1.02802	1.1695	1.0666	1.20226	0.981748	1.18032	1.05682	1.1695	1.09648	1.19124	1.07647	1.20226	1.04713	1.18032	0.990832	1.23595	1.10662	1.23595	1.07647	1.24738	1.01859	1.23595	1.11686	1.24738	1.08643	1.25892	1.02802	1.22462	1.03753	1.24738	1.00925	1.1695	0.946237	1.21339	1	1.21339	0.972747	1.25892
602	18.92	31.94	48.36	30.36	29.58	sp|P35908|K22E_HUMAN	Keratin, type II cytoskeletal 2 epidermal OS=Homo sapiens GN=KRT2 PE=1 SV=2	HUMAN	28	1.28233	1.38038	0.737904	1.47231	1.45881	1.43219	2.48886	1.7378	1.49969	1.48594	2.70396	1.67494	1.04713	1.36773	1.19124	1.38038	1.47231	1.44544	2.07014	1.67494	2.22844	1.6293	2.77971	1.72187	0.801678	1.36773	0.912011	1.36773	1.1272	1.34276	1.34276	1.45881	1.58489	1.61436	1.92309	1.6293	0.717794	1.38038	0.809096	1.2942
603	18.89	19.07	30.55	22.07	17.63	sp|Q8IYQ7|THNS1_HUMAN	Threonine synthase-like 1 OS=Homo sapiens GN=THNSL1 PE=1 SV=2	HUMAN	11	0.990832	1.44544	0.824138	1.45881	1.09648	1.41906	0.928966	1.44544	0.765597	1.44544	1.02802	1.40605	0.591562	1.69044	0.666807	1.39316	0.912011	1.36773	0.549541	1.67494	0.608135	1.48594	0.847227	1.41906	0.57544	1.64437	0.625173	1.51356	0.887156	1.43219	0.698232	1.52757	0.744732	1.51356	1.07647	1.41906	0.524808	1.70608	0.580764	1.52757
604	18.85	19	28.98	19.23	15.93	sp|Q9NQ86|TRI36_HUMAN	E3 ubiquitin-protein ligase TRIM36 OS=Homo sapiens GN=TRIM36 PE=2 SV=2	HUMAN	10	1	1.45881	0.831764	1.51356	0.895365	1.43219	0.751623	1.44544	0.625173	1.58489	0.672977	1.48594	0.648634	1.5417	1.00925	1.39316	0.765597	1.49969	0.496592	1.61436	0.758578	1.43219	0.57544	1.58489	0.642688	1.58489	1	1.39316	0.772681	1.48594	0.794328	1.45881	1.22462	1.5417	0.92045	1.48594	0.724436	1.49969	1.1272	1.40605
605	18.81	19.6	41.76	34.12	34.12	sp|P25685|DNJB1_HUMAN	DnaJ homolog subfamily B member 1 OS=Homo sapiens GN=DNAJB1 PE=1 SV=4	HUMAN	14	0.239883	1.94089	0.57544	1.31826	0.457088	1.49969	0.246604	1.88799	0.57544	1.31826	0.452898	1.51356	0.483059	1.47231	0.253513	2.01372	0.444631	1.57036	0.483059	1.47231	0.258226	1.97697	0.448745	1.5417	1.99526	1.41906	1.07647	1.40605	1.83654	1.33045	0.816582	1.27057	0.416869	1.7378	0.758578	1.34276	1.04713	1.22462	0.539511	1.47231
606	18.81	18.81	36.48	21.45	15.3	sp|P48449|ERG7_HUMAN	Lanosterol synthase OS=Homo sapiens GN=LSS PE=1 SV=1	HUMAN	11	1.04713	1.27057	0.912011	1.1695	0.946237	1.22462	0.972747	1.22462	0.847227	1.1695	0.870964	1.24738	0.92045	1.22462	1.00925	1.15878	1	1.20226	0.847227	1.24738	0.928966	1.25892	0.92045	1.25892	0.870964	1.30617	0.946237	1.24738	0.946237	1.27057	0.990832	1.19124	1.08643	1.14815	1.07647	1.18032	0.963829	1.23595	1.05682	1.25892
607	18.8	22.02	31.31	22.13	16.97	sp|Q5W041|ARMC3_HUMAN	Armadillo repeat-containing protein 3 OS=Homo sapiens GN=ARMC3 PE=2 SV=2	HUMAN	12	0.972747	1.1695	1.01859	1.1272	1.01859	1.15878	0.972747	1.14815	1.01859	1.14815	1.02802	1.20226	0.972747	1.14815	1.00925	1.1695	1	1.14815	0.972747	1.13763	1.00925	1.11686	1	1.1695	1	1.15878	1.02802	1.14815	1.01859	1.1695	0.954993	1.14815	0.981748	1.15878	0.981748	1.1272	0.946237	1.18032	0.972747	1.20226
608	18.78	18.79	47.75	37.93	34.48	sp|Q16795|NDUA9_HUMAN	NADH dehydrogenase [ubiquinone] 1 alpha subcomplex subunit 9, mitochondrial OS=Homo sapiens GN=NDUFA9 PE=1 SV=2	HUMAN	10	1.07647	1.33045	0.586138	1.7378	0.772681	1.43219	1.51356	1.72187	0.765597	1.38038	0.963829	1.36773	0.724436	1.5417	0.608135	1.55597	0.515229	1.8197	0.954993	1.61436	0.737904	1.39316	0.666807	1.47231	0.698232	1.49969	0.549541	1.58489	0.49204	1.8197	1.13763	1.35519	0.954993	1.38038	0.855067	1.41906	1	1.35519	0.801678	1.39316
609	18.66	18.66	44.78	31.3	31.3	sp|Q9UJW0|DCTN4_HUMAN	Dynactin subunit 4 OS=Homo sapiens GN=DCTN4 PE=1 SV=1	HUMAN	11	0.328095	1.8197	0.432514	1.58489	0.534564	1.39316	0.405508	1.64437	0.534564	1.45881	0.648634	1.36773	0.474242	1.52757	0.487529	1.48594	0.401791	1.6293	0.586138	1.40605	0.591562	1.40605	0.501187	1.48594	1.48594	1.51356	1.55597	1.55597	1.21339	1.40605	1.0666	1.33045	1.11686	1.35519	0.903649	1.31826	0.912011	1.35519	0.928966	1.34276
610	18.64	18.72	40.76	20.11	18.21	sp|O00429|DNM1L_HUMAN	Dynamin-1-like protein OS=Homo sapiens GN=DNM1L PE=1 SV=2	HUMAN	11	1.10662	1.39316	1.04713	1.33045	1.08643	1.28233	1	1.27057	0.946237	1.35519	0.990832	1.30617	1.08643	1.35519	1.07647	1.27057	1.07647	1.27057	0.981748	1.30617	0.972747	1.23595	0.972747	1.2942	0.972747	1.41906	0.963829	1.28233	0.963829	1.31826	1.02802	1.28233	1.01859	1.2942	1.01859	1.25892	0.981748	1.2942	0.972747	1.22462
611	18.6	18.6	36.3	20.89	20.89	sp|Q9UJS0|CMC2_HUMAN	Calcium-binding mitochondrial carrier protein Aralar2 OS=Homo sapiens GN=SLC25A13 PE=1 SV=2	HUMAN	11	0.862979	1.51356	0.954993	1.49969	0.474242	1.88799	0.809096	1.5417	0.895365	1.48594	0.474242	1.83654	1.05682	1.45881	1.41906	1.57036	1.15878	1.51356	1.00925	1.47231	1.34276	1.49969	1.11686	1.48594	1.21339	1.55597	1.67494	1.70608	1.41906	1.69044	1.08643	1.48594	1.45881	1.49969	1.20226	1.48594	2.1677	1.94089	2.77971	2.07014
612	18.56	18.78	43.27	24.28	21.51	sp|Q9Y263|PLAP_HUMAN	Phospholipase A-2-activating protein OS=Homo sapiens GN=PLAA PE=1 SV=2	HUMAN	10	0.685488	1.57036	0.879022	1.40605	0.903649	1.40605	0.654636	1.48594	0.816582	1.40605	0.831764	1.38038	0.937562	1.38038	0.636796	1.48594	0.57544	1.58489	0.903649	1.36773	0.60256	1.43219	0.501187	1.6293	1.38038	1.45881	0.912011	1.34276	0.787046	1.36773	1.07647	1.35519	0.679204	1.44544	0.654636	1.43219	1.01859	1.35519	0.685488	1.40605
613	18.55	18.55	42.46	28.08	22.82	sp|Q8IWZ5|TRI42_HUMAN	Tripartite motif-containing protein 42 OS=Homo sapiens GN=TRIM42 PE=2 SV=2	HUMAN	12	2.83139	1.83654	2.55859	1.70608	2.39883	1.65959	2.24905	1.57036	2.07014	1.49969	1.94089	1.45881	1.8197	1.58489	2.48886	1.78649	2.75423	1.87068	1.45881	1.38038	1.97697	1.52757	2.10863	1.55597	0.613762	1.39316	0.879022	1.23595	0.928966	1.24738	0.666807	1.36773	0.92045	1.27057	0.972747	1.27057	0.724436	1.30617	1	1.28233
614	18.51	18.51	42.76	33.26	31.75	sp|O75306|NDUS2_HUMAN	NADH dehydrogenase [ubiquinone] iron-sulfur protein 2, mitochondrial OS=Homo sapiens GN=NDUFS2 PE=1 SV=2	HUMAN	11	1.33045	1.39316	1.47231	1.43219	1.41906	1.41906	1.25892	1.36773	1.43219	1.44544	1.35519	1.40605	1.23595	1.39316	1.8197	1.58489	1.31826	1.38038	1.21339	1.41906	1.72187	1.57036	1.27057	1.39316	0.937562	1.31826	1.33045	1.34276	0.972747	1.41906	0.83946	1.2942	1.22462	1.33045	0.879022	1.2942	0.862979	1.30617	1.27057	1.33045
617	18.5	18.5	46.82	46.82	46.82	sp|Q14894|CRYM_HUMAN	Ketimine reductase mu-crystallin OS=Homo sapiens GN=CRYM PE=1 SV=1	HUMAN	15	1.03753	1.10662	1.02802	1.10662	1	1.07647	1	1.10662	0.990832	1.09648	0.963829	1.11686	1.02802	1.07647	1.01859	1.09648	0.981748	1.10662	0.990832	1.10662	0.990832	1.08643	0.954993	1.09648	0.981748	1.1272	0.972747	1.09648	0.937562	1.11686	0.990832	1.09648	0.990832	1.09648	0.954993	1.08643	1.01859	1.09648	1.01859	1.09648
615	18.5	18.52	39.56	33.83	25.69	tr|F5GYL8|F5GYL8_HUMAN	Importin subunit alpha OS=Homo sapiens GN=KPNA6 PE=2 SV=1	HUMAN	14	0.524808	1.67494	1	1.39316	0.794328	1.51356	0.648634	1.57036	1.25892	1.49969	0.990832	1.44544	1.1272	1.39316	1	1.39316	0.679204	1.57036	1.43219	1.55597	1.2942	1.52757	0.887156	1.47231	2.10863	1.78649	1.90546	1.7378	1.35519	1.52757	1.11686	1.39316	0.981748	1.35519	0.679204	1.57036	1.39316	1.45881	1.25892	1.51356
616	18.5	18.5	49.58	35.44	32.91	sp|P48637|GSHB_HUMAN	Glutathione synthetase OS=Homo sapiens GN=GSS PE=1 SV=1	HUMAN	10	0.328095	1.7378	0.394457	1.65959	0.363078	1.8197	0.255859	1.90546	0.310456	1.77011	0.296483	1.90546	0.331131	1.88799	0.440555	1.69044	0.49204	1.59956	0.267917	1.94089	0.366438	1.78649	0.405508	1.64437	1.08643	2.67917	1.44544	1.64437	1.69044	1.52757	0.83946	1.61436	1.08643	1.51356	1.28233	1.45881	0.92045	1.43219	1.25892	1.48594
618	18.49	18.49	39.76	34.42	28.19	sp|P37837|TALDO_HUMAN	Transaldolase OS=Homo sapiens GN=TALDO1 PE=1 SV=2	HUMAN	11	0.383707	1.61436	0.570164	1.34276	0.57544	1.27057	0.405508	1.58489	0.60256	1.31826	0.608135	1.27057	0.436516	1.55597	0.432514	1.40605	0.452898	1.47231	0.469894	1.52757	0.457088	1.39316	0.47863	1.48594	1.20226	1.35519	1.11686	1.33045	1.20226	1.34276	0.765597	1.35519	0.744732	1.30617	0.787046	1.33045	0.772681	1.35519	0.744732	1.27057
619	18.49	18.49	47.65	38.26	35.91	sp|P25311|ZA2G_HUMAN	Zinc-alpha-2-glycoprotein OS=Homo sapiens GN=AZGP1 PE=1 SV=2	HUMAN	11	0.251189	1.61436	0.376704	1.61436	0.47863	1.5417	0.190546	1.8197	0.267917	1.90546	0.349945	1.7378	0.758578	1.33045	0.809096	1.31826	0.440555	1.34276	0.554626	1.43219	0.597035	1.39316	0.319154	1.47231	2.88403	1.48594	3.19154	1.52757	1.67494	1.40605	2.01372	1.52757	2.10863	1.5417	1.04713	1.41906	1.59956	1.48594	1.72187	1.52757
620	18.48	18.49	53.05	35.68	32.63	sp|Q8WW22-2|DNJA4_HUMAN	Isoform 2 of DnaJ homolog subfamily A member 4 OS=Homo sapiens GN=DNAJA4	HUMAN	12	0.280543	2.24905	0.436516	1.6293	0.420727	1.6293	0.452898	1.97697	0.751623	1.35519	0.691831	1.41906	0.559758	1.49969	0.319154	1.97697	0.549541	1.40605	0.937562	1.31826	0.524808	1.72187	0.92045	1.27057	1.97697	1.70608	1.15878	1.34276	1.97697	1.8197	1.24738	1.30617	0.704693	1.44544	1.18032	1.2942	1.35519	1.30617	0.794328	1.34276
621	18.46	18.46	31.96	27	24.52	sp|Q8NBF2|NHLC2_HUMAN	NHL repeat-containing protein 2 OS=Homo sapiens GN=NHLRC2 PE=1 SV=1	HUMAN	12	0.972747	1.13763	1.02802	1.1272	0.990832	1.1272	0.92045	1.1272	0.972747	1.14815	0.937562	1.14815	0.981748	1.10662	1.04713	1.10662	1.02802	1.10662	0.928966	1.14815	0.990832	1.14815	0.972747	1.15878	1	1.13763	1.0666	1.14815	1.04713	1.14815	0.946237	1.13763	1.00925	1.14815	0.990832	1.1272	0.981748	1.15878	1.04713	1.1272
622	18.45	18.45	28.54	23.95	23.75	sp|P37198|NUP62_HUMAN	Nuclear pore glycoprotein p62 OS=Homo sapiens GN=NUP62 PE=1 SV=3	HUMAN	14	0.597035	1.33045	0.316228	1.99526	0.524808	1.44544	0.613762	1.34276	0.30479	2.14783	0.510505	1.52757	0.301995	1.8197	0.496592	1.45881	0.369828	1.75388	0.301995	1.88799	0.529663	1.41906	0.353183	1.88799	0.452898	1.72187	0.855067	1.31826	0.57544	1.6293	0.83946	1.47231	1.7378	1.7378	1.1272	1.41906	0.613762	1.34276	1.01859	1.31826
623	18.42	18.42	52.81	45.87	45.87	sp|Q9Y6C9|MTCH2_HUMAN	Mitochondrial carrier homolog 2 OS=Homo sapiens GN=MTCH2 PE=1 SV=1	HUMAN	23	2.0893	1.31826	1.80302	1.27057	1.0666	1.24738	1.51356	1.31826	1.31826	1.25892	0.772681	1.40605	1.24738	1.35519	1.39316	1.25892	1.97697	1.27057	0.903649	1.39316	1.01859	1.24738	1.44544	1.33045	0.586138	1.44544	0.666807	1.31826	0.946237	1.27057	0.672977	1.28233	0.758578	1.1272	1.07647	1.1272	1.14815	1.31826	1.2942	1.25892
624	18.38	18.53	47.22	39.17	32.78	sp|P28482|MK01_HUMAN	Mitogen-activated protein kinase 1 OS=Homo sapiens GN=MAPK1 PE=1 SV=3	HUMAN	11	1.11686	1.20226	0.990832	1.30617	0.954993	1.19124	1.04713	1.21339	0.92045	1.43219	0.895365	1.31826	0.972747	1.28233	1.02802	1.18032	1.09648	1.23595	0.903649	1.28233	0.963829	1.34276	1.02802	1.39316	0.862979	1.34276	0.912011	1.24738	0.972747	1.34276	0.972747	1.51356	1.03753	1.22462	1.09648	1.39316	1	1.19124	1.0666	1.18032
625	18.38	18.39	54.8	34.89	34.89	sp|O75955|FLOT1_HUMAN	Flotillin-1 OS=Homo sapiens GN=FLOT1 PE=1 SV=3	HUMAN	11	1.04713	1.22462	1.05682	1.21339	0.895365	1.23595	0.946237	1.25892	0.954993	1.23595	0.809096	1.27057	0.990832	1.22462	1.01859	1.24738	0.990832	1.25892	0.887156	1.22462	0.92045	1.25892	0.895365	1.25892	0.937562	1.30617	0.963829	1.33045	0.937562	1.30617	0.928966	1.19124	0.963829	1.1695	0.928966	1.24738	1.08643	1.28233	1.1272	1.24738
626	18.34	18.43	22.96	15.7	15.7	sp|Q6NUT2|D19L2_HUMAN	Probable C-mannosyltransferase DPY19L2 OS=Homo sapiens GN=DPY19L2 PE=1 SV=2	HUMAN	15	3.83707	1.88799	3.28095	1.77011	3.49945	1.85353	10.2802	3.66438	9.0365	3.49945	9.2045	3.49945	2.99226	1.77011	2.44343	1.67494	3.34195	1.83654	8.01678	3.40408	6.91831	3.34195	8.95365	3.53183	0.758578	1.19124	0.613762	1.25892	0.855067	1.15878	0.887156	1.15878	0.717794	1.19124	0.990832	1.1695	0.83946	1.1695	0.679204	1.22462
628	18.34	18.34	58.19	36.45	35.12	sp|Q96KX2|CAZA3_HUMAN	F-actin-capping protein subunit alpha-3 OS=Homo sapiens GN=CAPZA3 PE=1 SV=2	HUMAN	14	1.97697	1.44544	1.70608	1.39316	1.48594	1.41906	1.38038	1.40605	1.1272	1.2942	0.937562	1.39316	1.19124	1.28233	0.887156	1.2942	1.6293	1.39316	0.772681	1.30617	0.654636	1.34276	1.10662	1.35519	0.580764	1.44544	0.469894	1.40605	0.824138	1.25892	0.666807	1.43219	0.515229	1.43219	1.00925	1.27057	0.772681	1.45881	0.636796	1.36773
627	18.34	18.34	42.33	32.72	24.95	sp|Q6DD88|ATLA3_HUMAN	Atlastin-3 OS=Homo sapiens GN=ATL3 PE=1 SV=1	HUMAN	10	0.416869	1.99526	0.636796	1.47231	0.353183	2.39883	0.903649	1.47231	1.36773	1.57036	0.887156	1.59956	0.642688	1.61436	0.758578	1.49969	0.698232	1.58489	1.40605	1.55597	1.58489	1.6293	1.45881	1.5417	1.65959	1.65959	1.90546	1.78649	1.5417	1.52757	1.00925	1.44544	1.22462	1.44544	1.0666	1.45881	1.52757	1.59956	1.80302	1.75388
629	18.3	18.3	44.21	42.49	41.63	tr|B5MDF5|B5MDF5_HUMAN	GTP-binding nuclear protein Ran OS=Homo sapiens GN=RAN PE=2 SV=1	HUMAN	12	0.288403	1.75388	0.359749	1.58489	0.207014	2.12814	0.409261	1.5417	0.515229	1.41906	0.291072	1.87068	0.319154	1.80302	0.349945	1.6293	0.465586	1.43219	0.496592	1.48594	0.501187	1.44544	0.654636	1.30617	1.24738	1.31826	1.20226	1.28233	1.6293	1.41906	0.928966	1.28233	0.937562	1.28233	1.27057	1.35519	1.65959	1.41906	1.77011	1.52757
630	18.27	18.38	25.28	8.579	6.688	sp|Q01082-2|SPTB2_HUMAN	Isoform Short of Spectrin beta chain, non-erythrocytic 1 OS=Homo sapiens GN=SPTBN1	HUMAN	10	1.22462	1.30617	1.0666	1.5417	1.14815	1.39316	1.04713	1.41906	0.912011	1.65959	0.981748	1.48594	0.954993	1.40605	1.15878	1.57036	1.18032	1.52757	0.816582	1.5417	1	1.47231	1.00925	1.57036	0.772681	1.35519	0.946237	1.41906	0.963829	1.48594	0.887156	1.40605	1.08643	1.47231	1.10662	1.64437	0.824138	1.35519	1	1.45881
631	18.25	20.12	44.44	30.03	30.03	tr|B4E022|B4E022_HUMAN	Transketolase OS=Homo sapiens GN=TKT PE=2 SV=1	HUMAN	10	0.283139	2.01372	0.570164	1.52757	0.519996	1.59956	0.242103	2.10863	0.487529	1.5417	0.448745	1.64437	0.544503	1.67494	0.461318	1.67494	0.448745	1.65959	0.474242	1.69044	0.390841	1.75388	0.387258	1.61436	2.01372	1.61436	1.58489	1.49969	1.75388	1.85353	0.954993	1.5417	0.801678	1.47231	0.758578	1.48594	1.03753	1.49969	0.928966	1.59956
632	18.22	18.24	35.15	23.71	20.08	sp|Q9H0K4|RSH6A_HUMAN	Radial spoke head protein 6 homolog A OS=Homo sapiens GN=RSPH6A PE=2 SV=1	HUMAN	13	1.02802	1.23595	1.01859	1.24738	1	1.22462	1.28233	1.27057	1.22462	1.24738	1.24738	1.28233	0.704693	1.38038	0.847227	1.22462	1.09648	1.23595	0.887156	1.24738	1.08643	1.25892	1.44544	1.40605	0.711214	1.28233	0.847227	1.23595	1.11686	1.27057	0.660694	1.39316	0.83946	1.22462	1.09648	1.23595	0.691831	1.38038	0.847227	1.22462
633	18.17	18.17	54.37	50.49	43.69	sp|P62805|H4_HUMAN	Histone H4 OS=Homo sapiens GN=HIST1H4A PE=1 SV=2	HUMAN	30	0.928966	1.13763	1.59956	1.25892	1.35519	1.19124	9.2045	5.15229	12.1339	5.01187	11.0662	5.10505	1.72187	1.27057	1.23595	1.1695	1.27057	1.18032	12.7057	4.96592	10.666	5.15229	7.94328	3.40408	1.83654	1.33045	1.30617	1.20226	1.36773	1.20226	1.07647	1.13763	0.758578	1.18032	0.801678	1.23595	1.28233	1.15878	0.912011	1.13763
634	18.15	35.98	75.2	64.38	64.38	sp|O75952-3|CABYR_HUMAN	Isoform 3 of Calcium-binding tyrosine phosphorylation-regulated protein OS=Homo sapiens GN=CABYR	HUMAN	32	0.809096	1.2942	0.77983	1.28233	0.787046	1.27057	0.946237	1.2942	0.895365	1.2942	0.903649	1.2942	0.731139	1.33045	0.731139	1.28233	1.01859	1.25892	0.855067	1.2942	0.83946	1.28233	1.18032	1.25892	0.912011	1.28233	0.887156	1.28233	1.23595	1.28233	0.928966	1.25892	0.928966	1.27057	1.31826	1.31826	0.92045	1.24738	0.92045	1.25892
635	18.15	18.15	38.95	34.44	24.23	sp|Q8TBX8|PI42C_HUMAN	Phosphatidylinositol 5-phosphate 4-kinase type-2 gamma OS=Homo sapiens GN=PIP4K2C PE=1 SV=3	HUMAN	10	0.912011	1.27057	0.794328	1.2942	0.831764	1.28233	0.887156	1.21339	0.77983	1.23595	0.809096	1.28233	0.895365	1.25892	0.928966	1.20226	0.954993	1.22462	0.870964	1.23595	0.903649	1.18032	0.928966	1.27057	0.972747	1.28233	1.00925	1.28233	1.04713	1.28233	1.10662	1.23595	1.14815	1.27057	1.19124	1.28233	1.0666	1.28233	1.09648	1.24738
636	18.14	18.2	33.98	16.32	15.72	sp|Q9NXE4|NSMA3_HUMAN	Sphingomyelin phosphodiesterase 4 OS=Homo sapiens GN=SMPD4 PE=1 SV=2	HUMAN	10	1.1695	1.39316	1.07647	1.44544	1.19124	1.35519	1.15878	1.49969	1.07647	1.55597	1.1695	1.44544	1.51356	1.35519	1.25892	1.36773	1.23595	1.39316	1.49969	1.51356	1.25892	1.55597	1.22462	1.49969	1.28233	1.34276	1.0666	1.38038	1.04713	1.34276	1.39316	1.43219	1.15878	1.38038	1.14815	1.55597	1.25892	1.38038	1.04713	1.36773
638	18.13	18.14	27.64	20.06	18.28	tr|E9PEA4|E9PEA4_HUMAN	Uromodulin, secreted form OS=Homo sapiens GN=UMOD PE=2 SV=1	HUMAN	10	1.03753	1.14815	1.00925	1.13763	0.972747	1.1272	1.05682	1.1272	1.02802	1.1272	0.990832	1.11686	0.912011	1.1272	0.946237	1.09648	1.00925	1.14815	0.928966	1.1272	0.963829	1.09648	1.02802	1.13763	0.870964	1.18032	0.903649	1.11686	0.963829	1.13763	0.895365	1.13763	0.928966	1.1272	0.990832	1.15878	0.928966	1.1272	0.963829	1.13763
639	18.13	18.13	35.64	25.27	20.25	sp|P48506|GSH1_HUMAN	Glutamate--cysteine ligase catalytic subunit OS=Homo sapiens GN=GCLC PE=1 SV=2	HUMAN	9	1	1.21339	0.912011	1.20226	0.937562	1.22462	0.963829	1.20226	0.879022	1.1695	0.903649	1.13763	0.903649	1.22462	0.981748	1.15878	0.912011	1.23595	0.870964	1.21339	0.946237	1.1695	0.870964	1.22462	0.895365	1.27057	0.972747	1.19124	0.903649	1.25892	0.972747	1.22462	1.0666	1.15878	0.981748	1.21339	0.954993	1.23595	1.03753	1.21339
637	18.13	18.17	43.44	31.22	21.72	tr|C9IZE4|C9IZE4_HUMAN	26S proteasome non-ATPase regulatory subunit 6 OS=Homo sapiens GN=PSMD6 PE=2 SV=1	HUMAN	9	1.09648	1.2942	1.13763	1.21339	1.1272	1.23595	0.972747	1.30617	1.00925	1.23595	1	1.28233	0.963829	1.24738	1.11686	1.23595	0.954993	1.27057	0.847227	1.33045	0.990832	1.30617	0.83946	1.2942	0.862979	1.34276	1.01859	1.34276	0.862979	1.31826	0.831764	1.31826	0.972747	1.2942	0.824138	1.28233	0.83946	1.2942	0.981748	1.20226
640	18.12	18.28	35.16	28.42	26.32	sp|Q01518|CAP1_HUMAN	Adenylyl cyclase-associated protein 1 OS=Homo sapiens GN=CAP1 PE=1 SV=5	HUMAN	11	0.322107	1.69044	0.401791	1.45881	0.496592	1.41906	0.316228	1.80302	0.420727	1.47231	0.544503	1.36773	0.356451	1.67494	0.394457	1.40605	0.280543	1.83654	0.380189	1.65959	0.409261	1.41906	0.301995	1.80302	1.08643	1.25892	1.33045	1.43219	0.946237	1.24738	0.92045	1.28233	1.03753	1.27057	0.737904	1.34276	0.654636	1.45881	0.737904	1.24738
641	18.11	18.11	45.2	28.64	24.01	tr|E7EQD5|E7EQD5_HUMAN	Syntaxin-binding protein 2 OS=Homo sapiens GN=STXBP2 PE=2 SV=1	HUMAN	9	0.903649	1.43219	1.51356	1.5417	1.13763	1.44544	0.60256	1.61436	0.981748	1.40605	0.758578	1.39316	0.717794	1.58489	1.69044	1.49969	0.972747	1.41906	0.483059	1.83654	1.09648	1.40605	0.648634	1.52757	0.862979	1.45881	1.77011	1.6293	1.10662	1.47231	0.483059	1.83654	1.09648	1.35519	0.597035	1.61436	0.619441	1.64437	1.43219	1.51356
642	18.1	20.32	48.5	41.32	41.32	sp|P07195|LDHB_HUMAN	L-lactate dehydrogenase B chain OS=Homo sapiens GN=LDHB PE=1 SV=2	HUMAN	16	0.340408	1.69044	0.291072	1.69044	0.383707	1.45881	0.380189	1.61436	0.322107	1.70608	0.428549	1.43219	0.409261	1.5417	0.265461	1.80302	0.356451	1.55597	0.461318	1.5417	0.296483	1.7378	0.398107	1.49969	1.25892	1.41906	0.824138	1.39316	1.02802	1.33045	1.41906	1.39316	0.862979	1.35519	1.20226	1.35519	1.07647	1.35519	0.672977	1.44544
643	18.1	18.1	56.25	41.91	41.91	sp|P35232|PHB_HUMAN	Prohibitin OS=Homo sapiens GN=PHB PE=1 SV=1	HUMAN	11	1.64437	1.44544	1.87068	1.57036	1.0666	1.24738	1.48594	1.34276	1.67494	1.44544	1.01859	1.51356	1.01859	1.43219	0.744732	1.2942	0.704693	1.38038	0.912011	1.30617	0.648634	1.47231	0.672977	1.41906	0.636796	1.36773	0.405508	1.8197	0.436516	1.7378	0.564937	1.47231	0.383707	1.83654	0.353183	2.07014	0.954993	1.23595	0.666807	1.36773
644	18.07	18.09	43.75	38.92	34.66	sp|P40925-3|MDHC_HUMAN	Isoform 3 of Malate dehydrogenase, cytoplasmic OS=Homo sapiens GN=MDH1	HUMAN	13	0.244343	1.65959	0.401791	1.45881	0.487529	1.36773	0.310456	1.49969	0.524808	1.33045	0.619441	1.2942	0.401791	1.39316	0.42462	1.38038	0.275423	1.45881	0.505825	1.2942	0.534564	1.30617	0.356451	1.31826	1.61436	1.39316	1.7378	1.39316	1.11686	1.35519	0.990832	1.28233	1.00925	1.27057	0.630957	1.25892	0.787046	1.27057	0.855067	1.24738
646	18.07	18.07	39.44	37.78	35.56	sp|Q9Y5P6|GMPPB_HUMAN	Mannose-1-phosphate guanyltransferase beta OS=Homo sapiens GN=GMPPB PE=1 SV=2	HUMAN	12	0.420727	1.87068	0.862979	1.34276	1.10662	1.36773	0.440555	1.85353	0.937562	1.34276	1.15878	1.36773	0.765597	1.38038	0.895365	1.36773	0.903649	1.36773	0.824138	1.34276	0.937562	1.33045	0.928966	1.30617	1.70608	1.5417	2.22844	2.03236	2.01372	1.80302	0.903649	1.33045	1.04713	1.31826	1.02802	1.35519	0.704693	1.48594	0.809096	1.24738
645	18.07	18.07	79.61	63.11	63.11	sp|Q9NP72|RAB18_HUMAN	Ras-related protein Rab-18 OS=Homo sapiens GN=RAB18 PE=1 SV=1	HUMAN	11	0.654636	1.44544	0.731139	1.24738	0.801678	1.2942	0.787046	1.43219	0.879022	1.31826	0.963829	1.33045	0.544503	1.36773	0.879022	1.33045	0.660694	1.38038	0.654636	1.33045	1.05682	1.41906	0.794328	1.31826	0.794328	1.40605	1.35519	1.49969	0.972747	1.44544	0.731139	1.31826	1.20226	1.39316	0.870964	1.43219	0.660694	1.38038	1.09648	1.35519
647	18.06	18.06	61.96	32.34	32.34	tr|Q5LJA9|Q5LJA9_HUMAN	Ubiquitin carboxyl-terminal hydrolase isozyme L5 (Fragment) OS=Homo sapiens GN=UCHL5 PE=2 SV=1	HUMAN	10	0.380189	1.57036	0.597035	1.43219	0.564937	1.45881	0.299226	1.77011	0.510505	1.51356	0.496592	1.51356	0.636796	1.45881	0.559758	1.44544	0.47863	1.40605	0.554626	1.52757	0.474242	1.55597	0.401791	1.49969	1.6293	1.35519	1.49969	1.30617	1.11686	1.39316	1.03753	1.2942	0.862979	1.47231	0.77983	1.31826	1.11686	1.2942	0.92045	1.39316
649	18.04	18.04	35.58	28.42	26.74	sp|P06858|LIPL_HUMAN	Lipoprotein lipase OS=Homo sapiens GN=LPL PE=1 SV=1	HUMAN	14	1.61436	1.31826	1.36773	1.25892	1.55597	1.30617	1.59956	1.41906	1.34276	1.33045	1.5417	1.41906	1.14815	1.24738	1.28233	1.25892	0.801678	1.40605	1.14815	1.31826	1.28233	1.33045	0.809096	1.31826	0.698232	1.30617	0.794328	1.23595	0.49204	1.6293	0.824138	1.25892	0.928966	1.25892	0.597035	1.47231	0.724436	1.28233	0.824138	1.27057
648	18.04	18.2	55.6	44.77	44.77	sp|Q99436|PSB7_HUMAN	Proteasome subunit beta type-7 OS=Homo sapiens GN=PSMB7 PE=1 SV=1	HUMAN	12	0.149969	1.99526	0.539511	1.43219	0.440555	1.45881	0.145881	2.42103	0.529663	1.61436	0.444631	1.59956	0.30479	1.5417	0.401791	1.6293	0.613762	1.36773	0.277971	1.8197	0.448745	1.72187	0.586138	1.5417	2.01372	1.64437	3.22107	1.64437	3.80189	1.75388	0.519996	1.35519	0.751623	1.39316	1.03753	1.30617	0.672977	1.31826	0.895365	1.44544
652	18.02	18.02	82.32	64.64	64.64	sp|P84077|ARF1_HUMAN	ADP-ribosylation factor 1 OS=Homo sapiens GN=ARF1 PE=1 SV=2	HUMAN	19	0.648634	1.35519	0.636796	1.27057	0.515229	1.39316	0.744732	1.33045	0.717794	1.31826	0.597035	1.34276	0.591562	1.33045	0.539511	1.40605	0.436516	1.58489	0.679204	1.31826	0.630957	1.2942	0.496592	1.5417	0.903649	1.2942	0.801678	1.27057	0.642688	1.44544	0.946237	1.23595	0.831764	1.28233	0.666807	1.43219	1.14815	1.27057	1.01859	1.27057
651	18.02	18.02	44.01	36.49	36.49	sp|Q9NR45|SIAS_HUMAN	Sialic acid synthase OS=Homo sapiens GN=NANS PE=1 SV=2	HUMAN	15	0.42462	1.85353	0.642688	1.39316	0.636796	1.39316	0.474242	1.69044	0.691831	1.36773	0.724436	1.27057	0.855067	1.24738	0.801678	1.31826	0.672977	1.40605	0.928966	1.21339	0.870964	1.28233	0.737904	1.34276	1.90546	1.58489	1.83654	1.5417	1.51356	1.40605	1.30617	1.28233	1.23595	1.23595	1.02802	1.22462	1.30617	1.24738	1.21339	1.22462
650	18.02	18.02	40.53	31.31	31.31	sp|P07339|CATD_HUMAN	Cathepsin D OS=Homo sapiens GN=CTSD PE=1 SV=1	HUMAN	9	0.280543	1.77011	0.42462	1.55597	0.291072	1.78649	0.313329	1.70608	0.539511	1.40605	0.334195	1.69044	0.461318	1.52757	0.340408	1.80302	0.510505	1.47231	0.559758	1.43219	0.42462	1.61436	0.685488	1.36773	1.85353	1.55597	1.19124	1.57036	2.12814	1.69044	1.09648	1.39316	0.77983	1.45881	1.30617	1.44544	1.61436	1.44544	1.1695	1.5417
654	18.01	18.01	42.06	38.32	36.14	sp|A6NDG6|PGP_HUMAN	Phosphoglycolate phosphatase OS=Homo sapiens GN=PGP PE=1 SV=1	HUMAN	13	0.49204	1.51356	0.510505	1.35519	0.636796	1.28233	0.564937	1.40605	0.57544	1.33045	0.731139	1.22462	0.457088	1.52757	0.564937	1.34276	0.559758	1.35519	0.519996	1.47231	0.648634	1.25892	0.636796	1.30617	0.92045	1.28233	1.10662	1.24738	1.09648	1.23595	0.912011	1.27057	1.11686	1.22462	1.09648	1.20226	0.717794	1.35519	0.870964	1.21339
653	18.01	18.04	34.7	24.15	22.9	sp|Q13131|AAPK1_HUMAN	5'-AMP-activated protein kinase catalytic subunit alpha-1 OS=Homo sapiens GN=PRKAA1 PE=1 SV=4	HUMAN	11	1.15878	1.33045	0.92045	1.22462	0.855067	1.35519	1.03753	1.45881	0.816582	1.44544	0.758578	1.41906	0.870964	1.34276	0.809096	1.47231	0.855067	1.35519	0.772681	1.47231	0.724436	1.47231	0.744732	1.48594	0.737904	1.45881	0.685488	1.47231	0.717794	1.45881	0.946237	1.38038	0.879022	1.41906	0.92045	1.39316	1.00925	1.43219	0.946237	1.41906
660	18	18	59.29	59.29	59.29	sp|P07737|PROF1_HUMAN	Profilin-1 OS=Homo sapiens GN=PFN1 PE=1 SV=2	HUMAN	21	0.416869	1.6293	0.704693	1.23595	0.704693	1.23595	0.672977	1.34276	1.1695	1.23595	1.18032	1.23595	0.831764	1.18032	0.60256	1.34276	0.787046	1.24738	1.36773	1.27057	0.972747	1.1695	1.28233	1.20226	1.94089	1.48594	1.44544	1.34276	1.88799	1.45881	1.1695	1.1695	0.847227	1.21339	1.09648	1.19124	1.1695	1.18032	0.847227	1.20226
656	18	18.01	49.29	35.71	35.71	sp|P21912|DHSB_HUMAN	Succinate dehydrogenase [ubiquinone] iron-sulfur subunit, mitochondrial OS=Homo sapiens GN=SDHB PE=1 SV=3	HUMAN	16	2.46604	1.8197	2.88403	2.03236	2.31206	1.80302	2.70396	1.99526	3.13329	2.208	2.37684	1.85353	2.12814	1.70608	1.52757	1.44544	2.22844	1.72187	2.12814	1.69044	1.75388	1.61436	2.31206	1.78649	0.879022	1.25892	0.619441	1.40605	0.912011	1.28233	0.717794	1.34276	0.534564	1.5417	0.77983	1.31826	0.928966	1.23595	0.648634	1.40605
658	18	18	74.58	60.45	60.45	tr|J3QRS3|J3QRS3_HUMAN	Myosin regulatory light chain 12A OS=Homo sapiens GN=MYL12A PE=2 SV=1	HUMAN	14	1.22462	1.27057	1.41906	1.27057	1.28233	1.27057	0.895365	1.30617	1.03753	1.24738	0.895365	1.24738	1.11686	1.25892	1.58489	1.2942	0.654636	1.52757	0.751623	1.28233	1.14815	1.27057	0.487529	1.27057	0.855067	1.27057	1.25892	1.33045	0.570164	1.25892	0.794328	1.27057	1.05682	1.30617	0.465586	1.30617	0.928966	1.25892	1.24738	1.28233
659	18	18	59.52	47.75	47.75	sp|O43396|TXNL1_HUMAN	Thioredoxin-like protein 1 OS=Homo sapiens GN=TXNL1 PE=1 SV=3	HUMAN	13	0.648634	1.38038	0.619441	1.47231	0.772681	1.27057	0.77983	1.30617	0.751623	1.36773	0.963829	1.36773	0.954993	1.21339	0.816582	1.20226	0.758578	1.27057	1.1695	1.24738	1.00925	1.22462	0.937562	1.25892	1.45881	1.36773	1.27057	1.31826	1.1695	1.27057	1.5417	1.45881	1.33045	1.40605	1.23595	1.35519	1.21339	1.24738	1.03753	1.21339
655	18	18.31	53.51	50.92	50.92	sp|Q9Y5Y2|NUBP2_HUMAN	Cytosolic Fe-S cluster assembly factor NUBP2 OS=Homo sapiens GN=NUBP2 PE=1 SV=1	HUMAN	10	0.895365	1.33045	0.698232	1.41906	1.03753	1.33045	1.02802	1.34276	0.809096	1.35519	1.19124	1.36773	1.14815	1.30617	0.981748	1.30617	0.887156	1.35519	1.31826	1.41906	1.10662	1.36773	1	1.38038	1.27057	1.36773	1.07647	1.33045	0.990832	1.33045	1.6293	1.49969	1.39316	1.44544	1.30617	1.40605	1.08643	1.33045	0.92045	1.31826
657	18	18	35.77	28.05	28.05	sp|O60784|TOM1_HUMAN	Target of Myb protein 1 OS=Homo sapiens GN=TOM1 PE=1 SV=2	HUMAN	10	0.990832	2.12814	0.946237	1.78649	1.1695	1.83654	0.49204	1.78649	0.487529	1.95885	0.57544	1.52757	1.21339	1.83654	0.862979	1.88799	1.20226	1.92309	0.597035	1.92309	0.465586	2.12814	0.630957	1.92309	1.14815	1.88799	0.937562	2.10863	1.18032	2.51189	1.22462	1.8197	0.870964	1.90546	1.34276	1.94089	0.990832	1.85353	0.787046	1.99526
661	17.99	20.08	63.03	63.03	63.03	sp|P60981|DEST_HUMAN	Destrin OS=Homo sapiens GN=DSTN PE=1 SV=3	HUMAN	19	0.794328	1.30617	1.41906	1.30617	1.20226	1.27057	1.19124	1.44544	1.99526	1.7378	1.72187	1.70608	1.36773	1.27057	1.04713	1.24738	1.14815	1.25892	1.94089	1.59956	1.45881	1.52757	1.61436	1.59956	1.7378	1.36773	1.28233	1.2942	1.40605	1.34276	1	1.25892	0.744732	1.27057	0.801678	1.25892	1.18032	1.24738	0.862979	1.24738
662	17.98	18.21	19.65	13.97	12.81	sp|O95373|IPO7_HUMAN	Importin-7 OS=Homo sapiens GN=IPO7 PE=1 SV=1	HUMAN	11	0.724436	1.5417	0.270396	2.88403	0.580764	1.67494	0.831764	1.48594	0.331131	2.208	0.672977	1.45881	1.01859	1.5417	1.36773	1.34276	0.564937	1.7378	1.20226	1.45881	1.51356	1.58489	0.765597	1.48594	1.38038	1.48594	1.87068	1.72187	0.801678	1.48594	3.59749	2.65461	4.92039	3.31131	2.03236	1.88799	1.77011	1.6293	2.22844	1.85353
663	17.95	17.95	27.03	17.3	16.22	sp|Q92499|DDX1_HUMAN	ATP-dependent RNA helicase DDX1 OS=Homo sapiens GN=DDX1 PE=1 SV=2	HUMAN	10	0.963829	1.40605	0.619441	1.45881	0.724436	1.41906	1.19124	1.34276	0.772681	1.34276	0.92045	1.38038	0.666807	1.45881	0.737904	1.36773	0.636796	1.49969	0.855067	1.39316	0.912011	1.38038	0.787046	1.44544	0.698232	1.48594	0.772681	1.39316	0.648634	1.5417	1.08643	1.43219	1.20226	1.39316	1.04713	1.40605	0.937562	1.43219	1	1.49969
664	17.94	17.94	55.66	42.39	40.45	sp|Q8WYR4|RSPH1_HUMAN	Radial spoke head 1 homolog OS=Homo sapiens GN=RSPH1 PE=2 SV=1	HUMAN	19	0.972747	1.13763	0.972747	1.10662	0.903649	1.14815	1.04713	1.1272	1.04713	1.1272	0.972747	1.15878	0.903649	1.1272	0.928966	1.1272	0.937562	1.10662	0.972747	1.18032	1	1.18032	1.00925	1.1695	0.92045	1.1695	0.946237	1.15878	0.954993	1.13763	0.92045	1.1272	0.946237	1.13763	0.954993	1.09648	0.990832	1.13763	1.00925	1.1272
665	17.91	22.46	57.53	42.47	40.13	tr|Q6P452|Q6P452_HUMAN	Annexin OS=Homo sapiens GN=ANXA4 PE=2 SV=1	HUMAN	12	1.13763	1.31826	0.963829	1.2942	1.1272	1.2942	1.15878	1.36773	0.981748	1.35519	1.18032	1.34276	0.630957	1.57036	1.07647	1.2942	1.07647	1.30617	0.648634	1.45881	1.10662	1.33045	1.09648	1.31826	0.570164	1.57036	0.928966	1.31826	0.895365	1.34276	0.654636	1.49969	1.09648	1.28233	1.08643	1.31826	0.554626	1.58489	0.92045	1.30617
666	17.91	17.91	36.44	28.18	28.18	sp|P41091|IF2G_HUMAN	Eukaryotic translation initiation factor 2 subunit 3 OS=Homo sapiens GN=EIF2S3 PE=1 SV=3	HUMAN	10	0.636796	1.38038	0.691831	1.36773	0.340408	2.03236	0.731139	1.33045	0.801678	1.34276	0.405508	1.85353	0.737904	1.38038	0.334195	1.94089	0.428549	1.69044	0.870964	1.31826	0.394457	1.77011	0.49204	1.59956	1.14815	1.31826	0.49204	1.78649	0.654636	1.51356	1.11686	1.34276	0.474242	1.70608	0.636796	1.44544	2.05116	1.70608	0.92045	1.43219
667	17.89	18.61	21.89	7.98	6.91	sp|O75165|DJC13_HUMAN	DnaJ homolog subfamily C member 13 OS=Homo sapiens GN=DNAJC13 PE=1 SV=5	HUMAN	14	1.1695	1.21339	1.1272	1.23595	1.18032	1.25892	1.01859	1.24738	0.981748	1.2942	1.02802	1.25892	1.01859	1.14815	1.14815	1.21339	1.13763	1.23595	0.895365	1.20226	1	1.20226	0.990832	1.25892	0.862979	1.25892	0.972747	1.27057	0.963829	1.25892	0.903649	1.22462	1.00925	1.23595	1	1.28233	0.855067	1.25892	0.963829	1.24738
668	17.87	18.19	15.81	4.717	3.344	sp|Q8TCU4-3|ALMS1_HUMAN	Isoform 3 of Alstrom syndrome protein 1 OS=Homo sapiens GN=ALMS1	HUMAN	11	2.07014	1.83654	2.14783	1.88799	1.58489	1.55597	2.51189	1.92309	2.55859	1.94089	1.88799	1.57036	1.95885	1.55597	1.94089	1.65959	1.75388	1.69044	2.75423	1.87068	2.31206	1.70608	2.14783	1.77011	1.14815	1.38038	0.963829	1.35519	0.855067	1.35519	1.09648	1.34276	0.903649	1.38038	0.801678	1.34276	1.43219	1.47231	1.19124	1.40605
670	17.85	17.85	67.2	62.96	62.96	sp|Q99497|PARK7_HUMAN	Protein DJ-1 OS=Homo sapiens GN=PARK7 PE=1 SV=2	HUMAN	14	0.17378	1.85353	0.246604	1.64437	0.260615	1.59956	0.20893	1.83654	0.301995	1.61436	0.322107	1.55597	0.248886	1.69044	0.331131	1.43219	0.369828	1.41906	0.30479	1.64437	0.409261	1.38038	0.469894	1.35519	1.55597	1.33045	1.99526	1.47231	2.24905	1.51356	1.00925	1.23595	1.38038	1.33045	1.51356	1.34276	0.972747	1.45881	1.30617	1.2942
669	17.85	20.42	35.96	13.95	12.19	sp|Q66GS9|CP135_HUMAN	Centrosomal protein of 135 kDa OS=Homo sapiens GN=CEP135 PE=1 SV=2	HUMAN	12	1.64437	1.55597	1.78649	1.52757	1.7378	1.77011	0.990832	1.43219	1.07647	1.45881	1.0666	1.48594	2.75423	1.87068	2.10863	1.72187	2.67917	1.87068	1.67494	1.5417	1.31826	1.51356	1.6293	1.5417	1.64437	1.55597	1.24738	1.52757	1.59956	1.55597	1.44544	1.52757	1.19124	1.55597	1.43219	1.55597	1.55597	1.45881	1.28233	1.45881
672	17.77	17.77	80.41	76.29	76.29	sp|Q9NY87|SPNXC_HUMAN	Sperm protein associated with the nucleus on the X chromosome C OS=Homo sapiens GN=SPANXC PE=2 SV=1	HUMAN	24	0.539511	1.87068	0.954993	1.83654	1.09648	1.59956	0.972747	1.90546	1.7378	1.97697	2.01372	2.07014	1.36773	1.55597	0.928966	1.6293	1.41906	1.49969	2.46604	1.88799	1.67494	1.88799	2.60615	1.97697	2.44343	1.65959	1.67494	1.75388	2.55859	1.64437	1.41906	1.57036	0.963829	1.44544	1.47231	1.70608	1.23595	1.41906	0.83946	1.48594
671	17.77	17.77	56.43	44.81	41.08	sp|Q8IUA0|WFDC8_HUMAN	WAP four-disulfide core domain protein 8 OS=Homo sapiens GN=WFDC8 PE=2 SV=2	HUMAN	13	2.63027	1.70608	3.04789	1.78649	2.53513	1.75388	3.34195	2.24905	3.90841	2.37684	3.25087	2.31206	2.10863	1.64437	2.58226	1.70608	1.6293	1.44544	2.63027	2.0893	3.43558	2.33346	1.95885	1.65959	0.765597	1.36773	0.981748	1.35519	0.591562	1.65959	0.666807	1.2942	0.831764	1.24738	0.505825	1.7378	0.816582	1.35519	1.03753	1.33045
673	17.75	21.08	20.21	6.63	5.821	sp|Q6ZR08|DYH12_HUMAN	Dynein heavy chain 12, axonemal OS=Homo sapiens GN=DNAH12 PE=2 SV=2	HUMAN	14	0.660694	1.48594	0.444631	1.77011	0.731139	1.45881	0.816582	1.43219	0.570164	1.6293	0.972747	1.41906	0.972747	1.38038	1.20226	1.40605	1.01859	1.34276	1.24738	1.39316	1.49969	1.44544	1.2942	1.39316	1.40605	1.44544	1.78649	1.6293	1.5417	1.52757	2.29087	1.88799	2.70396	2.01372	2.48886	1.99526	1.33045	1.47231	1.59956	1.58489
674	17.71	17.71	67.2	54.14	42.36	sp|Q96GK7|FAH2A_HUMAN	Fumarylacetoacetate hydrolase domain-containing protein 2A OS=Homo sapiens GN=FAHD2A PE=1 SV=1	HUMAN	17	1.04713	1.65959	0.879022	1.38038	1.11686	1.25892	0.963829	1.35519	0.816582	1.43219	1.02802	1.49969	1.25892	1.36773	0.928966	1.43219	1.1695	1.27057	1.15878	1.49969	0.855067	1.52757	1.07647	1.44544	1.19124	1.8197	0.879022	1.8197	1.11686	1.67494	1.40605	1.24738	1.03753	1.19124	1.31826	1.33045	1.11686	1.2942	0.824138	1.21339
675	17.7	17.71	47.53	42.9	42.9	sp|P51665|PSMD7_HUMAN	26S proteasome non-ATPase regulatory subunit 7 OS=Homo sapiens GN=PSMD7 PE=1 SV=2	HUMAN	14	0.448745	1.49969	0.539511	1.31826	0.57544	1.47231	0.440555	1.48594	0.534564	1.36773	0.57544	1.43219	0.49204	1.5417	0.440555	1.48594	0.717794	1.33045	0.501187	1.47231	0.432514	1.44544	0.731139	1.2942	1.13763	1.2942	0.937562	1.2942	1.5417	1.31826	0.946237	1.31826	0.801678	1.31826	1.38038	1.33045	0.847227	1.30617	0.772681	1.2942
677	17.68	17.68	43.42	29.63	29.63	tr|E9PB14|E9PB14_HUMAN	Pyruvate dehydrogenase protein X component, mitochondrial OS=Homo sapiens GN=PDHX PE=2 SV=1	HUMAN	13	0.630957	1.43219	0.912011	1.24738	0.963829	1.21339	1.34276	1.34276	1.92309	1.57036	2.03236	1.6293	0.937562	1.25892	0.824138	1.27057	0.972747	1.22462	1.85353	1.47231	1.7378	1.52757	2.03236	1.61436	1.41906	1.30617	1.27057	1.30617	1.49969	1.39316	1.02802	1.28233	0.887156	1.23595	1.0666	1.25892	0.972747	1.2942	0.847227	1.24738
676	17.68	19.76	26.3	16.26	15.12	sp|P51692|STA5B_HUMAN	Signal transducer and activator of transcription 5B OS=Homo sapiens GN=STAT5B PE=1 SV=2	HUMAN	11	0.912011	1.34276	0.903649	1.31826	0.879022	1.30617	0.928966	1.33045	0.92045	1.31826	0.903649	1.28233	0.685488	1.40605	0.660694	1.43219	0.787046	1.30617	0.698232	1.40605	0.666807	1.45881	0.794328	1.30617	0.731139	1.39316	0.717794	1.38038	0.83946	1.34276	0.758578	1.38038	0.724436	1.39316	0.855067	1.33045	0.765597	1.39316	0.737904	1.41906
678	17.68	17.68	63.91	49.57	40.87	sp|P15374|UCHL3_HUMAN	Ubiquitin carboxyl-terminal hydrolase isozyme L3 OS=Homo sapiens GN=UCHL3 PE=1 SV=1	HUMAN	11	0.77983	1.30617	0.801678	1.21339	0.92045	1.23595	0.724436	1.2942	0.744732	1.24738	0.847227	1.24738	0.679204	1.35519	0.870964	1.24738	0.691831	1.38038	0.630957	1.38038	0.809096	1.24738	0.648634	1.38038	0.862979	1.28233	1.11686	1.2942	0.879022	1.2942	0.83946	1.28233	1.08643	1.25892	0.855067	1.33045	0.737904	1.30617	0.946237	1.21339
679	17.66	17.66	50.6	39.29	32.14	sp|P31937|3HIDH_HUMAN	3-hydroxyisobutyrate dehydrogenase, mitochondrial OS=Homo sapiens GN=HIBADH PE=1 SV=2	HUMAN	18	0.353183	1.99526	0.772681	1.36773	0.77983	1.34276	0.698232	1.43219	1.45881	1.39316	1.51356	1.47231	0.879022	1.27057	0.685488	1.35519	0.648634	1.52757	1.72187	1.5417	1.36773	1.45881	1.27057	1.34276	2.46604	1.8197	1.95885	1.70608	1.77011	1.44544	1.1272	1.2942	0.847227	1.30617	0.83946	1.31826	1.11686	1.27057	0.847227	1.30617
680	17.64	17.64	43.3	35.47	34.08	tr|H3BU82|H3BU82_HUMAN	Aladin (Fragment) OS=Homo sapiens GN=AAAS PE=2 SV=1	HUMAN	11	0.642688	1.45881	1.05682	1.25892	1.13763	1.2942	0.928966	1.36773	1.61436	1.58489	1.75388	1.61436	0.946237	1.28233	0.847227	1.23595	1.09648	1.28233	1.41906	1.44544	1.2942	1.45881	1.70608	1.61436	1.48594	1.43219	1.31826	1.39316	1.69044	1.49969	0.887156	1.33045	0.794328	1.30617	1.02802	1.2942	0.824138	1.36773	0.737904	1.30617
681	17.59	17.6	34.72	17.06	14.69	tr|G5E9Q2|G5E9Q2_HUMAN	Cold shock domain containing E1, RNA-binding, isoform CRA_d OS=Homo sapiens GN=CSDE1 PE=2 SV=1	HUMAN	11	1.1695	1.31826	1.1695	1.30617	0.912011	1.34276	1.97697	1.51356	1.94089	1.49969	1.59956	1.47231	1.02802	1.2942	1.10662	1.2942	0.744732	1.48594	1.7378	1.52757	1.85353	1.55597	1.2942	1.35519	0.862979	1.30617	0.937562	1.31826	0.630957	1.5417	0.879022	1.27057	0.937562	1.27057	0.636796	1.55597	1.10662	1.33045	1.18032	1.31826
682	17.57	17.57	40.71	31.19	26.99	sp|Q9NR50|EI2BG_HUMAN	Translation initiation factor eIF-2B subunit gamma OS=Homo sapiens GN=EIF2B3 PE=1 SV=1	HUMAN	9	0.879022	1.52757	0.510505	1.69044	0.765597	1.5417	1.31826	1.55597	0.801678	1.52757	1.11686	1.59956	0.758578	1.55597	1.05682	1.48594	1.28233	1.49969	1.18032	1.57036	1.58489	1.67494	1.94089	1.8197	0.847227	1.55597	1.20226	1.49969	1.44544	1.59956	1.47231	1.58489	1.99526	1.69044	2.39883	1.83654	0.990832	1.57036	1.35519	1.64437
683	17.51	17.51	64.06	49.48	49.48	sp|Q15126|PMVK_HUMAN	Phosphomevalonate kinase OS=Homo sapiens GN=PMVK PE=1 SV=3	HUMAN	12	0.981748	1.28233	1.08643	1.23595	0.963829	1.21339	1.10662	1.24738	1.23595	1.30617	1.08643	1.28233	1.09648	1.27057	1.18032	1.23595	1	1.24738	1.23595	1.28233	1.34276	1.33045	1.13763	1.27057	1.09648	1.27057	1.19124	1.33045	1.00925	1.27057	0.981748	1.27057	1.0666	1.22462	0.912011	1.24738	1.11686	1.27057	1.21339	1.23595
684	17.48	17.49	43.29	33.16	27.59	sp|P31153|METK2_HUMAN	S-adenosylmethionine synthase isoform type-2 OS=Homo sapiens GN=MAT2A PE=1 SV=1	HUMAN	12	0.903649	1.30617	0.92045	1.25892	0.862979	1.28233	0.903649	1.27057	0.92045	1.2942	0.862979	1.27057	0.824138	1.20226	0.855067	1.31826	0.912011	1.28233	0.824138	1.25892	0.855067	1.23595	0.912011	1.2942	0.903649	1.27057	0.946237	1.27057	1	1.30617	0.887156	1.19124	0.92045	1.15878	0.981748	1.27057	0.946237	1.20226	0.981748	1.20226
685	17.4	17.4	39.1	29.89	27.64	tr|A8MU28|A8MU28_HUMAN	NEDD8-activating enzyme E1 regulatory subunit OS=Homo sapiens GN=NAE1 PE=2 SV=1	HUMAN	10	0.724436	1.44544	0.586138	1.43219	0.751623	1.39316	0.737904	1.40605	0.608135	1.25892	0.765597	1.33045	0.636796	1.40605	0.544503	1.55597	0.505825	1.61436	0.648634	1.38038	0.559758	1.51356	0.510505	1.6293	0.855067	1.41906	0.744732	1.44544	0.672977	1.52757	1.08643	1.34276	0.946237	1.43219	0.831764	1.49969	0.831764	1.35519	0.717794	1.48594
686	17.33	17.45	23.05	11.71	9.084	sp|O95163|ELP1_HUMAN	Elongator complex protein 1 OS=Homo sapiens GN=IKBKAP PE=1 SV=3	HUMAN	8	0.972747	1.34276	1.14815	1.19124	1.11686	1.31826	0.824138	1.25892	0.972747	1.23595	0.946237	1.25892	1.13763	1.25892	0.981748	1.22462	0.990832	1.31826	0.963829	1.20226	0.831764	1.22462	0.83946	1.25892	1.15878	1.35519	1	1.30617	1.00925	1.23595	0.981748	1.22462	0.847227	1.1695	0.855067	1.33045	1.00925	1.38038	0.862979	1.36773
687	17.32	17.32	38.44	35.93	35.93	sp|O43488|ARK72_HUMAN	Aflatoxin B1 aldehyde reductase member 2 OS=Homo sapiens GN=AKR7A2 PE=1 SV=3	HUMAN	14	1.15878	1.36773	0.990832	1.33045	0.564937	1.51356	0.794328	1.36773	0.672977	1.38038	0.387258	1.67494	1.03753	1.31826	1.22462	1.34276	1	1.40605	0.731139	1.35519	0.809096	1.33045	0.691831	1.36773	0.895365	1.35519	1	1.35519	0.824138	1.33045	1.08643	1.33045	1.21339	1.34276	0.990832	1.34276	1.85353	1.49969	2.0893	1.61436
688	17.27	17.27	52.66	40.24	38.17	sp|O95433|AHSA1_HUMAN	Activator of 90 kDa heat shock protein ATPase homolog 1 OS=Homo sapiens GN=AHSA1 PE=1 SV=1	HUMAN	11	0.724436	1.34276	0.666807	1.41906	0.92045	1.24738	0.591562	1.39316	0.544503	1.45881	0.751623	1.21339	0.758578	1.31826	0.895365	1.22462	0.879022	1.28233	0.619441	1.38038	0.724436	1.24738	0.717794	1.30617	1.0666	1.2942	1.23595	1.33045	1.24738	1.34276	1.18032	1.34276	1.34276	1.38038	1.35519	1.39316	0.816582	1.2942	0.963829	1.22462
689	17.25	17.25	84.56	79.19	65.77	sp|P62158|CALM_HUMAN	Calmodulin OS=Homo sapiens GN=CALM1 PE=1 SV=2	HUMAN	22	0.57544	1.35519	0.772681	1.24738	0.816582	1.23595	0.586138	1.33045	0.77983	1.23595	0.816582	1.23595	0.322107	1.90546	0.272898	1.94089	0.356451	1.57036	0.325087	1.88799	0.275423	1.92309	0.334195	1.67494	0.570164	1.57036	0.47863	1.6293	0.586138	1.36773	0.405508	1.80302	0.343558	1.83654	0.436516	1.51356	0.387258	1.80302	0.331131	1.83654
690	17.24	17.34	52.94	44.71	43.24	sp|P62879|GBB2_HUMAN	Guanine nucleotide-binding protein G(I)/G(S)/G(T) subunit beta-2 OS=Homo sapiens GN=GNB2 PE=1 SV=3	HUMAN	13	1	2.14783	1.59956	1.75388	1.02802	1.59956	1.10662	2.03236	1.61436	1.80302	1.11686	1.57036	1.64437	1.64437	1.34276	1.61436	2.42103	1.97697	1.69044	1.72187	1.35519	1.65959	2.65461	2.24905	1.59956	1.64437	1.27057	1.57036	2.31206	1.87068	1.03753	1.61436	0.83946	1.5417	1.55597	1.5417	1.51356	1.65959	1.15878	1.59956
692	17.23	17.23	38.96	23.01	22.09	sp|Q66K79|CBPZ_HUMAN	Carboxypeptidase Z OS=Homo sapiens GN=CPZ PE=1 SV=2	HUMAN	13	0.946237	1.10662	0.937562	1.07647	0.946237	1.09648	0.990832	1.11686	0.981748	1.13763	0.981748	1.13763	0.981748	1.08643	0.928966	1.10662	0.963829	1.10662	1.01859	1.10662	0.963829	1.13763	1	1.13763	1.01859	1.08643	0.963829	1.09648	1.00925	1.13763	1.02802	1.11686	0.972747	1.10662	1.01859	1.10662	1.02802	1.09648	0.972747	1.11686
691	17.23	17.23	37.52	25.67	18.34	sp|Q9NUQ8|ABCF3_HUMAN	ATP-binding cassette sub-family F member 3 OS=Homo sapiens GN=ABCF3 PE=1 SV=2	HUMAN	11	0.862979	1.47231	1.67494	1.57036	1.6293	1.57036	0.586138	1.7378	1.14815	1.39316	1.13763	1.39316	1.30617	1.45881	1.44544	1.5417	0.972747	1.40605	0.928966	1.40605	1	1.39316	0.691831	1.52757	1.70608	1.88799	1.75388	1.85353	1.1272	1.44544	0.801678	1.39316	0.862979	1.35519	0.597035	1.6293	0.809096	1.39316	0.862979	1.40605
693	17.22	17.24	44.8	38.35	31.54	sp|P54709|AT1B3_HUMAN	Sodium/potassium-transporting ATPase subunit beta-3 OS=Homo sapiens GN=ATP1B3 PE=1 SV=1	HUMAN	10	0.597035	1.39316	0.824138	1.28233	0.672977	1.28233	0.928966	1.2942	1.31826	1.34276	1.04713	1.30617	0.731139	1.33045	0.630957	1.44544	0.963829	1.21339	1.1695	1.31826	0.954993	1.31826	1.49969	1.38038	1.27057	1.35519	1.08643	1.30617	1.61436	1.40605	0.862979	1.25892	0.731139	1.41906	1.15878	1.24738	1.10662	1.28233	0.92045	1.33045
694	17.21	18.29	26.94	13.8	13.8	sp|P0DKV0|S31C1_HUMAN	Spermatogenesis-associated protein 31C1 OS=Homo sapiens GN=SPATA31C1 PE=2 SV=1	HUMAN	10	1.10662	4.05509	0.772681	6.79204	1.28233	2.0893	0.92045	2.0893	0.648634	22.08	1.0666	7.51623	1.04713	17.378	1.07647	2.33346	1.41906	9.46237	0.870964	19.7697	0.895365	10.2802	1.1695	20.1372	0.937562	19.2309	0.963829	9.54993	1.27057	20.893	1.34276	3.37287	1.38038	2.88403	1.80302	2.0893	0.809096	13.3045	0.831764	2.0893
695	17.2	17.24	32.68	25.79	25.79	sp|Q9Y285|SYFA_HUMAN	Phenylalanine--tRNA ligase alpha subunit OS=Homo sapiens GN=FARSA PE=1 SV=3	HUMAN	13	0.291072	2.1677	0.580764	1.6293	0.586138	1.58489	0.296483	2.22844	0.608135	1.64437	0.613762	1.5417	0.660694	1.49969	0.359749	2.05116	0.452898	1.77011	0.685488	1.45881	0.37325	2.07014	0.461318	1.8197	2.35505	2.03236	1.2942	1.67494	1.52757	1.65959	1.13763	1.5417	0.60256	1.70608	0.794328	1.55597	1.11686	1.52757	0.597035	1.78649
696	17.18	17.18	57.99	42.01	38.95	sp|Q9Y697|NFS1_HUMAN	Cysteine desulfurase, mitochondrial OS=Homo sapiens GN=NFS1 PE=1 SV=3	HUMAN	13	1.00925	1.14815	0.946237	1.10662	0.92045	1.20226	1.04713	1.21339	0.981748	1.25892	0.954993	1.27057	1.01859	1.1272	0.954993	1.1695	1.0666	1.20226	1.05682	1.21339	0.990832	1.22462	1.10662	1.23595	1	1.21339	0.937562	1.22462	1.04713	1.21339	1.0666	1.19124	0.990832	1.21339	1.11686	1.22462	1.09648	1.22462	1.02802	1.14815
697	17.17	18.1	47.21	42.3	35.74	sp|O00743|PPP6_HUMAN	Serine/threonine-protein phosphatase 6 catalytic subunit OS=Homo sapiens GN=PPP6C PE=1 SV=1	HUMAN	12	1.01859	1.15878	1.01859	1.09648	0.972747	1.10662	1.08643	1.1272	1.08643	1.09648	1.04713	1.1272	1.02802	1.1272	0.954993	1.11686	0.954993	1.14815	1.09648	1.11686	1.02802	1.10662	1.01859	1.1695	1	1.14815	0.937562	1.14815	0.928966	1.18032	1	1.09648	0.937562	1.1272	0.928966	1.15878	1.03753	1.13763	0.972747	1.10662
698	17.15	17.15	39.91	26.61	26.61	tr|E7ES33|E7ES33_HUMAN	Septin-7 OS=Homo sapiens GN=SEPT7 PE=2 SV=2	HUMAN	13	1.21339	1.41906	1.05682	1.40605	0.586138	1.69044	1.57036	1.48594	1.38038	1.51356	0.816582	1.52757	1.31826	1.39316	0.862979	1.45881	0.343558	2.26987	1.69044	1.58489	1.14815	1.47231	0.452898	1.94089	1.07647	1.45881	0.704693	1.48594	0.277971	2.35505	1.23595	1.44544	0.809096	1.45881	0.316228	2.31206	2.18776	1.78649	1.36773	1.51356
699	17.1	17.1	48.55	44.51	44.51	tr|J3KNB4|J3KNB4_HUMAN	Cathelicidin antimicrobial peptide OS=Homo sapiens GN=CAMP PE=2 SV=1	HUMAN	11	1.27057	1.25892	1.8197	1.34276	1.77011	1.31826	2.63027	1.80302	3.69828	1.99526	3.69828	2.03236	1.78649	1.30617	1.27057	1.28233	1.41906	1.2942	3.69828	1.94089	2.65461	1.80302	2.93765	1.8197	1.39316	1.28233	0.972747	1.25892	1.09648	1.28233	0.981748	1.24738	0.691831	1.30617	0.765597	1.30617	0.990832	1.27057	0.704693	1.30617
700	17.09	21.63	51.93	37.45	31.85	sp|O94788|AL1A2_HUMAN	Retinal dehydrogenase 2 OS=Homo sapiens GN=ALDH1A2 PE=1 SV=3	HUMAN	14	0.267917	1.87068	0.231207	2.03236	0.328095	1.80302	0.263027	1.78649	0.214783	2.01372	0.301995	1.80302	0.346737	1.78649	0.346737	1.77011	0.267917	1.92309	0.334195	1.72187	0.301995	1.85353	0.283139	1.69044	1.40605	1.47231	1.47231	1.49969	1.21339	1.59956	1.52757	1.49969	1.58489	1.52757	1.27057	1.55597	1.07647	1.45881	1.04713	1.44544
701	17.06	17.06	34.02	21.61	20.59	sp|P06396|GELS_HUMAN	Gelsolin OS=Homo sapiens GN=GSN PE=1 SV=1	HUMAN	11	0.394457	1.88799	0.666807	1.49969	0.92045	1.45881	0.322107	2.12814	0.586138	1.5417	0.758578	1.38038	1.39316	1.49969	0.698232	1.40605	0.879022	1.43219	1.20226	1.44544	0.580764	1.47231	0.744732	1.40605	3.56451	2.33346	1.77011	1.77011	2.14783	1.85353	1.99526	1.67494	0.990832	1.57036	1.22462	1.49969	1.52757	1.36773	0.744732	1.40605
702	17.02	17.02	38.42	24.75	20.79	sp|Q9Y3I0|RTCB_HUMAN	tRNA-splicing ligase RtcB homolog OS=Homo sapiens GN=RTCB PE=1 SV=1	HUMAN	9	1.07647	1.43219	1.04713	1.38038	0.816582	1.36773	0.83946	1.39316	0.809096	1.36773	0.636796	1.43219	0.809096	1.48594	0.862979	1.44544	1.14815	1.33045	0.630957	1.57036	0.685488	1.45881	0.887156	1.38038	0.717794	1.52757	0.801678	1.43219	1.05682	1.40605	0.758578	1.49969	0.83946	1.39316	1.09648	1.40605	0.972747	1.41906	1.0666	1.39316
704	17	17	36.77	30.94	30.94	sp|P02743|SAMP_HUMAN	Serum amyloid P-component OS=Homo sapiens GN=APCS PE=1 SV=2	HUMAN	24	0.505825	1.39316	0.534564	1.34276	0.487529	1.33045	0.416869	1.52757	0.452898	1.44544	0.416869	1.41906	0.564937	1.2942	0.288403	1.85353	0.444631	1.39316	0.474242	1.40605	0.237684	2.07014	0.387258	1.47231	1.10662	1.19124	0.534564	1.48594	0.870964	1.20226	1.00925	1.2942	0.505825	1.5417	0.794328	1.18032	1.11686	1.15878	0.539511	1.59956
703	17	17.01	49.56	33.82	29.74	sp|Q53EV4|LRC23_HUMAN	Leucine-rich repeat-containing protein 23 OS=Homo sapiens GN=LRRC23 PE=2 SV=2	HUMAN	10	1.36773	1.41906	1.51356	1.48594	1.7378	1.51356	1.21339	1.41906	1.39316	1.48594	1.55597	1.52757	1.24738	1.41906	1.45881	1.47231	1.18032	1.38038	1.11686	1.41906	1.30617	1.43219	1.07647	1.40605	0.903649	1.41906	1.07647	1.36773	0.855067	1.38038	0.809096	1.27057	0.963829	1.36773	0.758578	1.41906	0.704693	1.38038	0.855067	1.36773
705	16.96	16.96	60.55	50	50	sp|Q15907|RB11B_HUMAN	Ras-related protein Rab-11B OS=Homo sapiens GN=RAB11B PE=1 SV=4	HUMAN	11	0.501187	1.51356	0.648634	1.27057	0.801678	1.2942	0.691831	1.38038	0.870964	1.33045	1.11686	1.28233	0.847227	1.2942	0.591562	1.44544	0.559758	1.51356	1.18032	1.31826	0.816582	1.35519	0.765597	1.45881	1.69044	1.47231	1.22462	1.43219	1.15878	1.39316	1.33045	1.38038	0.912011	1.34276	0.847227	1.40605	1.04713	1.2942	0.724436	1.39316
708	16.87	17	68.48	63.04	53.26	sp|P63241-2|IF5A1_HUMAN	Isoform 2 of Eukaryotic translation initiation factor 5A-1 OS=Homo sapiens GN=EIF5A	HUMAN	20	0.717794	1.39316	0.642688	1.47231	0.672977	1.38038	2.72898	1.85353	2.14783	1.55597	2.208	1.64437	1	1.31826	1.1272	1.30617	0.554626	1.57036	3.25087	1.92309	3.83707	2.24905	1.55597	1.35519	1.39316	1.38038	1.5417	1.47231	0.704693	1.40605	1.57036	1.49969	1.83654	1.64437	0.83946	1.34276	1.43219	1.35519	1.61436	1.45881
706	16.87	20.97	42.28	39.26	35.57	sp|P12235|ADT1_HUMAN	ADP/ATP translocase 1 OS=Homo sapiens GN=SLC25A4 PE=1 SV=4	HUMAN	14	0.698232	1.65959	0.666807	1.70608	0.887156	1.52757	1	1.80302	0.928966	1.64437	1.28233	1.57036	0.698232	1.64437	0.549541	1.58489	0.192309	3.69828	1	1.64437	0.801678	1.38038	0.299226	2.96483	0.972747	1.61436	0.772681	1.64437	0.296483	2.85759	1.02802	1.59956	0.824138	1.59956	0.313329	2.67917	0.77983	1.55597	0.608135	1.65959
707	16.87	17.07	46.27	26.87	21.27	tr|Q5T5C7|Q5T5C7_HUMAN	Serine--tRNA ligase, cytoplasmic OS=Homo sapiens GN=SARS PE=2 SV=1	HUMAN	9	0.636796	1.52757	0.619441	1.47231	0.448745	1.69044	0.912011	1.44544	0.870964	1.43219	0.660694	1.47231	0.487529	1.48594	0.534564	1.57036	0.809096	1.31826	0.679204	1.48594	0.758578	1.47231	1.15878	1.43219	0.737904	1.41906	0.816582	1.40605	1.25892	1.48594	0.737904	1.45881	0.855067	1.41906	1.28233	1.35519	1.00925	1.44544	1.1272	1.55597
709	16.85	16.85	42.54	35.08	35.08	sp|Q9NZL4|HPBP1_HUMAN	Hsp70-binding protein 1 OS=Homo sapiens GN=HSPBP1 PE=1 SV=1	HUMAN	9	1.7378	1.59956	1.45881	1.48594	1.35519	1.41906	0.879022	1.40605	0.642688	1.40605	0.636796	1.43219	0.765597	1.49969	0.554626	1.48594	0.642688	1.41906	0.340408	1.92309	0.277971	1.87068	0.239883	1.99526	0.369828	2.07014	0.30761	1.97697	0.299226	1.97697	0.457088	1.94089	0.474242	1.72187	0.42462	1.55597	0.544503	1.65959	0.457088	1.57036
710	16.76	16.76	19.02	13.91	12.77	sp|Q5GLZ8|HERC4_HUMAN	Probable E3 ubiquitin-protein ligase HERC4 OS=Homo sapiens GN=HERC4 PE=1 SV=1	HUMAN	11	1.14815	1.49969	0.824138	1.39316	0.862979	1.45881	0.937562	1.34276	0.672977	1.47231	0.704693	1.45881	1.07647	1.31826	1.05682	1.2942	0.928966	1.2942	0.870964	1.22462	0.855067	1.33045	0.758578	1.36773	0.928966	1.52757	0.912011	1.52757	0.801678	1.49969	1.2942	1.49969	1.27057	1.47231	1.1272	1.41906	1.22462	1.39316	1.20226	1.38038
711	16.72	16.72	51.59	38.63	38.63	sp|P54727|RD23B_HUMAN	UV excision repair protein RAD23 homolog B OS=Homo sapiens GN=RAD23B PE=1 SV=1	HUMAN	17	0.165959	1.65959	0.220801	1.47231	0.205116	1.41906	0.190546	1.61436	0.263027	1.40605	0.251189	1.35519	0.291072	1.41906	0.291072	1.47231	0.253513	1.45881	0.356451	1.35519	0.349945	1.41906	0.30761	1.41906	1.92309	1.39316	1.90546	1.30617	1.57036	1.30617	1.34276	1.25892	1.38038	1.24738	1.15878	1.22462	1.40605	1.22462	1.48594	1.58489
712	16.72	16.72	52.05	43.38	43.38	sp|P49755|TMEDA_HUMAN	Transmembrane emp24 domain-containing protein 10 OS=Homo sapiens GN=TMED10 PE=1 SV=2	HUMAN	16	1.22462	1.35519	1.85353	1.47231	1.49969	1.35519	1.33045	1.36773	1.88799	1.47231	1.51356	1.34276	1.10662	1.27057	1.43219	1.33045	0.698232	1.61436	1.1272	1.28233	1.45881	1.33045	0.717794	1.38038	0.855067	1.34276	1.1695	1.28233	0.554626	1.45881	0.586138	1.44544	0.772681	1.30617	0.366438	1.7378	0.711214	1.35519	0.928966	1.27057
713	16.68	16.83	68.87	55.25	49.42	sp|Q96M98-2|PACRG_HUMAN	Isoform 2 of Parkin coregulated gene protein OS=Homo sapiens GN=PACRG	HUMAN	16	1.7378	1.31826	1.21339	1.25892	1.08643	1.23595	3.76704	1.64437	2.53513	1.45881	2.42103	1.48594	0.928966	1.30617	1.02802	1.28233	1	1.24738	2.0893	1.35519	2.208	1.38038	2.07014	1.43219	0.544503	1.41906	0.591562	1.35519	0.570164	1.30617	0.787046	1.2942	0.855067	1.24738	0.824138	1.24738	0.903649	1.2942	0.946237	1.30617
715	16.67	16.74	41.83	32.24	32.24	sp|Q687X5|STEA4_HUMAN	Metalloreductase STEAP4 OS=Homo sapiens GN=STEAP4 PE=1 SV=1	HUMAN	12	1.03753	1.28233	1.10662	1.28233	1.14815	1.28233	1.01859	1.31826	1.1272	1.31826	1.14815	1.30617	1.05682	1.28233	1.30617	1.30617	1.11686	1.31826	1.0666	1.30617	1.34276	1.38038	1.13763	1.30617	1.00925	1.2942	1.25892	1.28233	1.07647	1.2942	0.946237	1.28233	1.18032	1.21339	1.01859	1.33045	0.903649	1.30617	1.14815	1.31826
714	16.67	16.94	33.67	13.99	11.96	sp|Q92896|GSLG1_HUMAN	Golgi apparatus protein 1 OS=Homo sapiens GN=GLG1 PE=1 SV=2	HUMAN	10	0.794328	1.55597	0.534564	1.85353	0.660694	1.65959	0.534564	1.67494	0.363078	2.01372	0.469894	1.72187	0.887156	1.47231	0.895365	1.40605	0.855067	1.40605	0.597035	1.48594	0.597035	1.33045	0.570164	1.5417	1.14815	1.55597	1.10662	1.55597	1.05682	1.52757	1.69044	1.83654	1.70608	1.87068	1.51356	1.69044	1.27057	1.57036	1.28233	1.59956
716	16.66	16.67	51.35	31.88	30.23	sp|P34896|GLYC_HUMAN	Serine hydroxymethyltransferase, cytosolic OS=Homo sapiens GN=SHMT1 PE=1 SV=1	HUMAN	13	0.580764	1.39316	0.666807	1.43219	0.544503	1.51356	0.380189	1.58489	0.47863	1.49969	0.380189	1.59956	0.685488	1.48594	0.570164	1.70608	0.465586	1.64437	0.487529	1.5417	0.42462	1.75388	0.322107	1.8197	1.21339	1.41906	1.07647	1.55597	0.824138	1.43219	1.02802	1.34276	0.870964	1.48594	0.642688	1.51356	1.33045	1.35519	1.19124	1.48594
717	16.64	16.66	27.23	13.35	11.39	sp|O75170|PP6R2_HUMAN	Serine/threonine-protein phosphatase 6 regulatory subunit 2 OS=Homo sapiens GN=PPP6R2 PE=1 SV=2	HUMAN	8	1.18032	1.41906	0.887156	1.49969	0.794328	1.51356	1.31826	1.5417	1.01859	1.52757	0.928966	1.49969	0.972747	1.44544	0.765597	1.5417	0.30479	2.51189	1.13763	1.52757	0.862979	1.52757	0.343558	2.22844	0.816582	1.40605	0.648634	1.5417	0.275423	2.48886	1.11686	1.51356	0.847227	1.55597	0.343558	2.22844	1.19124	1.52757	0.954993	1.55597
718	16.6	16.61	36.02	16.5	15.37	sp|O94874|UFL1_HUMAN	E3 UFM1-protein ligase 1 OS=Homo sapiens GN=UFL1 PE=1 SV=2	HUMAN	10	1.08643	1.49969	1.14815	1.47231	1.02802	1.24738	0.903649	1.35519	0.946237	1.33045	0.855067	1.39316	0.972747	1.47231	1.25892	1.22462	1.1695	1.51356	0.809096	1.48594	1.04713	1.34276	0.963829	1.44544	0.887156	1.49969	1.14815	1.45881	1.05682	1.52757	0.83946	1.51356	1.08643	1.43219	1.00925	1.55597	0.937562	1.38038	1.21339	1.22462
719	16.59	16.6	13.13	6.166	5.311	tr|J3KP29|J3KP29_HUMAN	Nuclear pore complex protein Nup98-Nup96 OS=Homo sapiens GN=NUP98 PE=2 SV=1	HUMAN	9	0.613762	1.51356	0.343558	2.14783	0.515229	1.80302	0.625173	1.36773	0.343558	2.14783	0.519996	1.78649	0.539511	1.75388	0.440555	1.90546	0.660694	1.64437	0.549541	1.59956	0.436516	1.92309	0.642688	1.69044	0.870964	1.55597	0.679204	1.7378	1.04713	1.58489	1.45881	1.6293	1.04713	2.37684	2.05116	1.90546	1.02802	1.5417	0.816582	1.57036
720	16.52	16.52	34.58	22.32	19.93	sp|Q9NTJ5|SAC1_HUMAN	Phosphatidylinositide phosphatase SAC1 OS=Homo sapiens GN=SACM1L PE=1 SV=2	HUMAN	10	0.654636	1.59956	1.08643	1.35519	1.34276	1.39316	1.19124	1.52757	2.03236	1.87068	2.46604	1.90546	0.505825	1.85353	1.0666	1.31826	1.02802	1.52757	0.937562	1.47231	2.01372	1.87068	1.87068	1.69044	0.737904	1.58489	1.64437	1.67494	1.5417	1.57036	0.436516	2.01372	0.981748	1.33045	0.937562	1.47231	0.363078	2.07014	0.787046	1.39316
721	16.5	16.5	41.05	37.74	30.58	tr|B4DNJ6|B4DNJ6_HUMAN	Serine-threonine kinase receptor-associated protein OS=Homo sapiens GN=STRAP PE=2 SV=1	HUMAN	10	0.554626	1.55597	0.816582	1.36773	0.758578	1.24738	0.954993	1.83654	1.35519	1.43219	1.25892	1.44544	1.0666	1.15878	0.903649	1.35519	0.787046	1.48594	1.7378	1.48594	1.51356	1.55597	1.35519	1.51356	1.90546	1.57036	1.6293	1.52757	1.41906	1.47231	1.28233	1.28233	1.09648	1.39316	0.963829	1.44544	1.39316	1.24738	1.18032	1.33045
722	16.47	16.47	24.25	11.86	9.781	tr|J3QRN6|J3QRN6_HUMAN	Unconventional myosin-Id OS=Homo sapiens GN=MYO1D PE=2 SV=1	HUMAN	9	1.04713	1.25892	1.04713	1.31826	0.928966	1.20226	1.00925	1.27057	1	1.44544	0.895365	1.36773	1.01859	1.33045	1.03753	1.25892	1.11686	1.44544	0.972747	1.30617	1	1.27057	1.07647	1.51356	0.963829	1.23595	0.981748	1.20226	1.05682	1.30617	0.963829	1.31826	0.990832	1.40605	1.0666	1.58489	1.07647	1.36773	1.10662	1.18032
723	16.44	16.55	26.85	18.95	18.78	tr|B0QY89|B0QY89_HUMAN	Eukaryotic translation initiation factor 3 subunit L OS=Homo sapiens GN=EIF3L PE=2 SV=1	HUMAN	10	2.208	1.58489	1.80302	1.69044	1.72187	1.65959	1.08643	1.35519	0.824138	1.38038	0.831764	1.39316	1.48594	1.52757	1.41906	1.43219	1.43219	1.44544	0.717794	1.38038	0.648634	1.51356	0.679204	1.43219	0.630957	1.40605	0.636796	1.44544	0.597035	1.48594	0.870964	1.36773	0.83946	1.41906	0.765597	1.51356	0.847227	1.44544	0.801678	1.51356
724	16.42	16.42	58.22	52	49.33	tr|K7EQ02|K7EQ02_HUMAN	DAZ-associated protein 1 (Fragment) OS=Homo sapiens GN=DAZAP1 PE=2 SV=1	HUMAN	17	0.224906	1.97697	0.387258	1.39316	0.30761	1.61436	0.363078	1.65959	0.564937	1.33045	0.457088	1.44544	0.353183	1.52757	0.293765	1.59956	0.293765	1.65959	0.524808	1.36773	0.432514	1.44544	0.42462	1.48594	1.6293	1.57036	1.25892	1.40605	1.27057	1.40605	0.92045	1.28233	0.744732	1.35519	0.711214	1.41906	1.20226	1.33045	0.928966	1.28233
725	16.41	16.43	60.77	51.15	46.54	sp|P00918|CAH2_HUMAN	Carbonic anhydrase 2 OS=Homo sapiens GN=CA2 PE=1 SV=2	HUMAN	13	0.253513	1.69044	0.285759	1.5417	0.331131	1.5417	0.237684	1.78649	0.275423	1.58489	0.313329	1.61436	0.409261	1.41906	0.299226	1.64437	0.343558	1.51356	0.390841	1.47231	0.288403	1.67494	0.331131	1.49969	1.6293	1.40605	1.02802	1.57036	1.36773	1.33045	1.47231	1.31826	1.05682	2.58226	1.14815	1.35519	1.27057	1.33045	0.855067	1.36773
726	16.41	16.41	46.34	43.5	43.5	sp|O15305|PMM2_HUMAN	Phosphomannomutase 2 OS=Homo sapiens GN=PMM2 PE=1 SV=1	HUMAN	9	0.801678	1.58489	1.7378	1.57036	1.22462	1.57036	1.07647	1.75388	2.51189	2.10863	1.72187	1.90546	0.937562	1.6293	0.990832	1.67494	1.19124	1.61436	1.27057	1.58489	1.41906	1.77011	1.5417	1.65959	1.14815	1.57036	1.1695	1.67494	1.43219	1.65959	0.529663	1.83654	0.544503	1.69044	0.654636	1.70608	0.801678	1.65959	0.816582	1.6293
727	16.37	17.45	66.92	66.92	66.92	sp|P62244|RS15A_HUMAN	40S ribosomal protein S15a OS=Homo sapiens GN=RPS15A PE=1 SV=2	HUMAN	13	0.731139	1.35519	0.534564	1.43219	0.524808	1.48594	0.648634	1.33045	0.465586	1.41906	0.457088	1.47231	0.801678	1.30617	0.903649	1.2942	0.564937	1.2942	0.679204	1.30617	0.77983	1.2942	0.465586	1.30617	1.07647	1.33045	1.28233	1.36773	0.751623	1.35519	1.57036	1.45881	1.67494	1.39316	1.03753	1.47231	1.48594	1.44544	1.64437	1.41906
728	16.34	16.34	31.93	19.96	19.96	sp|Q9H3G5|CPVL_HUMAN	Probable serine carboxypeptidase CPVL OS=Homo sapiens GN=CPVL PE=1 SV=2	HUMAN	11	0.524808	1.48594	0.519996	1.45881	0.608135	1.38038	0.539511	1.48594	0.534564	1.41906	0.625173	1.39316	0.401791	1.6293	0.625173	1.38038	0.428549	1.70608	0.428549	1.57036	0.642688	1.36773	0.440555	1.70608	0.809096	2.0893	1.22462	1.39316	0.870964	2.26987	0.816582	1.47231	1.21339	1.30617	0.862979	1.41906	0.698232	1.5417	1.03753	1.31826
729	16.31	16.38	24.12	12.65	11.36	sp|Q9HCR9|PDE11_HUMAN	Dual 3',5'-cyclic-AMP and -GMP phosphodiesterase 11A OS=Homo sapiens GN=PDE11A PE=1 SV=2	HUMAN	10	1.03753	1.27057	1.04713	1.25892	0.963829	1.15878	0.912011	1.24738	0.92045	1.24738	0.855067	1.22462	1	1.09648	1.14815	1.20226	0.990832	1.19124	0.879022	1.1695	1.00925	1.20226	0.870964	1.20226	0.954993	1.30617	1.09648	1.20226	0.946237	1.31826	0.946237	1.27057	1.08643	1.09648	0.937562	1.28233	1.02802	1.15878	1.1695	1.19124
730	16.3	17.18	29.51	22.95	21.11	sp|Q9NWH7|SPAT6_HUMAN	Spermatogenesis-associated protein 6 OS=Homo sapiens GN=SPATA6 PE=1 SV=1	HUMAN	12	6.13762	2.75423	5.29664	2.67917	5.15229	2.72898	2.75423	1.83654	2.31206	1.75388	2.22844	1.77011	4.65586	2.67917	4.74242	2.75423	3.01995	1.95885	1.77011	1.55597	1.88799	1.64437	1.28233	1.34276	0.654636	1.38038	0.691831	1.33045	0.483059	1.61436	0.744732	1.39316	0.794328	1.28233	0.559758	1.58489	0.787046	1.38038	0.83946	1.30617
731	16.29	16.29	39.38	27.01	23.3	sp|Q99932-3|SPAG8_HUMAN	Isoform 3 of Sperm-associated antigen 8 OS=Homo sapiens GN=SPAG8	HUMAN	11	0.887156	1.21339	0.92045	1.15878	0.972747	1.18032	0.954993	1.14815	0.990832	1.19124	1.04713	1.15878	0.990832	1.18032	0.981748	1.1272	0.972747	1.18032	1.0666	1.19124	1.05682	1.1695	1.04713	1.24738	1.10662	1.1695	1.09648	1.13763	1.08643	1.18032	1.0666	1.14815	1.0666	1.14815	1.05682	1.1695	1.00925	1.14815	1	1.11686
732	16.25	16.3	43.58	37.15	33.52	sp|Q8IYM1|SEP12_HUMAN	Septin-12 OS=Homo sapiens GN=SEPT12 PE=1 SV=1	HUMAN	10	1.47231	1.39316	1.27057	1.39316	0.862979	1.57036	1.1695	1.38038	1	1.36773	0.717794	1.41906	1.24738	1.40605	1.55597	1.45881	1.35519	1.40605	0.981748	1.34276	1.27057	1.41906	1.08643	1.35519	0.801678	1.38038	1.0666	1.36773	0.887156	1.36773	0.954993	1.35519	1.24738	1.34276	1.03753	1.35519	1.43219	1.52757	1.8197	1.61436
733	16.21	16.21	50	40	40	sp|A1A519|F170A_HUMAN	Protein FAM170A OS=Homo sapiens GN=FAM170A PE=2 SV=1	HUMAN	9	0.428549	1.44544	2.01372	1.49969	1.85353	1.47231	0.260615	1.6293	1.40605	1.47231	1.27057	1.43219	1.72187	1.44544	1.92309	1.49969	1.72187	1.52757	1.22462	1.44544	1.28233	1.43219	1.20226	1.51356	4.13048	1.69044	4.01791	1.58489	3.76704	1.70608	0.862979	1.36773	0.887156	1.38038	0.879022	1.40605	0.946237	1.38038	1	1.36773
734	16.19	16.19	30.5	24.89	23.07	sp|Q8TE77|SSH3_HUMAN	Protein phosphatase Slingshot homolog 3 OS=Homo sapiens GN=SSH3 PE=1 SV=2	HUMAN	11	1.14815	1.22462	1.07647	1.25892	1.0666	1.18032	1.02802	1.20226	0.963829	1.15878	0.954993	1.22462	1.05682	1.21339	1.03753	1.22462	1.04713	1.20226	0.946237	1.25892	0.928966	1.28233	0.937562	1.25892	0.912011	1.21339	0.887156	1.2942	0.903649	1.15878	0.972747	1.22462	0.954993	1.24738	0.963829	1.20226	0.981748	1.20226	0.963829	1.23595
735	16.17	16.22	70.53	56.52	51.21	sp|P51149|RAB7A_HUMAN	Ras-related protein Rab-7a OS=Homo sapiens GN=RAB7A PE=1 SV=1	HUMAN	9	0.642688	1.48594	0.758578	1.38038	0.648634	1.47231	0.691831	1.39316	0.801678	1.33045	0.672977	1.43219	0.691831	1.39316	0.654636	1.41906	0.285759	2.35505	0.704693	1.38038	0.691831	1.35519	0.291072	2.31206	1.05682	1.2942	1.00925	1.2942	0.436516	1.75388	0.895365	1.28233	0.831764	1.2942	0.380189	1.85353	1.10662	1.34276	1.02802	1.2942
736	16.16	16.18	36.97	30.34	30.34	sp|Q8N9V2|TRIML_HUMAN	Probable E3 ubiquitin-protein ligase TRIML1 OS=Homo sapiens GN=TRIML1 PE=1 SV=1	HUMAN	10	0.981748	1.1272	0.954993	1.1272	1.04713	1.19124	1.0666	1.13763	1.03753	1.18032	1.1272	1.21339	0.990832	1.22462	0.990832	1.13763	0.92045	1.21339	1.07647	1.23595	1.07647	1.1272	1	1.20226	1	1.20226	1	1.14815	0.928966	1.22462	1.02802	1.20226	1.02802	1.1695	0.954993	1.1695	0.946237	1.18032	0.946237	1.15878
738	16.15	16.15	44.39	39.25	39.25	sp|Q1ZYL8-2|IZUM4_HUMAN	Isoform 2 of Izumo sperm-egg fusion protein 4 OS=Homo sapiens GN=IZUMO4	HUMAN	22	0.963829	2.07014	1.1695	1.67494	1.15878	2.31206	1.22462	2.67917	1.48594	2.63027	1.47231	4.44631	1.30617	1.75388	0.77983	1.49969	0.954993	1.38038	1.65959	2.53513	0.990832	3.94457	1.21339	4.44631	1.35519	1.87068	0.801678	1.57036	0.981748	2.55859	1.11686	1.38038	0.660694	1.5417	0.809096	1.97697	1.11686	3.13329	0.666807	1.59956
737	16.15	16.2	51.14	40.57	31.14	sp|O00204-2|ST2B1_HUMAN	Isoform 2 of Sulfotransferase family cytosolic 2B member 1 OS=Homo sapiens GN=SULT2B1	HUMAN	12	0.862979	1.41906	0.413047	1.78649	0.586138	1.45881	0.862979	1.40605	0.452898	1.59956	0.608135	1.41906	0.487529	1.59956	0.554626	1.51356	0.619441	1.43219	0.501187	1.5417	0.529663	1.5417	0.60256	1.43219	0.570164	1.47231	0.613762	1.47231	0.619441	1.41906	1.18032	1.47231	1.35519	1.5417	1.47231	1.65959	0.862979	1.39316	0.862979	1.41906
739	16.12	16.31	38.43	35.28	34.16	sp|Q96CS3|FAF2_HUMAN	FAS-associated factor 2 OS=Homo sapiens GN=FAF2 PE=1 SV=2	HUMAN	12	1.01859	1.11686	1.02802	1.24738	1.07647	1.21339	1.04713	1.14815	1.04713	1.18032	1.09648	1.19124	1.00925	1.19124	1.05682	1.19124	1.18032	1.20226	1.02802	1.19124	1.07647	1.25892	1.21339	1.25892	0.981748	1.19124	1.01859	1.23595	1.14815	1.22462	0.972747	1.20226	1.00925	1.34276	1.13763	1.24738	0.928966	1.15878	0.972747	1.18032
740	16.11	18.5	22.01	9.689	7.543	sp|Q6ZUB1|S31E1_HUMAN	Spermatogenesis-associated protein 31E1 OS=Homo sapiens GN=SPATA31E1 PE=2 SV=2	HUMAN	11	0.870964	1.25892	1	1.31826	1.10662	1.25892	1.15878	1.2942	1.33045	1.34276	1.48594	1.39316	1.00925	1.41906	1.03753	1.25892	0.895365	1.27057	1.35519	1.34276	1.39316	1.39316	1.18032	1.33045	1.14815	1.2942	1.1695	1.23595	1.02802	1.28233	1	1.34276	1.02802	1.27057	0.887156	1.28233	0.903649	1.31826	0.928966	1.24738
741	16.1	25.76	41.38	32.68	27.89	sp|P30154-2|2AAB_HUMAN	Isoform 2 of Serine/threonine-protein phosphatase 2A 65 kDa regulatory subunit A beta isoform OS=Homo sapiens GN=PPP2R1B	HUMAN	21	1.69044	2.10863	1.44544	7.87046	1.24738	19.5884	0.990832	2.96483	0.847227	3.83707	0.731139	12.7057	1.38038	8.95365	1.01859	5.24808	0.765597	2.72898	0.809096	4.36516	0.597035	2.58226	0.448745	5.59758	0.809096	13.0617	0.597035	7.72681	0.448745	2.10863	0.946237	2.0893	0.698232	2.10863	0.529663	20.7014	1.09648	2.88403	0.809096	4.92039
742	16.1	17.48	70.39	51.46	51.46	sp|P30043|BLVRB_HUMAN	Flavin reductase (NADPH) OS=Homo sapiens GN=BLVRB PE=1 SV=3	HUMAN	17	0.559758	1.45881	0.465586	1.6293	0.630957	1.35519	0.711214	1.2942	0.586138	1.43219	0.787046	1.24738	0.685488	1.5417	1.13763	1.21339	0.887156	1.27057	0.895365	1.35519	1.49969	1.38038	1.0666	1.22462	1.24738	1.40605	2.0893	1.57036	1.47231	1.31826	1.64437	1.6293	2.80543	1.95885	2.1677	1.75388	1.14815	1.36773	1.92309	1.48594
743	16.1	16.1	42.89	33.41	33.41	tr|B4E1G6|B4E1G6_HUMAN	Galactokinase OS=Homo sapiens GN=GALK1 PE=2 SV=1	HUMAN	9	0.570164	1.72187	0.787046	1.39316	1.10662	1.49969	0.487529	1.77011	0.666807	1.5417	0.946237	1.57036	0.870964	1.38038	0.954993	1.34276	0.83946	1.44544	0.737904	1.52757	0.816582	1.40605	0.711214	1.5417	1.51356	1.58489	1.69044	1.75388	1.47231	1.59956	1.11686	1.52757	1.22462	1.51356	1.08643	1.5417	0.772681	1.47231	0.83946	1.55597
745	16.06	16.11	32.27	25.37	23.4	sp|Q9BS26|ERP44_HUMAN	Endoplasmic reticulum resident protein 44 OS=Homo sapiens GN=ERP44 PE=1 SV=1	HUMAN	10	0.218776	2.33346	0.630957	1.2942	0.529663	1.35519	0.283139	2.1677	0.83946	1.25892	0.698232	1.30617	0.539511	1.40605	0.591562	1.30617	0.465586	1.48594	0.724436	1.2942	0.794328	1.25892	0.619441	1.36773	2.51189	1.88799	2.85759	2.0893	2.1677	1.78649	0.870964	1.25892	0.928966	1.24738	0.717794	1.34276	1.02802	1.27057	1.1272	1.25892
744	16.06	17.31	25.88	9.345	9.345	tr|A8K944|A8K944_HUMAN	Regulator of G-protein signalling 22, isoform CRA_a OS=Homo sapiens GN=RGS22 PE=2 SV=1	HUMAN	9	1.02802	1.30617	0.912011	1.28233	1.00925	1.25892	1.01859	1.30617	0.903649	1.36773	1	1.22462	0.990832	1.30617	1.13763	1.23595	1.09648	1.23595	0.981748	1.28233	1.1272	1.24738	1.07647	1.33045	0.954993	1.30617	1.09648	1.36773	1.05682	1.31826	1.07647	1.35519	1.23595	1.2942	1.19124	1.36773	0.963829	1.2942	1.10662	1.21339
746	16.05	16.07	33.33	27.54	24.55	sp|Q6NXE6|ARMC6_HUMAN	Armadillo repeat-containing protein 6 OS=Homo sapiens GN=ARMC6 PE=1 SV=2	HUMAN	8	1.22462	1.31826	1.30617	1.2942	1.47231	1.31826	1.14815	1.33045	1.28233	1.34276	1.45881	1.41906	1.31826	1.34276	1.1272	1.33045	1.58489	1.38038	1.28233	1.38038	1.07647	1.30617	1.55597	1.41906	1.04713	1.31826	0.903649	1.2942	1.31826	1.39316	0.990832	1.31826	0.831764	1.30617	1.21339	1.34276	0.847227	1.28233	0.724436	1.40605
747	16.03	16.03	59.41	36.02	36.02	sp|O60547|GMDS_HUMAN	GDP-mannose 4,6 dehydratase OS=Homo sapiens GN=GMDS PE=1 SV=1	HUMAN	9	1.1272	1.35519	0.737904	1.49969	0.679204	1.51356	1.48594	1.48594	0.946237	1.45881	0.870964	1.48594	0.77983	1.45881	0.855067	1.40605	1.11686	1.38038	1.03753	1.38038	1.14815	1.40605	1.47231	1.43219	0.711214	1.48594	0.751623	1.44544	0.990832	1.39316	1.10662	1.45881	1.15878	1.41906	1.49969	1.51356	1.22462	1.47231	1.25892	1.44544
748	16.02	18.15	50.42	41.41	41.41	sp|P04899|GNAI2_HUMAN	Guanine nucleotide-binding protein G(i) subunit alpha-2 OS=Homo sapiens GN=GNAI2 PE=1 SV=3	HUMAN	14	0.613762	1.49969	1.10662	1.28233	1.02802	1.38038	1.0666	1.48594	1.87068	1.75388	1.72187	1.72187	1.1695	1.40605	1.11686	1.33045	1.00925	1.40605	1.95885	1.78649	1.88799	1.75388	1.69044	1.70608	1.88799	1.59956	1.8197	1.57036	1.6293	1.55597	1.03753	1.39316	1	1.34276	0.903649	1.2942	1.1272	1.35519	1.08643	1.33045
749	16.01	18.02	50.51	45.96	45.96	sp|P32119|PRDX2_HUMAN	Peroxiredoxin-2 OS=Homo sapiens GN=PRDX2 PE=1 SV=5	HUMAN	19	0.501187	1.41906	0.685488	1.28233	0.544503	1.35519	0.855067	1.20226	1.18032	1.22462	0.937562	1.20226	0.855067	1.14815	0.529663	1.43219	0.824138	1.18032	1.45881	1.30617	0.928966	1.20226	1.40605	1.2942	1.69044	1.36773	1.07647	1.22462	1.6293	1.35519	1.21339	1.22462	0.77983	1.23595	1.18032	1.22462	1.5417	1.28233	0.972747	1.21339
750	16.01	16.52	20.67	11.91	11.46	sp|Q6ZU69|F205A_HUMAN	Protein FAM205A OS=Homo sapiens GN=FAM205A PE=2 SV=4	HUMAN	12	0.963829	1.35519	1.28233	1.27057	1.01859	1.43219	1.43219	1.43219	1.80302	1.43219	1.51356	1.43219	1.30617	1.35519	1.13763	1.22462	0.831764	1.43219	1.8197	1.47231	1.58489	1.36773	1.22462	1.38038	1.30617	1.35519	1.15878	1.35519	0.83946	1.41906	1	1.30617	0.879022	1.24738	0.654636	1.48594	1.24738	1.39316	1.09648	1.34276
751	16.01	16.14	39.31	24.32	24.32	sp|Q499Z3|SLNL1_HUMAN	Schlafen-like protein 1 OS=Homo sapiens GN=SLFNL1 PE=2 SV=2	HUMAN	11	1.43219	1.59956	1.25892	1.58489	0.847227	1.64437	1.69044	1.80302	1.36773	1.69044	0.963829	1.67494	1.02802	1.67494	1.47231	1.44544	0.570164	1.77011	1.14815	1.7378	1.70608	1.83654	0.619441	1.69044	0.711214	1.67494	1.02802	1.57036	0.380189	1.97697	0.816582	1.61436	1.1695	1.47231	0.420727	1.94089	1.23595	1.65959	1.72187	1.78649
753	16.01	16.01	44.85	39.95	39.95	tr|Q5TH30|Q5TH30_HUMAN	NDRG family member 3, isoform CRA_c OS=Homo sapiens GN=NDRG3 PE=2 SV=1	HUMAN	10	0.895365	1.30617	0.946237	1.25892	0.963829	1.24738	0.990832	1.23595	1.04713	1.22462	1.0666	1.21339	0.92045	1.23595	0.990832	1.22462	1.02802	1.22462	1.02802	1.2942	1.09648	1.19124	1.13763	1.18032	1.01859	1.27057	1.09648	1.21339	1.13763	1.21339	0.963829	1.27057	1.03753	1.1695	1.0666	1.19124	0.946237	1.22462	1.00925	1.1272
752	16.01	16.01	57.83	38.89	33.08	sp|Q15019-2|SEPT2_HUMAN	Isoform 2 of Septin-2 OS=Homo sapiens GN=SEPT2	HUMAN	9	0.937562	1.48594	0.457088	1.88799	0.954993	1.47231	1.23595	1.47231	0.564937	1.75388	1.25892	1.45881	1.24738	1.38038	0.879022	1.5417	1.44544	1.43219	1.58489	1.49969	1.1272	1.45881	1.87068	1.58489	1.30617	1.5417	0.895365	1.49969	1.51356	1.58489	2.63027	1.97697	1.99526	1.75388	3.04789	2.05116	1.28233	1.57036	0.912011	1.47231
754	16	16.21	59.65	47.37	47.37	sp|Q5JX69|F209B_HUMAN	Protein FAM209B OS=Homo sapiens GN=FAM209B PE=2 SV=1	HUMAN	16	3.49945	2.07014	3.25087	2.01372	1.90546	1.49969	6.60694	3.43558	5.86138	3.25087	3.43558	2.33346	1.92309	1.61436	2.18776	1.70608	3.16228	1.97697	3.13329	2.24905	3.98107	2.70396	5.19996	2.91072	0.539511	1.52757	0.625173	1.40605	0.895365	1.2942	0.57544	1.49969	0.672977	1.36773	0.954993	1.24738	0.937562	1.31826	1.09648	1.34276
756	16	16.14	51.44	45.67	45.67	sp|P62241|RS8_HUMAN	40S ribosomal protein S8 OS=Homo sapiens GN=RPS8 PE=1 SV=2	HUMAN	16	1.38038	1.23595	2.26987	1.45881	1.15878	1.25892	1.10662	1.27057	1.55597	1.34276	0.855067	1.27057	2.58226	1.47231	1.6293	1.24738	1.95885	1.35519	1.8197	1.38038	1.18032	1.23595	1.48594	1.36773	1.8197	1.36773	1.21339	1.23595	1.45881	1.34276	1.1695	1.22462	0.744732	1.34276	0.895365	1.22462	2.10863	1.47231	1.36773	1.25892
755	16	16.15	58.74	48.25	46.5	sp|P52907|CAZA1_HUMAN	F-actin-capping protein subunit alpha-1 OS=Homo sapiens GN=CAPZA1 PE=1 SV=3	HUMAN	11	0.559758	1.52757	0.666807	1.34276	0.60256	1.45881	0.737904	1.35519	0.887156	1.30617	0.794328	1.31826	0.420727	1.75388	0.474242	1.58489	0.356451	1.90546	0.544503	1.5417	0.619441	1.40605	0.49204	1.57036	0.737904	1.35519	0.816582	1.33045	0.619441	1.47231	0.636796	1.48594	0.698232	1.39316	0.539511	1.59956	0.698232	1.38038	0.787046	1.2942
760	16	16	63.11	50.82	50.82	sp|P09417|DHPR_HUMAN	Dihydropteridine reductase OS=Homo sapiens GN=QDPR PE=1 SV=2	HUMAN	11	0.409261	2.03236	0.679204	1.43219	0.862979	1.31826	0.398107	2.03236	0.642688	1.45881	0.816582	1.2942	1.08643	1.31826	0.794328	1.34276	0.325087	2.39883	1.03753	1.2942	0.758578	1.35519	0.328095	2.33346	2.55859	2.0893	1.67494	1.57036	0.824138	1.55597	1.59956	1.49969	1.19124	1.38038	0.539511	1.77011	1.25892	1.34276	0.928966	1.30617
759	16	16	44.81	27.6	27.6	tr|J3KR44|J3KR44_HUMAN	Ubiquitin thioesterase OTUB1 OS=Homo sapiens GN=OTUB1 PE=2 SV=1	HUMAN	10	0.831764	1.31826	0.816582	1.22462	0.704693	1.30617	0.990832	1.23595	0.963829	1.22462	0.816582	1.24738	0.887156	1.22462	0.744732	1.30617	0.954993	1.23595	0.990832	1.23595	0.847227	1.23595	1.09648	1.21339	1.02802	1.25892	0.855067	1.21339	1.14815	1.24738	1.05682	1.41906	0.887156	1.24738	1.18032	1.20226	1.25892	1.24738	1.04713	1.24738
761	16	16	33.71	30.62	30.62	sp|Q9UJZ1|STML2_HUMAN	Stomatin-like protein 2, mitochondrial OS=Homo sapiens GN=STOML2 PE=1 SV=1	HUMAN	10	0.608135	1.45881	1.49969	1.44544	1.61436	1.47231	0.529663	1.64437	1.38038	1.41906	1.48594	1.41906	0.608135	1.51356	1.09648	1.40605	0.990832	1.41906	0.559758	1.69044	0.990832	2.12814	0.887156	1.43219	1.07647	1.35519	1.80302	1.51356	1.61436	1.44544	0.390841	1.97697	0.724436	1.40605	0.654636	1.47231	0.363078	1.99526	0.666807	1.41906
758	16	16	20.82	13.2	13.2	sp|Q8TC07-3|TBC15_HUMAN	Isoform 3 of TBC1 domain family member 15 OS=Homo sapiens GN=TBC1D15	HUMAN	8	0.903649	1.57036	0.862979	1.44544	1.35519	1.52757	1.08643	1.61436	1.02802	1.55597	1.59956	1.8197	1.14815	1.47231	1.45881	1.5417	0.954993	1.55597	1.39316	1.70608	1.8197	1.97697	1.1695	1.51356	1.19124	1.58489	1.57036	1.78649	1.18032	1.59956	1.36773	1.49969	1.72187	1.6293	1.1695	1.49969	0.855067	1.45881	1.08643	1.44544
757	16	16.03	33.1	27.36	27.36	sp|Q6DKJ4|NXN_HUMAN	Nucleoredoxin OS=Homo sapiens GN=NXN PE=1 SV=2	HUMAN	8	1.47231	1.8197	1.65959	1.80302	1.80302	1.78649	1.11686	1.7378	1.22462	1.75388	1.27057	1.67494	0.636796	1.6293	0.954993	1.65959	2.93765	1.85353	0.452898	1.69044	0.794328	1.61436	2.1677	1.78649	0.394457	1.85353	0.57544	1.87068	1.70608	1.61436	0.390841	1.85353	0.625173	1.75388	1.80302	1.38038	0.390841	1.72187	0.591562	1.72187
762	15.93	15.97	40.92	32.92	32.92	sp|Q6IAN0|DRS7B_HUMAN	Dehydrogenase/reductase SDR family member 7B OS=Homo sapiens GN=DHRS7B PE=1 SV=2	HUMAN	10	0.461318	1.77011	0.698232	1.41906	0.49204	1.64437	1.21339	1.55597	1.75388	1.75388	1.11686	1.51356	0.870964	1.43219	0.487529	1.65959	0.586138	1.61436	2.12814	1.8197	1.1695	1.51356	1.34276	1.67494	1.90546	1.75388	1.08643	1.49969	1.25892	1.51356	1.23595	1.35519	0.679204	1.58489	0.816582	1.55597	1.80302	1.64437	1	1.52757
763	15.92	15.92	48.52	46.89	40.66	sp|Q9GZS3|WDR61_HUMAN	WD repeat-containing protein 61 OS=Homo sapiens GN=WDR61 PE=1 SV=1	HUMAN	10	0.895365	1.45881	0.801678	1.48594	0.322107	2.07014	1.69044	1.61436	1.48594	1.5417	0.57544	1.69044	0.787046	1.40605	0.83946	1.44544	0.954993	1.38038	1.40605	1.5417	1.5417	1.58489	1.72187	1.64437	0.855067	1.44544	0.912011	1.41906	1.04713	1.43219	0.946237	1.44544	1.03753	1.38038	1.19124	1.43219	2.53513	1.97697	2.67917	2.03236
764	15.91	15.95	17.74	6.489	5.39	sp|Q5TCS8|KAD9_HUMAN	Adenylate kinase 9 OS=Homo sapiens GN=AK9 PE=1 SV=2	HUMAN	9	1	1.19124	1.01859	1.18032	0.990832	1.15878	1.11686	1.20226	1.13763	1.21339	1.10662	1.20226	0.92045	1.19124	0.912011	1.19124	0.928966	1.24738	1.02802	1.25892	1.02802	1.24738	1.04713	1.2942	0.912011	1.19124	0.912011	1.21339	0.92045	1.24738	0.895365	1.20226	0.895365	1.15878	0.903649	1.27057	0.92045	1.1695	0.92045	1.22462
766	15.9	15.9	31.98	27.37	25.47	sp|P50502|F10A1_HUMAN	Hsc70-interacting protein OS=Homo sapiens GN=ST13 PE=1 SV=2	HUMAN	13	0.539511	1.38038	0.77983	1.19124	0.630957	1.2942	0.608135	1.30617	0.879022	1.1695	0.711214	1.24738	0.855067	1.13763	0.704693	1.23595	0.816582	1.21339	0.954993	1.1695	0.794328	1.20226	0.92045	1.18032	1.57036	1.31826	1.2942	1.22462	1.48594	1.24738	1.08643	1.1695	0.895365	1.18032	1.02802	1.1695	1.33045	1.22462	1.09648	1.1695
765	15.9	15.91	16.96	10.61	7.647	sp|O43451|MGA_HUMAN	Maltase-glucoamylase, intestinal OS=Homo sapiens GN=MGAM PE=1 SV=5	HUMAN	10	0.737904	1.39316	1.03753	1.28233	0.870964	1.30617	0.672977	1.57036	1.07647	1.30617	0.855067	1.33045	0.685488	1.43219	1	1.28233	0.340408	1.88799	0.724436	1.43219	1.03753	1.2942	0.359749	1.85353	1.00925	1.2942	1.38038	1.43219	0.474242	1.49969	0.672977	1.48594	0.946237	1.30617	0.334195	1.94089	0.831764	1.33045	1.18032	1.31826
767	15.9	15.9	62.26	45.75	41.51	sp|P23919|KTHY_HUMAN	Thymidylate kinase OS=Homo sapiens GN=DTYMK PE=1 SV=4	HUMAN	8	1.03753	1.41906	0.691831	1.30617	0.724436	1.48594	1.41906	1.44544	0.954993	1.48594	0.990832	1.41906	0.855067	1.34276	0.737904	1.38038	0.895365	1.38038	1.13763	1.48594	0.990832	1.45881	1.24738	1.45881	0.801678	1.43219	0.698232	1.40605	0.847227	1.40605	1.22462	1.47231	1.04713	1.47231	1.30617	1.35519	1.18032	1.43219	1.01859	1.38038
768	15.87	16.02	26.66	20.43	17.46	sp|O95202|LETM1_HUMAN	LETM1 and EF-hand domain-containing protein 1, mitochondrial OS=Homo sapiens GN=LETM1 PE=1 SV=1	HUMAN	10	1.75388	1.52757	1.87068	1.55597	1.87068	1.52757	1.59956	1.51356	1.78649	1.64437	1.77011	1.61436	1.11686	1.41906	1.43219	1.47231	1.18032	1.47231	1.03753	1.51356	1.33045	1.52757	1.13763	1.52757	0.619441	1.44544	0.787046	1.43219	0.660694	1.48594	0.586138	1.43219	0.744732	1.41906	0.625173	1.49969	0.57544	1.48594	0.737904	1.43219
769	15.85	15.85	39.19	19.71	19.71	sp|P09543|CN37_HUMAN	2',3'-cyclic-nucleotide 3'-phosphodiesterase OS=Homo sapiens GN=CNP PE=1 SV=2	HUMAN	9	0.963829	1.20226	1.04713	1.10662	1.03753	1.14815	0.937562	1.20226	1.01859	1.15878	1.00925	1.20226	0.972747	1.10662	0.928966	1.20226	0.954993	1.1272	0.946237	1.19124	0.912011	1.22462	0.928966	1.15878	1	1.22462	0.963829	1.24738	0.981748	1.19124	0.92045	1.14815	0.879022	1.20226	0.903649	1.14815	0.928966	1.15878	0.895365	1.22462
770	15.84	15.84	49.09	39.22	35.58	sp|Q14558-2|KPRA_HUMAN	Isoform 2 of Phosphoribosyl pyrophosphate synthase-associated protein 1 OS=Homo sapiens GN=PRPSAP1	HUMAN	10	1	1.52757	0.672977	1.64437	0.937562	1.51356	0.711214	1.52757	0.487529	1.7378	0.660694	1.59956	0.772681	1.55597	1.19124	1.48594	0.195884	3.37287	0.544503	1.67494	0.831764	1.52757	0.165959	3.28095	0.77983	1.57036	1.19124	1.55597	0.21677	2.88403	1.14815	1.55597	1.77011	1.69044	0.337287	2.26987	0.77983	1.5417	1.25892	1.51356
771	15.77	15.77	15.79	13.38	11.4	sp|Q15139|KPCD1_HUMAN	Serine/threonine-protein kinase D1 OS=Homo sapiens GN=PRKD1 PE=1 SV=2	HUMAN	8	2.07014	1.72187	1.72187	1.59956	1.24738	1.49969	1.00925	1.52757	0.862979	1.40605	0.636796	1.58489	1.64437	1.59956	2.05116	1.67494	2.05116	1.70608	0.787046	1.52757	1.05682	1.45881	0.990832	1.44544	0.809096	1.45881	1.04713	1.49969	0.981748	1.48594	0.895365	1.52757	1.20226	1.35519	1.13763	1.45881	1.28233	1.5417	1.58489	1.59956
772	15.74	15.75	67.78	46.86	39.33	sp|P54819|KAD2_HUMAN	Adenylate kinase 2, mitochondrial OS=Homo sapiens GN=AK2 PE=1 SV=2	HUMAN	10	1.09648	1.34276	1.19124	1.30617	1.03753	1.2942	1.22462	1.44544	1.31826	1.31826	1.15878	1.36773	0.963829	1.44544	1.08643	1.36773	0.92045	1.47231	1.07647	1.45881	1.20226	1.38038	1.01859	1.47231	0.870964	1.33045	0.981748	1.36773	0.831764	1.41906	0.809096	1.30617	0.903649	1.31826	0.765597	1.44544	0.92045	1.35519	1.02802	1.36773
773	15.73	15.73	31.74	11.7	7.387	sp|Q96RY7|IF140_HUMAN	Intraflagellar transport protein 140 homolog OS=Homo sapiens GN=IFT140 PE=1 SV=1	HUMAN	8	1.0666	1.45881	0.765597	1.41906	1.20226	1.45881	1.41906	1.6293	0.972747	1.51356	1.55597	1.64437	1.28233	1.45881	1.20226	1.49969	1.1695	1.49969	1.65959	1.65959	1.6293	1.75388	1.59956	1.77011	1.22462	1.43219	1.15878	1.45881	1.1272	1.44544	1.65959	1.55597	1.52757	1.57036	1.47231	1.48594	1.0666	1.40605	0.981748	1.40605
774	15.72	15.72	48.91	43.67	43.67	sp|Q5VTT2|CI135_HUMAN	Uncharacterized protein C9orf135 OS=Homo sapiens GN=C9orf135 PE=1 SV=1	HUMAN	10	1.07647	1.18032	1.07647	1.10662	1.07647	1.15878	1.00925	1.15878	1.00925	1.1695	1.00925	1.14815	1.03753	1.15878	1.04713	1.14815	1.0666	1.18032	0.972747	1.1272	0.981748	1.20226	1	1.15878	0.954993	1.14815	0.954993	1.15878	0.981748	1.19124	0.954993	1.14815	0.963829	1.1272	0.990832	1.14815	0.954993	1.15878	0.963829	1.19124
775	15.71	15.71	59.94	47.95	47.95	tr|J3KPV7|J3KPV7_HUMAN	3-mercaptopyruvate sulfurtransferase OS=Homo sapiens GN=MPST PE=2 SV=1	HUMAN	12	0.331131	1.5417	0.436516	1.48594	0.564937	1.40605	0.356451	1.5417	0.483059	1.45881	0.625173	1.38038	0.42462	1.35519	0.539511	1.34276	0.474242	1.41906	0.483059	1.33045	0.608135	1.31826	0.539511	1.35519	1.31826	1.36773	1.8197	1.48594	1.45881	1.31826	0.990832	1.40605	1.27057	1.40605	1.09648	1.31826	0.744732	1.36773	0.990832	1.45881
776	15.68	15.68	23.78	12.21	11.21	sp|O94979-3|SC31A_HUMAN	Isoform 3 of Protein transport protein Sec31A OS=Homo sapiens GN=SEC31A	HUMAN	10	1.09648	1.14815	1.11686	1.21339	1.11686	1.1695	1.1272	1.20226	1.14815	1.24738	1.13763	1.19124	1.1695	1.1695	0.972747	1.23595	1.14815	1.21339	1.19124	1.21339	0.990832	1.20226	1.1695	1.23595	1.05682	1.22462	0.879022	1.2942	1.02802	1.24738	1.03753	1.31826	0.862979	1.30617	1.00925	1.24738	1.03753	1.15878	0.870964	1.24738
778	15.6	15.81	26.27	24.94	22.74	sp|Q86TP1|PRUNE_HUMAN	Protein prune homolog OS=Homo sapiens GN=PRUNE PE=1 SV=2	HUMAN	8	0.946237	1.78649	1.01859	1.2942	1.20226	1.34276	0.809096	1.52757	0.870964	1.35519	1.03753	1.19124	0.92045	1.7378	1.09648	1.31826	1.15878	1.21339	0.794328	1.48594	0.946237	1.28233	1	1.14815	0.972747	1.49969	1.15878	1.69044	1.21339	1.6293	0.903649	1.77011	1.07647	1.2942	1.13763	1.25892	0.758578	1.43219	0.903649	1.21339
779	15.56	15.58	38.11	30.27	29.46	sp|Q9Y617|SERC_HUMAN	Phosphoserine aminotransferase OS=Homo sapiens GN=PSAT1 PE=1 SV=2	HUMAN	9	0.870964	1.41906	1.00925	1.34276	1.0666	1.28233	0.912011	1.35519	1.05682	1.21339	1.11686	1.28233	1.1272	1.27057	1.01859	1.30617	1.00925	1.38038	1.18032	1.24738	1.0666	1.28233	1.05682	1.2942	1.27057	1.31826	1.15878	1.38038	1.14815	1.25892	1.10662	1.1695	1	1.33045	0.990832	1.23595	1.03753	1.2942	0.946237	1.20226
780	15.52	15.52	31.86	20.88	18.23	sp|Q6UXI9|NPNT_HUMAN	Nephronectin OS=Homo sapiens GN=NPNT PE=2 SV=3	HUMAN	15	0.847227	1.40605	1.33045	1.36773	1.19124	1.35519	1.14815	1.36773	2.12814	1.94089	1.64437	1.58489	1.20226	1.34276	1.97697	1.57036	1.51356	1.36773	1.75388	1.57036	2.83139	2.07014	2.10863	1.67494	1.35519	1.36773	2.39883	1.94089	1.83654	1.59956	0.887156	1.39316	1.44544	1.34276	1.10662	1.36773	1.01859	1.38038	1.6293	1.43219
781	15.5	15.53	35.15	11.98	8.505	sp|Q15075|EEA1_HUMAN	Early endosome antigen 1 OS=Homo sapiens GN=EEA1 PE=1 SV=2	HUMAN	9	1.10662	1.31826	0.981748	1.20226	0.912011	1.23595	1.15878	1.21339	1.02802	1.38038	0.954993	1.30617	1.02802	1.21339	1.00925	1.1695	1.10662	1.2942	1.07647	1.25892	1.05682	1.33045	1.15878	1.35519	0.92045	1.31826	0.903649	1.36773	0.990832	1.39316	1.02802	1.21339	1.01859	1.28233	1.11686	1.31826	1.11686	1.19124	1.09648	1.19124
782	15.49	15.49	44.57	22.67	20.74	tr|E7EVV3|E7EVV3_HUMAN	Mitochondria-eating protein OS=Homo sapiens GN=SPATA18 PE=2 SV=1	HUMAN	10	8.79023	3.16228	6.54636	2.58226	8.3946	3.19154	7.72681	2.99226	5.70164	2.48886	7.37904	2.99226	6.19441	2.70396	6.85488	3.04789	5.97035	2.60615	5.15229	2.44343	5.54626	2.67917	5.29664	2.46604	0.711214	1.28233	0.691831	1.2942	0.704693	1.2942	0.824138	1.27057	0.870964	1.25892	0.870964	1.25892	0.737904	1.2942	0.758578	1.25892
783	15.48	15.48	48.94	41.49	41.49	sp|P10768|ESTD_HUMAN	S-formylglutathione hydrolase OS=Homo sapiens GN=ESD PE=1 SV=2	HUMAN	14	0.751623	1.49969	0.416869	1.69044	0.42462	1.59956	0.519996	1.57036	0.283139	1.94089	0.280543	1.85353	0.60256	1.51356	0.390841	1.85353	0.758578	1.51356	0.416869	1.6293	0.291072	1.97697	0.519996	1.38038	0.717794	1.70608	0.501187	1.80302	0.990832	1.55597	1.40605	1.6293	0.981748	1.51356	1.83654	1.75388	1.47231	1.57036	0.937562	1.6293
785	15.46	15.46	25.67	18.07	18.07	sp|A0MZ66|SHOT1_HUMAN	Shootin-1 OS=Homo sapiens GN=KIAA1598 PE=1 SV=4	HUMAN	9	0.539511	1.70608	0.912011	1.38038	0.666807	1.5417	1.35519	1.45881	2.58226	1.97697	1.6293	1.51356	0.809096	1.39316	0.794328	1.35519	1.07647	1.24738	2.208	1.8197	2.22844	1.87068	2.91072	2.12814	1.51356	1.58489	1.45881	1.55597	1.95885	1.75388	0.887156	1.36773	0.879022	1.39316	1.18032	1.38038	1.22462	1.44544	1.19124	1.44544
784	15.46	15.5	37.02	29.38	26.36	sp|P22570-2|ADRO_HUMAN	Isoform Long of NADPH:adrenodoxin oxidoreductase, mitochondrial OS=Homo sapiens GN=FDXR	HUMAN	9	1.34276	1.6293	1.24738	1.58489	0.711214	1.6293	1.40605	1.5417	1.33045	1.61436	0.751623	1.61436	0.636796	1.67494	0.879022	1.57036	0.519996	1.85353	0.642688	1.69044	0.946237	1.58489	0.544503	1.88799	0.42462	1.97697	0.648634	1.6293	0.398107	1.99526	0.409261	2.07014	0.685488	1.61436	0.42462	1.94089	0.83946	1.59956	1.20226	2.1677
786	15.44	15.44	19.89	9.188	8.296	sp|Q5T0N1|TTC18_HUMAN	Tetratricopeptide repeat protein 18 OS=Homo sapiens GN=TTC18 PE=2 SV=2	HUMAN	8	1.08643	1.13763	1.02802	1.10662	1.07647	1.14815	1.0666	1.09648	1.00925	1.15878	1.05682	1.15878	1.01859	1.13763	1.05682	1.10662	1.09648	1.1272	1	1.13763	1.03753	1.13763	1.07647	1.14815	0.928966	1.11686	0.963829	1.11686	1	1.13763	0.981748	1.14815	1.00925	1.1272	1.04713	1.1272	0.937562	1.18032	0.972747	1.11686
787	15.41	15.41	41	30.27	24.9	tr|J3KNU8|J3KNU8_HUMAN	Methylmalonate-semialdehyde dehydrogenase [acylating], mitochondrial OS=Homo sapiens GN=ALDH6A1 PE=2 SV=1	HUMAN	8	0.928966	1.38038	0.60256	1.69044	0.963829	1.49969	1.30617	1.64437	0.831764	1.5417	1.36773	1.65959	0.724436	1.5417	1.14815	1.44544	0.737904	1.49969	1.03753	1.5417	1.58489	1.72187	1.02802	1.5417	0.77983	1.43219	1.22462	1.44544	0.765597	1.5417	1.25892	1.59956	1.83654	1.69044	1.27057	1.57036	0.751623	1.48594	1.18032	1.44544
788	15.4	15.4	29.8	23.57	20.03	sp|Q9Y303-3|NAGA_HUMAN	Isoform 3 of Putative N-acetylglucosamine-6-phosphate deacetylase OS=Homo sapiens GN=AMDHD2	HUMAN	8	0.666807	1.44544	0.554626	1.59956	0.591562	1.51356	0.717794	1.45881	0.597035	1.59956	0.636796	1.52757	0.474242	1.65959	0.744732	1.47231	0.591562	1.49969	0.505825	1.69044	0.801678	1.44544	0.648634	1.35519	0.679204	1.6293	1.10662	1.38038	0.879022	1.44544	0.847227	1.49969	1.34276	1.51356	1.07647	1.48594	0.77983	1.5417	1.24738	1.43219
789	15.36	15.4	37.57	20.87	19.6	tr|B4DWI1|B4DWI1_HUMAN	2-hydroxyacyl-CoA lyase 1 OS=Homo sapiens GN=HACL1 PE=2 SV=1	HUMAN	10	0.879022	1.30617	0.912011	1.28233	0.879022	1.23595	0.801678	1.27057	0.831764	1.2942	0.809096	1.2942	0.981748	1.19124	1.01859	1.27057	0.870964	1.31826	0.903649	1.33045	0.937562	1.21339	0.794328	1.38038	1.11686	1.34276	1.15878	1.20226	0.981748	1.38038	1.0666	1.24738	1.10662	1.21339	0.946237	1.22462	1.10662	1.1695	1.14815	1.20226
791	15.27	15.31	27.83	14.98	13.56	sp|Q5VTH9|WDR78_HUMAN	WD repeat-containing protein 78 OS=Homo sapiens GN=WDR78 PE=2 SV=1	HUMAN	10	0.963829	1.31826	1.04713	1.27057	1.00925	1.33045	0.816582	1.24738	0.887156	1.2942	0.855067	1.36773	1.08643	1.30617	0.954993	1.36773	1.09648	1.27057	0.92045	1.24738	0.809096	1.30617	0.928966	1.20226	1.11686	1.39316	0.981748	1.35519	1.1272	1.30617	1.02802	1.30617	0.903649	1.21339	1.03753	1.28233	1.0666	1.41906	0.937562	1.24738
790	15.27	15.61	55.08	38.15	29.85	sp|P43897|EFTS_HUMAN	Elongation factor Ts, mitochondrial OS=Homo sapiens GN=TSFM PE=1 SV=2	HUMAN	9	0.912011	1.31826	1.07647	1.23595	1.03753	1.31826	0.879022	1.34276	1.04713	1.24738	1.00925	1.30617	1.08643	1.27057	0.895365	1.21339	1.21339	1.19124	1.05682	1.31826	0.862979	1.2942	1.18032	1.27057	1.18032	1.31826	0.963829	1.35519	1.31826	1.34276	1	1.2942	0.816582	1.2942	1.11686	1.13763	1.03753	1.28233	0.847227	1.2942
792	15.26	15.26	29.75	23.48	18.98	sp|P38567-2|HYALP_HUMAN	Isoform 2 of Hyaluronidase PH-20 OS=Homo sapiens GN=SPAM1	HUMAN	10	0.60256	1.48594	0.77983	1.23595	0.554626	1.44544	0.83946	1.34276	1.10662	1.30617	0.772681	1.34276	0.954993	1.22462	0.731139	1.19124	0.824138	1.25892	1.35519	1.35519	1.03753	1.28233	1.1695	1.33045	1.57036	1.45881	1.21339	1.40605	1.35519	1.41906	1.21339	1.25892	0.937562	1.27057	1.04713	1.27057	1.70608	1.41906	1.30617	1.34276
793	15.24	15.24	43.51	27.41	24.69	sp|P50579|MAP2_HUMAN	Methionine aminopeptidase 2 OS=Homo sapiens GN=METAP2 PE=1 SV=1	HUMAN	8	0.501187	1.61436	0.363078	2.03236	0.60256	1.58489	0.356451	1.72187	0.270396	2.1677	0.465586	1.61436	0.539511	1.48594	0.619441	1.61436	0.401791	1.85353	0.401791	1.52757	0.483059	1.64437	0.337287	1.77011	1.09648	1.58489	1.19124	1.55597	0.77983	1.61436	1.47231	2.03236	1.90546	1.88799	1.28233	1.80302	0.765597	2.55859	1.01859	1.58489
794	15.22	21.44	68.27	55.35	52.4	sp|Q13162|PRDX4_HUMAN	Peroxiredoxin-4 OS=Homo sapiens GN=PRDX4 PE=1 SV=1	HUMAN	23	0.895365	1.30617	0.666807	1.36773	0.420727	1.6293	0.704693	1.31826	0.529663	1.45881	0.340408	1.70608	0.334195	1.78649	0.49204	1.6293	0.539511	1.43219	0.267917	1.92309	0.394457	1.7378	0.420727	1.57036	0.37325	1.70608	0.549541	1.55597	0.57544	1.43219	0.524808	1.48594	0.751623	1.41906	0.758578	1.35519	0.794328	1.34276	1.18032	1.39316
795	15.15	15.3	25.85	19.42	16.49	sp|Q86Y56|HEAT2_HUMAN	HEAT repeat-containing protein 2 OS=Homo sapiens GN=HEATR2 PE=1 SV=4	HUMAN	9	1.07647	1.64437	0.972747	1.55597	0.92045	1.57036	1.04713	1.14815	0.937562	1.65959	0.887156	1.24738	1.00925	1.40605	1.0666	1.35519	0.724436	1.77011	0.981748	1.36773	1.03753	1.52757	0.698232	1.75388	0.928966	1.45881	0.981748	1.57036	0.660694	1.72187	1.02802	1.40605	1.08643	1.78649	0.737904	1.78649	1.09648	1.33045	1.15878	1.61436
796	15.14	15.4	21.01	11.75	9.169	tr|I3L2C7|I3L2C7_HUMAN	Gem-associated protein 4 OS=Homo sapiens GN=GEMIN4 PE=2 SV=1	HUMAN	9	0.928966	1.2942	0.981748	1.19124	1.04713	1.21339	0.887156	1.25892	0.937562	1.21339	1	1.21339	0.928966	1.19124	1.04713	1.15878	0.963829	1.24738	0.887156	1.19124	1	1.20226	0.92045	1.33045	0.990832	1.30617	1.11686	1.27057	1.01859	1.36773	0.937562	1.24738	1.05682	1.23595	0.963829	1.2942	0.879022	1.31826	0.990832	1.20226
797	15.12	15.41	39.84	35.16	34.11	sp|P08174-3|DAF_HUMAN	Isoform 3 of Complement decay-accelerating factor OS=Homo sapiens GN=CD55	HUMAN	14	0.299226	2.01372	0.570164	1.45881	0.549541	1.38038	0.630957	1.39316	1.15878	1.2942	1.1695	1.38038	0.409261	1.59956	0.501187	1.40605	0.42462	1.52757	0.831764	1.33045	1.08643	1.40605	0.912011	1.36773	1.28233	1.35519	1.78649	1.7378	1.43219	1.51356	0.691831	1.31826	0.895365	1.36773	0.77983	1.33045	0.711214	1.35519	0.92045	1.28233
798	15.09	15.09	25.45	16.73	11.35	sp|Q13724|MOGS_HUMAN	Mannosyl-oligosaccharide glucosidase OS=Homo sapiens GN=MOGS PE=1 SV=5	HUMAN	8	0.990832	1.33045	0.539511	1.57036	0.83946	1.34276	1.09648	1.44544	0.591562	1.40605	0.912011	1.34276	0.465586	1.59956	0.870964	1.31826	0.765597	1.39316	0.47863	1.49969	0.928966	1.35519	0.824138	1.34276	0.42462	1.8197	0.862979	1.30617	0.765597	1.45881	0.831764	1.34276	1.58489	1.55597	1.34276	1.52757	0.529663	1.55597	1.00925	1.33045
799	15.07	17.15	59.18	44.94	38.92	sp|P15121|ALDR_HUMAN	Aldose reductase OS=Homo sapiens GN=AKR1B1 PE=1 SV=3	HUMAN	12	0.625173	1.51356	0.731139	1.41906	0.60256	1.41906	0.539511	1.5417	0.654636	1.41906	0.534564	1.49969	0.510505	1.70608	0.248886	2.48886	0.648634	1.44544	0.452898	1.75388	0.229087	2.46604	0.57544	1.51356	0.765597	1.6293	0.409261	1.92309	0.972747	1.45881	0.672977	1.6293	0.319154	2.35505	0.870964	1.44544	0.816582	1.55597	0.401791	2.10863
800	15.06	15.06	42.53	33.62	28.74	sp|P40121|CAPG_HUMAN	Macrophage-capping protein OS=Homo sapiens GN=CAPG PE=1 SV=2	HUMAN	12	0.954993	1.15878	0.946237	1.1272	0.937562	1.14815	0.912011	1.1695	0.895365	1.13763	0.887156	1.14815	0.972747	1.11686	0.990832	1.14815	0.903649	1.1695	0.928966	1.15878	0.937562	1.15878	0.862979	1.19124	1.00925	1.20226	1.02802	1.20226	0.937562	1.19124	1.02802	1.15878	1.03753	1.1695	0.946237	1.18032	1.03753	1.15878	1.04713	1.15878
801	15.02	15.02	48.66	35.61	32.34	sp|P48729|KC1A_HUMAN	Casein kinase I isoform alpha OS=Homo sapiens GN=CSNK1A1 PE=1 SV=2	HUMAN	9	0.416869	1.80302	0.452898	1.80302	0.444631	1.61436	0.42462	1.75388	0.444631	1.83654	0.457088	1.57036	0.717794	1.23595	0.30761	2.10863	0.359749	1.88799	0.731139	1.39316	0.331131	1.95885	0.366438	1.88799	1.7378	1.65959	0.711214	1.48594	0.870964	1.44544	1.57036	1.65959	0.580764	1.61436	0.787046	1.44544	1.61436	1.52757	0.711214	1.57036
802	14.98	14.98	40.83	18.93	15.68	sp|Q05655|KPCD_HUMAN	Protein kinase C delta type OS=Homo sapiens GN=PRKCD PE=1 SV=2	HUMAN	8	0.981748	1.1695	1.0666	1.11686	1.04713	1.14815	1.02802	1.21339	1.11686	1.19124	1.09648	1.1695	1.02802	1.18032	1.03753	1.10662	1	1.13763	1.07647	1.23595	1.07647	1.19124	1.03753	1.19124	1.03753	1.21339	1.03753	1.19124	1	1.23595	0.954993	1.1695	0.963829	1.14815	0.928966	1.18032	0.972747	1.15878	0.981748	1.13763
803	14.95	14.95	25.21	19.6	18.12	sp|P52306|GDS1_HUMAN	Rap1 GTPase-GDP dissociation stimulator 1 OS=Homo sapiens GN=RAP1GDS1 PE=1 SV=3	HUMAN	8	1.07647	1.61436	0.642688	1.78649	1.21339	1.45881	1.03753	1.47231	0.591562	1.80302	1.1272	1.49969	0.809096	1.57036	1.87068	1.65959	1.1695	1.48594	0.717794	1.59956	1.77011	1.72187	1.01859	1.65959	0.737904	1.52757	1.70608	1.67494	1.03753	1.49969	1.14815	1.52757	2.70396	2.22844	1.75388	1.80302	0.608135	1.69044	1.49969	1.51356
804	14.92	15.04	40.07	37.09	35.43	sp|O75569-2|PRKRA_HUMAN	Isoform 2 of Interferon-inducible double-stranded RNA-dependent protein kinase activator A OS=Homo sapiens GN=PRKRA	HUMAN	10	0.963829	1.14815	0.990832	1.09648	0.937562	1.07647	0.937562	1.14815	0.963829	1.13763	0.912011	1.13763	0.946237	1.11686	0.954993	1.10662	0.981748	1.1272	0.92045	1.1272	0.928966	1.11686	0.954993	1.15878	0.972747	1.1272	0.981748	1.13763	1.00925	1.13763	0.946237	1.07647	0.954993	1.09648	0.981748	1.14815	1	1.13763	1.00925	1.11686
805	14.9	14.92	43.49	41.83	37.4	sp|O96008|TOM40_HUMAN	Mitochondrial import receptor subunit TOM40 homolog OS=Homo sapiens GN=TOMM40 PE=1 SV=1	HUMAN	10	1.57036	1.48594	1.8197	1.69044	1.64437	1.5417	1.8197	1.67494	1.94089	1.8197	1.83654	1.70608	1.70608	1.55597	1.27057	1.40605	1.05682	1.35519	1.85353	1.70608	1.35519	1.44544	1.18032	1.41906	1.01859	1.38038	0.772681	1.40605	0.648634	1.52757	0.963829	1.33045	0.711214	1.51356	0.60256	1.65959	1.02802	1.34276	0.744732	1.43219
806	14.88	14.88	28.48	24.53	22.47	sp|A1L0T0|ILVBL_HUMAN	Acetolactate synthase-like protein OS=Homo sapiens GN=ILVBL PE=1 SV=2	HUMAN	12	0.855067	1.59956	1.04713	1.69044	1.33045	1.45881	0.539511	1.87068	0.731139	1.43219	0.903649	1.43219	1.25892	1.45881	0.972747	1.48594	1.8197	1.59956	0.862979	1.45881	0.660694	1.61436	1.21339	1.47231	1.48594	1.61436	1.11686	1.47231	2.10863	1.95885	1.18032	1.43219	0.903649	1.48594	1.59956	1.39316	0.954993	1.41906	0.717794	1.57036
807	14.87	15.22	46.22	44.86	36.76	sp|Q14012|KCC1A_HUMAN	Calcium/calmodulin-dependent protein kinase type 1 OS=Homo sapiens GN=CAMK1 PE=1 SV=1	HUMAN	8	1.25892	1.28233	1.24738	1.2942	1.31826	1.30617	1.24738	1.33045	1.24738	1.39316	1.30617	1.36773	1.10662	1.36773	1.31826	1.27057	1.25892	1.27057	1.09648	1.36773	1.28233	1.19124	1.25892	1.36773	0.855067	1.38038	1.04713	1.33045	0.990832	1.36773	0.870964	1.33045	1.05682	1.35519	1	1.35519	0.831764	1.31826	1	1.31826
808	14.87	15.01	41.71	20.53	15.39	sp|Q9UGP8|SEC63_HUMAN	Translocation protein SEC63 homolog OS=Homo sapiens GN=SEC63 PE=1 SV=2	HUMAN	8	1.02802	1.18032	1.03753	1.1272	1.05682	1.10662	0.990832	1.15878	0.990832	1.09648	1.01859	1.13763	1.0666	1.1272	0.981748	1.13763	1	1.13763	1.02802	1.13763	0.946237	1.11686	0.954993	1.1272	1.02802	1.1695	0.946237	1.1695	0.954993	1.20226	1.02802	1.13763	0.946237	1.10662	0.954993	1.1272	1	1.11686	0.92045	1.13763
809	14.86	14.86	41.43	38.01	33.64	sp|Q13630|FCL_HUMAN	GDP-L-fucose synthase OS=Homo sapiens GN=TSTA3 PE=1 SV=1	HUMAN	8	0.394457	1.94089	0.879022	1.2942	0.630957	1.34276	0.524808	1.7378	1.23595	1.31826	0.879022	1.31826	0.847227	1.33045	0.772681	1.30617	0.711214	1.34276	1.19124	1.30617	1.10662	1.33045	1.00925	1.2942	2.22844	1.83654	2.07014	1.85353	1.88799	1.75388	0.954993	1.30617	0.870964	1.2942	0.794328	1.34276	1.34276	1.2942	1.22462	1.30617
810	14.83	14.83	40.05	35.93	34.1	sp|Q8N6Q3|CD177_HUMAN	CD177 antigen OS=Homo sapiens GN=CD177 PE=1 SV=2	HUMAN	16	0.283139	1.99526	0.636796	1.52757	0.272898	2.14783	0.244343	2.07014	0.564937	1.51356	0.263027	2.0893	0.717794	1.58489	0.666807	1.59956	0.465586	1.59956	0.630957	1.61436	0.597035	1.6293	0.380189	1.65959	2.65461	1.99526	2.51189	1.99526	1.77011	1.95885	1.11686	1.59956	1.03753	1.75388	0.685488	1.57036	2.77971	2.12814	2.37684	1.92309
811	14.82	16.15	27.06	23.8	23.8	sp|O00505|IMA4_HUMAN	Importin subunit alpha-4 OS=Homo sapiens GN=KPNA3 PE=1 SV=2	HUMAN	9	0.214783	2.88403	0.539511	1.57036	0.296483	2.07014	0.222843	2.48886	0.510505	1.5417	0.260615	2.10863	0.586138	1.7378	0.369828	1.87068	0.60256	1.48594	0.544503	1.67494	0.337287	1.85353	0.564937	1.52757	2.44343	1.95885	1.6293	1.90546	2.72898	2.44343	1.05682	1.8197	0.772681	1.72187	1.13763	1.58489	2.01372	1.67494	1.39316	1.72187
812	14.81	14.9	30.95	16.05	15.13	sp|Q9BXJ9|NAA15_HUMAN	N-alpha-acetyltransferase 15, NatA auxiliary subunit OS=Homo sapiens GN=NAA15 PE=1 SV=1	HUMAN	8	1.80302	1.69044	1.34276	1.52757	1.55597	1.6293	2.60615	2.22844	2.05116	1.95885	2.22844	2.10863	1.41906	1.57036	1.2942	1.58489	1.64437	1.61436	2.07014	2.01372	1.92309	2.01372	2.37684	2.14783	0.758578	1.47231	0.711214	1.48594	0.903649	1.43219	1.01859	1.52757	0.92045	1.52757	1.18032	1.5417	0.879022	1.52757	0.847227	1.44544
813	14.79	14.79	81.82	72.73	72.73	sp|P00441|SODC_HUMAN	Superoxide dismutase [Cu-Zn] OS=Homo sapiens GN=SOD1 PE=1 SV=2	HUMAN	25	0.15417	1.70608	0.201372	1.45881	0.118032	1.67494	0.121339	1.75388	0.164437	1.49969	0.104713	1.61436	0.12942	1.80302	0.253513	1.35519	0.197697	1.5417	0.110662	1.75388	0.197697	1.38038	0.152757	1.59956	0.937562	1.2942	1.78649	1.6293	1.33045	1.31826	0.586138	1.45881	1.24738	1.27057	0.946237	1.27057	1.11686	1.5417	2.31206	1.44544
814	14.74	14.74	42.68	24.06	22.18	sp|O43236|SEPT4_HUMAN	Septin-4 OS=Homo sapiens GN=SEPT4 PE=1 SV=1	HUMAN	9	1.49969	1.44544	2.07014	1.77011	1.44544	1.40605	1.77011	1.77011	2.07014	1.87068	1.51356	1.55597	1.43219	1.48594	1.25892	1.33045	2.05116	1.64437	1.34276	1.48594	1.31826	1.41906	2.29087	1.94089	0.879022	1.2942	0.879022	1.31826	1.2942	1.33045	0.731139	1.35519	0.654636	1.57036	1.0666	1.2942	0.895365	1.34276	0.816582	1.41906
815	14.73	14.74	37.64	27.3	27.3	sp|O43681|ASNA_HUMAN	ATPase ASNA1 OS=Homo sapiens GN=ASNA1 PE=1 SV=2	HUMAN	9	0.895365	1.33045	0.794328	1.33045	0.855067	1.31826	1.75388	1.67494	1.43219	1.52757	1.55597	1.58489	1.20226	1.31826	0.912011	1.31826	0.972747	1.31826	2.14783	1.77011	1.72187	1.65959	1.87068	1.70608	1.38038	1.40605	1.04713	1.33045	1.0666	1.31826	1.5417	1.40605	1.15878	1.30617	1.25892	1.36773	1.39316	1.34276	1.0666	1.31826
816	14.68	14.8	25.43	7.792	6.439	sp|Q9ULV0|MYO5B_HUMAN	Unconventional myosin-Vb OS=Homo sapiens GN=MYO5B PE=1 SV=3	HUMAN	9	0.47863	2.0893	0.83946	1.59956	1.47231	1.57036	0.390841	2.22844	0.648634	1.64437	1.19124	1.5417	0.724436	1.75388	1.1272	1.51356	0.672977	1.85353	0.549541	1.92309	0.903649	1.55597	0.564937	1.88799	1.5417	1.72187	2.26987	2.1677	1.41906	1.67494	0.855067	1.67494	1.45881	1.72187	0.824138	1.72187	0.47863	1.90546	0.751623	1.57036
817	14.68	14.73	53.11	28.06	24.25	tr|B4DVY1|B4DVY1_HUMAN	Eukaryotic translation initiation factor 3 subunit D OS=Homo sapiens GN=EIF3D PE=2 SV=1	HUMAN	8	0.60256	1.36773	0.591562	1.45881	0.625173	1.64437	0.444631	1.49969	0.436516	1.6293	0.487529	1.75388	0.619441	1.49969	0.963829	1.36773	0.642688	1.45881	0.457088	1.67494	0.666807	1.40605	0.428549	1.80302	1.01859	1.51356	1.57036	1.38038	1.04713	1.34276	1.03753	1.58489	1.58489	1.47231	1.03753	1.35519	0.981748	1.48594	1.48594	1.67494
819	14.67	14.67	30.87	26.65	26.65	sp|Q8TC36|SUN5_HUMAN	SUN domain-containing protein 5 OS=Homo sapiens GN=SUN5 PE=2 SV=1	HUMAN	13	1.24738	1.57036	1.92309	1.70608	2.18776	1.64437	0.903649	1.83654	1.33045	1.44544	1.55597	1.59956	1.7378	1.67494	2.37684	1.80302	1.77011	1.65959	1.21339	1.51356	1.65959	1.59956	1.22462	1.48594	1.39316	1.59956	2.0893	1.87068	1.38038	1.51356	0.895365	1.39316	1.25892	1.43219	0.895365	1.44544	0.765597	1.30617	1.05682	1.38038
818	14.67	14.7	21.88	15.75	15.75	sp|Q9BR76|COR1B_HUMAN	Coronin-1B OS=Homo sapiens GN=CORO1B PE=1 SV=1	HUMAN	10	0.47863	1.83654	1.05682	1.28233	0.83946	1.31826	0.990832	1.47231	2.01372	1.65959	1.61436	1.49969	1.10662	1.28233	0.963829	1.34276	0.847227	1.28233	2.10863	1.7378	1.83654	1.61436	1.61436	1.55597	2.29087	1.92309	1.99526	1.83654	1.7378	1.72187	1.02802	1.28233	0.903649	1.18032	0.77983	1.35519	1.30617	1.36773	1.13763	1.33045
820	14.66	14.69	29.18	14.12	9.727	sp|Q6P3X3|TTC27_HUMAN	Tetratricopeptide repeat protein 27 OS=Homo sapiens GN=TTC27 PE=1 SV=1	HUMAN	8	2.05116	1.80302	2.31206	1.95885	1.55597	1.69044	0.92045	1.51356	1.10662	1.49969	0.794328	1.51356	2.01372	1.90546	2.31206	1.99526	2.39883	2.01372	0.954993	1.48594	1.02802	1.51356	1.0666	1.49969	1.04713	1.5417	1.15878	1.5417	1.1695	1.5417	0.855067	1.30617	0.946237	1.41906	0.954993	1.44544	1.30617	1.5417	1.45881	1.5417
821	14.66	14.69	27.94	17	13.63	sp|Q99567|NUP88_HUMAN	Nuclear pore complex protein Nup88 OS=Homo sapiens GN=NUP88 PE=1 SV=2	HUMAN	7	1.07647	1.40605	0.544503	1.72187	0.679204	1.59956	1.11686	1.28233	0.564937	1.69044	0.698232	1.59956	0.963829	1.52757	0.758578	1.55597	1.03753	1.52757	0.990832	1.47231	0.787046	1.58489	1.0666	1.52757	0.887156	1.39316	0.698232	1.6293	0.946237	1.51356	1.7378	1.6293	1.35519	1.55597	1.88799	1.61436	1.43219	1.58489	1.14815	1.59956
822	14.64	14.64	61.08	55.67	52.71	sp|Q9BVM2|DPCD_HUMAN	Protein DPCD OS=Homo sapiens GN=DPCD PE=1 SV=2	HUMAN	13	0.313329	1.80302	0.487529	1.45881	0.390841	1.7378	0.369828	1.75388	0.625173	1.34276	0.501187	1.55597	0.387258	1.69044	0.260615	1.92309	0.524808	1.36773	0.505825	1.48594	0.325087	1.78649	0.660694	1.2942	1.22462	1.27057	0.765597	1.28233	1.70608	1.49969	0.794328	1.28233	0.505825	1.48594	1.0666	1.23595	1.03753	1.45881	0.608135	1.33045
823	14.62	14.62	67.72	63.29	63.29	sp|P24666|PPAC_HUMAN	Low molecular weight phosphotyrosine protein phosphatase OS=Homo sapiens GN=ACP1 PE=1 SV=3	HUMAN	15	0.895365	2.14783	1.09648	1.83654	1.31826	1.80302	0.636796	2.26987	0.77983	2.07014	0.946237	2.0893	0.737904	1.8197	1.24738	2.01372	1.28233	1.55597	0.524808	1.90546	0.887156	2.12814	0.928966	2.12814	0.816582	2.37684	1.38038	2.26987	1.41906	2.07014	0.660694	1.99526	1.11686	1.35519	1.1695	1.5417	0.564937	1.65959	0.928966	1.30617
825	14.61	14.61	37.32	25.59	23.24	tr|J3KR54|J3KR54_HUMAN	Isovaleryl Coenzyme A dehydrogenase, isoform CRA_a OS=Homo sapiens GN=IVD PE=2 SV=1	HUMAN	10	1.04713	1.34276	1.1695	1.39316	0.77983	1.43219	1.27057	1.43219	1.41906	1.52757	0.928966	1.45881	1.03753	1.41906	0.862979	1.38038	0.758578	1.47231	1.27057	1.48594	1.03753	1.44544	0.937562	1.44544	0.981748	1.41906	0.816582	1.36773	0.731139	1.45881	0.879022	1.39316	0.731139	1.40605	0.654636	1.45881	1.2942	1.38038	1.10662	1.43219
824	14.61	14.66	31.56	20.26	20.26	sp|Q9Y512|SAM50_HUMAN	Sorting and assembly machinery component 50 homolog OS=Homo sapiens GN=SAMM50 PE=1 SV=3	HUMAN	9	0.92045	1.24738	0.847227	1.25892	0.903649	1.1695	1.27057	1.24738	1.1695	1.28233	1.23595	1.27057	0.972747	1.22462	0.870964	1.20226	0.816582	1.22462	1.35519	1.30617	1.20226	1.25892	1.11686	1.25892	1.05682	1.27057	0.937562	1.28233	0.870964	1.25892	1.15878	1.28233	1.02802	1.27057	0.954993	1.28233	1.07647	1.25892	0.963829	1.19124
826	14.59	14.6	34.09	23.02	23.02	sp|Q7L5Y1|ENOF1_HUMAN	Mitochondrial enolase superfamily member 1 OS=Homo sapiens GN=ENOSF1 PE=1 SV=1	HUMAN	8	0.954993	1.34276	1.18032	1.31826	1.14815	1.28233	1	1.36773	1.23595	1.38038	1.20226	1.34276	0.772681	1.48594	1.01859	1.34276	0.862979	1.38038	0.809096	1.44544	1.0666	1.38038	0.912011	1.36773	0.809096	1.44544	1.05682	1.31826	0.903649	1.36773	0.654636	1.51356	0.855067	1.31826	0.731139	1.36773	0.672977	1.48594	0.879022	1.34276
827	14.56	14.56	33.69	29.18	25.73	sp|Q9GZT8|GTPC1_HUMAN	Putative GTP cyclohydrolase 1 type 2 NIF3L1 OS=Homo sapiens GN=NIF3L1 PE=1 SV=2	HUMAN	8	0.167494	3.0761	0.194089	2.91072	0.363078	1.97697	0.316228	1.94089	0.398107	1.80302	0.824138	1.51356	0.0990832	5.19996	0.260615	2.39883	0.346737	1.88799	0.229087	2.70396	0.515229	1.65959	0.698232	1.35519	0.903649	1.44544	1.64437	1.64437	2.03236	1.64437	0.343558	2.65461	1.43219	1.47231	1.72187	1.77011	0.222843	3.25087	0.691831	1.44544
828	14.56	14.56	46.55	29.31	27.3	sp|Q14376|GALE_HUMAN	UDP-glucose 4-epimerase OS=Homo sapiens GN=GALE PE=1 SV=2	HUMAN	7	1.33045	1.5417	0.524808	1.47231	0.724436	1.44544	1.70608	1.64437	0.660694	2.05116	0.92045	1.5417	0.824138	1.44544	0.787046	1.49969	0.369828	1.45881	1.07647	1.44544	1.03753	1.44544	0.461318	1.47231	0.613762	1.57036	0.613762	1.61436	0.258226	1.55597	1.65959	1.48594	1.75388	1.57036	0.744732	1.45881	1.24738	1.51356	1.15878	1.55597
829	14.49	14.49	50.96	44.44	40.23	sp|P25789|PSA4_HUMAN	Proteasome subunit alpha type-4 OS=Homo sapiens GN=PSMA4 PE=1 SV=1	HUMAN	18	0.387258	1.57036	0.432514	1.48594	0.337287	1.59956	0.413047	1.57036	0.465586	1.47231	0.356451	1.61436	0.496592	1.35519	0.398107	1.47231	0.21677	1.83654	0.529663	1.38038	0.428549	1.44544	0.224906	1.87068	1.2942	1.34276	1.0666	1.30617	0.559758	1.40605	1.10662	1.28233	0.887156	1.27057	0.483059	1.36773	1.48594	1.35519	1.23595	1.31826
830	14.45	14.47	25.44	15.78	14.49	sp|Q9H845|ACAD9_HUMAN	Acyl-CoA dehydrogenase family member 9, mitochondrial OS=Homo sapiens GN=ACAD9 PE=1 SV=1	HUMAN	9	0.636796	1.72187	1.27057	1.44544	1.23595	1.45881	0.436516	1.90546	0.972747	1.40605	0.937562	1.40605	0.912011	2.29087	0.946237	1.47231	0.847227	1.83654	0.660694	1.51356	0.711214	1.45881	0.625173	1.48594	1.45881	1.57036	1.58489	1.64437	1.30617	1.48594	0.691831	1.44544	0.731139	1.40605	0.630957	1.49969	0.698232	1.48594	0.737904	1.47231
831	14.43	14.59	45.45	43.56	40.53	tr|C9J9K3|C9J9K3_HUMAN	40S ribosomal protein SA (Fragment) OS=Homo sapiens GN=RPSA PE=2 SV=1	HUMAN	13	0.524808	1.58489	0.816582	1.24738	0.704693	1.34276	0.440555	1.65959	0.672977	1.30617	0.580764	1.44544	0.92045	1.24738	0.679204	1.35519	0.524808	1.61436	0.772681	1.28233	0.57544	1.40605	0.440555	1.70608	1.8197	1.58489	1.28233	1.34276	1.01859	1.25892	1.11686	1.28233	0.83946	1.28233	0.636796	1.49969	1.31826	1.33045	0.972747	1.2942
832	14.4	14.51	39.81	38.27	36.73	sp|Q8TC99|FNDC8_HUMAN	Fibronectin type III domain-containing protein 8 OS=Homo sapiens GN=FNDC8 PE=2 SV=2	HUMAN	11	0.895365	1.31826	1.01859	1.33045	1.04713	1.34276	1.43219	1.44544	1.59956	1.45881	1.58489	1.41906	1.23595	1.35519	0.981748	1.40605	0.801678	1.36773	1.88799	1.58489	1.49969	1.48594	1.28233	1.40605	1.35519	1.40605	1.07647	1.33045	0.912011	1.36773	1.20226	1.35519	0.946237	1.40605	0.801678	1.36773	1.15878	1.30617	0.92045	1.27057
833	14.38	14.38	38.91	27.65	25.26	sp|P15880|RS2_HUMAN	40S ribosomal protein S2 OS=Homo sapiens GN=RPS2 PE=1 SV=2	HUMAN	7	0.672977	1.44544	0.862979	1.2942	0.515229	1.58489	1.08643	1.30617	1.39316	1.40605	0.816582	1.31826	0.751623	1.36773	0.515229	1.52757	1	1.28233	1.23595	1.35519	0.855067	1.36773	1.61436	1.45881	1.10662	1.30617	0.751623	1.33045	1.48594	1.43219	0.879022	1.28233	0.586138	1.44544	1.13763	1.25892	1.52757	1.47231	1	1.30617
834	14.37	14.37	35.76	17.29	14.24	sp|O95834-3|EMAL2_HUMAN	Isoform 3 of Echinoderm microtubule-associated protein-like 2 OS=Homo sapiens GN=EML2	HUMAN	9	0.679204	1.47231	0.887156	1.35519	0.731139	1.43219	0.625173	1.48594	0.809096	1.31826	0.679204	1.36773	0.912011	1.45881	1.02802	1.41906	0.847227	1.48594	0.824138	1.44544	0.928966	1.2942	0.77983	1.40605	1.34276	1.49969	1.48594	1.5417	1.28233	1.49969	1.01859	1.47231	1.14815	1.36773	0.946237	1.44544	1.23595	1.47231	1.35519	1.34276
835	14.36	14.36	54.41	49.81	49.04	sp|Q9UHY7|ENOPH_HUMAN	Enolase-phosphatase E1 OS=Homo sapiens GN=ENOPH1 PE=1 SV=1	HUMAN	11	1.13763	1.28233	1.0666	1.28233	0.744732	1.30617	0.862979	1.28233	0.824138	1.30617	0.580764	1.36773	0.737904	1.34276	1.33045	1.25892	0.376704	1.49969	0.591562	1.36773	1.00925	1.27057	0.288403	1.59956	0.685488	1.33045	1.15878	1.28233	0.340408	1.48594	0.691831	1.31826	1.21339	1.30617	0.343558	1.45881	1.03753	1.28233	1.72187	1.38038
836	14.36	14.36	61.41	48.91	45.11	sp|P36404|ARL2_HUMAN	ADP-ribosylation factor-like protein 2 OS=Homo sapiens GN=ARL2 PE=1 SV=4	HUMAN	8	0.597035	1.43219	0.751623	1.40605	0.847227	1.38038	0.77983	1.35519	1	1.33045	1.13763	1.38038	0.691831	1.38038	0.49204	1.61436	0.529663	1.64437	0.92045	1.36773	0.630957	1.51356	0.691831	1.52757	1.18032	1.38038	0.787046	1.43219	0.879022	1.45881	0.92045	1.39316	0.625173	1.52757	0.672977	1.55597	0.809096	1.39316	0.564937	1.47231
837	14.35	14.36	35.85	28.93	27.04	sp|Q92820|GGH_HUMAN	Gamma-glutamyl hydrolase OS=Homo sapiens GN=GGH PE=1 SV=2	HUMAN	15	0.296483	1.8197	0.487529	1.41906	0.356451	1.58489	0.340408	1.78649	0.597035	1.35519	0.457088	1.45881	0.544503	1.30617	0.224906	1.99526	0.275423	1.69044	0.648634	1.33045	0.280543	1.80302	0.337287	1.55597	1.94089	1.64437	0.824138	1.28233	0.972747	1.5417	1.11686	1.28233	0.444631	1.65959	0.580764	1.34276	1.55597	1.40605	0.691831	1.38038
838	14.33	14.33	31.15	20.25	20.25	sp|Q8WVM8|SCFD1_HUMAN	Sec1 family domain-containing protein 1 OS=Homo sapiens GN=SCFD1 PE=1 SV=4	HUMAN	9	0.990832	1.44544	0.870964	1.36773	0.912011	1.43219	1.02802	1.39316	0.903649	1.43219	0.946237	1.5417	1.13763	1.27057	0.981748	1.21339	1.10662	1.21339	1.18032	1.39316	1.00925	1.38038	1.14815	1.34276	1.13763	1.39316	0.981748	1.34276	1.10662	1.41906	1.2942	1.44544	1.11686	1.2942	1.25892	1.39316	1.23595	1.31826	1.0666	1.41906
840	14.24	14.24	42.21	31.49	29.87	sp|Q16775|GLO2_HUMAN	Hydroxyacylglutathione hydrolase, mitochondrial OS=Homo sapiens GN=HAGH PE=1 SV=2	HUMAN	9	1	1.11686	0.972747	1.09648	0.946237	1.08643	1.04713	1.09648	1.01859	1.10662	0.990832	1.09648	0.946237	1.08643	0.946237	1.07647	1.01859	1.0666	0.990832	1.11686	0.990832	1.07647	1.0666	1.09648	0.937562	1.11686	0.937562	1.10662	1.00925	1.11686	0.963829	1.08643	0.963829	1.07647	1.03753	1.09648	0.990832	1.09648	0.990832	1.0666
839	14.24	14.24	32.58	28.9	26.63	sp|P22626|ROA2_HUMAN	Heterogeneous nuclear ribonucleoproteins A2/B1 OS=Homo sapiens GN=HNRNPA2B1 PE=1 SV=2	HUMAN	9	0.534564	1.39316	0.416869	1.48594	0.37325	1.58489	0.539511	1.39316	0.42462	1.49969	0.366438	1.6293	0.343558	1.69044	0.405508	1.49969	0.139316	2.72898	0.334195	1.75388	0.413047	1.49969	0.144544	2.67917	0.625173	1.44544	0.744732	1.33045	0.242103	2.35505	0.801678	1.34276	0.990832	1.30617	0.285759	2.31206	0.912011	1.30617	1.11686	1.30617
841	14.22	15.36	26.59	10.85	7.424	sp|Q6ZQQ2|S31D1_HUMAN	Spermatogenesis-associated protein 31D1 OS=Homo sapiens GN=SPATA31D1 PE=2 SV=1	HUMAN	9	0.440555	2.26987	1.18032	1.8197	1.35519	1.78649	0.515229	2.12814	1.36773	1.97697	1.57036	2.01372	1.35519	1.58489	1.18032	1.94089	1.00925	1.85353	1.57036	1.95885	1.36773	2.01372	1.15878	1.7378	3.01995	2.208	2.67917	2.42103	2.29087	2.37684	1.14815	1.78649	0.981748	1.67494	0.855067	1.5417	1	1.65959	0.855067	1.80302
842	14.19	14.19	44.33	26.33	26.33	sp|O15144|ARPC2_HUMAN	Actin-related protein 2/3 complex subunit 2 OS=Homo sapiens GN=ARPC2 PE=1 SV=1	HUMAN	9	0.666807	1.43219	0.666807	1.48594	0.685488	1.41906	0.691831	1.38038	0.711214	1.28233	0.685488	1.47231	0.787046	1.35519	0.501187	1.72187	0.765597	1.44544	0.801678	1.41906	0.519996	1.75388	0.794328	1.44544	1.13763	1.44544	0.711214	1.61436	1.1272	1.40605	1.13763	1.40605	0.711214	1.57036	1.14815	1.39316	1.11686	1.48594	0.717794	1.55597
843	14.19	14.19	48.79	46.37	43.6	sp|P46926|GNPI1_HUMAN	Glucosamine-6-phosphate isomerase 1 OS=Homo sapiens GN=GNPDA1 PE=1 SV=1	HUMAN	8	0.801678	1.34276	0.205116	1.88799	0.510505	1.38038	0.559758	1.40605	0.152757	1.97697	0.349945	1.51356	0.376704	1.49969	0.57544	1.40605	0.190546	1.85353	0.263027	1.67494	0.398107	1.57036	0.152757	1.88799	0.436516	1.57036	0.672977	1.45881	0.248886	1.75388	1.7378	1.57036	3.10456	1.75388	0.946237	1.47231	0.724436	1.43219	1.01859	1.45881
844	14.18	14.18	75.78	65.84	60.25	sp|O75947|ATP5H_HUMAN	ATP synthase subunit d, mitochondrial OS=Homo sapiens GN=ATP5H PE=1 SV=3	HUMAN	9	1.92309	1.49969	2.37684	1.5417	2.208	1.55597	2.70396	1.85353	3.25087	1.95885	3.01995	1.92309	1.39316	1.35519	1.1272	1.34276	1.07647	1.38038	1.87068	1.52757	1.49969	1.47231	1.40605	1.41906	0.765597	1.38038	0.580764	1.47231	0.559758	1.58489	0.591562	1.49969	0.452898	1.59956	0.440555	1.7378	0.642688	1.45881	0.49204	1.5417
845	14.16	14.67	27.71	17.65	10.95	sp|Q9NU02|ANKE1_HUMAN	Ankyrin repeat and EF-hand domain-containing protein 1 OS=Homo sapiens GN=ANKEF1 PE=2 SV=2	HUMAN	8	0.737904	1.58489	0.862979	1.51356	1.34276	1.55597	0.731139	1.5417	0.831764	1.52757	1.2942	1.52757	0.666807	1.61436	0.711214	1.5417	0.625173	1.7378	0.636796	1.6293	0.691831	1.52757	0.619441	1.75388	0.895365	1.55597	0.946237	1.55597	0.816582	1.64437	0.765597	1.58489	0.816582	1.55597	0.731139	1.69044	0.49204	1.77011	0.534564	1.5417
847	14.15	14.16	41.44	29.95	28.34	sp|Q7L2H7|EIF3M_HUMAN	Eukaryotic translation initiation factor 3 subunit M OS=Homo sapiens GN=EIF3M PE=1 SV=1	HUMAN	10	1.05682	1.41906	0.685488	1.75388	1.22462	1.51356	0.981748	1.52757	0.636796	1.72187	1.13763	1.52757	0.519996	1.94089	0.672977	1.67494	0.981748	1.51356	0.519996	1.78649	0.608135	1.65959	0.92045	1.52757	0.510505	1.87068	0.630957	1.67494	0.92045	1.51356	0.824138	1.6293	1	1.57036	1.43219	1.72187	0.448745	1.88799	0.549541	1.65959
849	14.15	14.15	59.86	48.1	44.29	sp|Q96HS1|PGAM5_HUMAN	Serine/threonine-protein phosphatase PGAM5, mitochondrial OS=Homo sapiens GN=PGAM5 PE=1 SV=2	HUMAN	9	1.33045	1.48594	1.75388	1.40605	1.64437	1.49969	1.07647	1.47231	1.43219	1.45881	1.31826	1.49969	0.787046	1.52757	1.1695	1.44544	1.01859	1.55597	0.625173	1.55597	0.946237	1.47231	0.794328	1.55597	0.57544	1.5417	0.903649	1.47231	0.794328	1.51356	0.42462	1.77011	0.648634	1.48594	0.570164	1.67494	0.474242	1.69044	0.717794	1.48594
848	14.15	14.15	43.06	27.55	23.84	sp|Q96I99|SUCB2_HUMAN	Succinyl-CoA ligase [GDP-forming] subunit beta, mitochondrial OS=Homo sapiens GN=SUCLG2 PE=1 SV=2	HUMAN	9	1.43219	1.52757	1.41906	1.67494	2.72898	1.92309	0.831764	1.61436	0.816582	1.44544	1.58489	1.51356	1.25892	1.64437	1.94089	1.80302	0.474242	1.69044	0.737904	1.57036	1.14815	1.48594	0.270396	2.31206	0.824138	1.51356	1.30617	1.59956	0.359749	1.77011	0.903649	1.49969	1.38038	1.47231	0.328095	2.18776	0.474242	1.65959	0.724436	1.43219
846	14.15	14.18	41.19	32.38	26.17	sp|Q9Y570|PPME1_HUMAN	Protein phosphatase methylesterase 1 OS=Homo sapiens GN=PPME1 PE=1 SV=3	HUMAN	7	1.01859	1.30617	1.02802	1.22462	0.912011	1.25892	1.03753	1.2942	1.04713	1.21339	0.937562	1.21339	1.03753	1.13763	0.981748	1.27057	0.937562	1.21339	1.0666	1.25892	1.00925	1.20226	0.954993	1.19124	1.00925	1.2942	0.954993	1.28233	0.912011	1.31826	1	1.2942	0.946237	1.23595	0.903649	1.22462	1.11686	1.22462	1.0666	1.19124
850	14.13	14.13	78.1	64.23	64.23	sp|P60673|PROF3_HUMAN	Profilin-3 OS=Homo sapiens GN=PFN3 PE=2 SV=1	HUMAN	10	0.972747	1.27057	1.23595	1.30617	1.1695	1.27057	1.6293	1.51356	2.03236	1.6293	1.99526	1.6293	0.963829	1.39316	1.03753	1.28233	1.07647	1.27057	1.5417	1.47231	1.7378	1.59956	1.8197	1.51356	0.981748	1.65959	1.03753	1.28233	1.09648	1.27057	0.765597	1.30617	0.824138	1.27057	0.870964	1.30617	0.801678	1.35519	0.862979	1.30617
851	14.12	14.15	42.39	22.59	19.29	sp|P61160|ARP2_HUMAN	Actin-related protein 2 OS=Homo sapiens GN=ACTR2 PE=1 SV=1	HUMAN	7	0.937562	1.40605	0.77983	1.41906	0.724436	1.43219	0.862979	1.38038	0.648634	1.5417	0.636796	1.48594	0.469894	1.75388	0.816582	1.41906	1.0666	1.39316	0.420727	1.85353	0.737904	1.43219	0.946237	1.39316	0.496592	1.75388	0.855067	1.40605	1.1272	1.40605	0.666807	1.45881	1.10662	1.57036	1.40605	1.51356	0.672977	1.5417	1.19124	1.88799
852	14.1	14.1	25.07	15.01	15.01	sp|Q6IA69|NADE_HUMAN	Glutamine-dependent NAD(+) synthetase OS=Homo sapiens GN=NADSYN1 PE=1 SV=3	HUMAN	10	0.954993	1.49969	0.597035	1.48594	0.328095	2.1677	1.1272	1.5417	0.717794	1.5417	0.383707	2.01372	0.717794	1.40605	0.519996	1.41906	0.597035	1.55597	0.83946	1.52757	0.597035	1.55597	0.691831	1.5417	0.737904	1.47231	0.519996	1.61436	0.619441	1.40605	1.21339	1.47231	0.831764	1.47231	1	1.48594	2.208	1.99526	1.51356	1.87068
853	14.04	14.09	40.31	29.97	23.77	sp|Q08431|MFGM_HUMAN	Lactadherin OS=Homo sapiens GN=MFGE8 PE=1 SV=2	HUMAN	11	0.855067	1.38038	0.737904	1.38038	0.903649	1.40605	0.685488	1.44544	0.591562	1.43219	0.737904	1.35519	0.613762	1.48594	0.963829	1.35519	0.420727	1.72187	0.496592	1.55597	0.772681	1.36773	0.343558	1.83654	0.724436	1.39316	1.1272	1.40605	0.465586	1.67494	0.824138	1.41906	1.30617	1.35519	0.515229	1.75388	0.666807	1.57036	1.04713	1.43219
854	14.04	14.04	51.08	51.08	51.08	sp|A6NK58|LIPT2_HUMAN	Putative lipoyltransferase 2, mitochondrial OS=Homo sapiens GN=LIPT2 PE=3 SV=1	HUMAN	9	0.990832	1.18032	1.00925	1.13763	1	1.15878	0.963829	1.18032	0.981748	1.15878	0.972747	1.14815	0.937562	1.14815	0.946237	1.15878	0.963829	1.14815	0.903649	1.1695	0.92045	1.18032	0.928966	1.18032	0.928966	1.15878	0.946237	1.20226	0.954993	1.20226	0.92045	1.11686	0.928966	1.18032	0.946237	1.1272	0.928966	1.19124	0.937562	1.20226
856	14.03	14.03	41.14	29.16	27.79	sp|Q5T9G4-2|ARM12_HUMAN	Isoform 2 of Armadillo repeat-containing protein 12 OS=Homo sapiens GN=ARMC12	HUMAN	25	1.39316	1.30617	1.41906	1.30617	1.1272	1.22462	2.67917	1.83654	2.72898	1.87068	2.18776	1.70608	1.38038	1.2942	1.00925	1.23595	1.44544	1.30617	2.67917	1.87068	1.83654	1.5417	2.77971	1.83654	1	1.20226	0.698232	1.30617	1.02802	1.20226	0.963829	1.18032	0.672977	1.34276	0.990832	1.20226	1.24738	1.27057	0.887156	1.21339
855	14.03	14.03	35.57	29.41	26.89	sp|Q9UIC8-2|LCMT1_HUMAN	Isoform 2 of Leucine carboxyl methyltransferase 1 OS=Homo sapiens GN=LCMT1	HUMAN	7	0.496592	1.55597	0.436516	1.64437	0.794328	1.47231	0.465586	1.59956	0.428549	1.6293	0.77983	1.45881	0.937562	1.47231	0.751623	1.47231	0.405508	1.58489	0.912011	1.45881	0.711214	1.49969	0.398107	1.57036	1.99526	1.65959	1.47231	1.49969	0.794328	1.52757	2.12814	1.69044	1.72187	1.55597	0.895365	1.52757	1.14815	1.47231	0.887156	1.49969
859	14.02	14.02	44.44	32.13	29.13	sp|Q9Y2Z0-2|SUGT1_HUMAN	Isoform 2 of Suppressor of G2 allele of SKP1 homolog OS=Homo sapiens GN=SUGT1	HUMAN	10	0.855067	1.28233	0.963829	1.28233	0.862979	1.30617	0.809096	1.33045	0.912011	1.40605	0.816582	1.27057	0.972747	1.2942	0.895365	1.31826	0.981748	1.28233	0.912011	1.30617	0.83946	1.39316	0.928966	1.21339	1.1272	1.36773	1.03753	1.5417	1.13763	1.31826	0.990832	1.22462	0.912011	1.34276	1	1.30617	1.11686	1.23595	1.01859	1.31826
857	14.02	14.02	20.72	9.37	8.419	sp|Q8IY17|PLPL6_HUMAN	Neuropathy target esterase OS=Homo sapiens GN=PNPLA6 PE=1 SV=2	HUMAN	9	1.20226	1.24738	1.09648	1.44544	0.895365	1.65959	1.11686	1.39316	1.02802	1.5417	0.831764	1.69044	1.0666	1.24738	1.10662	1.40605	0.946237	1.65959	0.990832	1.41906	1.02802	1.57036	0.887156	1.64437	0.879022	1.31826	0.912011	1.39316	0.787046	1.65959	0.963829	1.57036	0.990832	1.61436	0.855067	1.49969	1.18032	1.52757	1.22462	1.67494
858	14.02	14.02	49.52	28.43	28.43	tr|B7Z3I9|B7Z3I9_HUMAN	Delta-aminolevulinic acid dehydratase OS=Homo sapiens GN=ALAD PE=2 SV=1	HUMAN	7	1.1272	1.47231	0.870964	1.45881	0.972747	1.44544	1	1.47231	0.744732	1.44544	0.83946	1.43219	0.251189	2.77971	0.501187	1.67494	0.283139	2.37684	0.210863	3.04789	0.440555	1.7378	0.246604	2.55859	0.218776	2.80543	0.448745	1.69044	0.265461	2.22844	0.246604	3.13329	0.586138	1.6293	0.316228	2.42103	0.246604	2.85759	0.510505	1.72187
861	14.01	14.02	41.98	28.81	28.81	sp|Q9H4Y5|GSTO2_HUMAN	Glutathione S-transferase omega-2 OS=Homo sapiens GN=GSTO2 PE=1 SV=1	HUMAN	9	1.36773	1.2942	1.38038	1.30617	1.7378	1.39316	2.1677	1.83654	2.10863	1.78649	2.70396	1.99526	1.58489	1.35519	1.40605	1.30617	1.58489	1.36773	2.51189	1.99526	2.208	1.87068	2.39883	1.90546	1.18032	1.30617	1.04713	1.27057	1.15878	1.2942	1.10662	1.24738	0.972747	1.27057	1.10662	1.24738	0.928966	1.27057	0.809096	1.25892
860	14.01	15.21	52.65	39.02	39.02	sp|O75489|NDUS3_HUMAN	NADH dehydrogenase [ubiquinone] iron-sulfur protein 3, mitochondrial OS=Homo sapiens GN=NDUFS3 PE=1 SV=1	HUMAN	9	1.99526	1.58489	1.48594	1.45881	1.69044	1.52757	1.87068	1.58489	1.40605	1.51356	1.55597	1.49969	1.0666	1.38038	1.25892	1.43219	1.31826	1.45881	0.981748	1.39316	1.1695	1.41906	1.21339	1.43219	0.529663	1.55597	0.608135	1.43219	0.636796	1.41906	0.717794	1.45881	0.83946	1.36773	0.870964	1.35519	0.625173	1.48594	0.744732	1.36773
862	14.01	14.01	33.05	23.16	23.16	sp|Q7L3T8|SYPM_HUMAN	Probable proline--tRNA ligase, mitochondrial OS=Homo sapiens GN=PARS2 PE=1 SV=1	HUMAN	8	0.946237	1.51356	0.937562	1.34276	0.92045	1.44544	0.855067	1.55597	0.847227	1.34276	0.831764	1.38038	1	1.30617	1.03753	1.28233	0.972747	1.36773	0.903649	1.23595	0.937562	1.33045	0.879022	1.31826	1.04713	1.51356	1.07647	1.5417	1.01859	1.5417	1.05682	1.28233	1.09648	1.38038	1.02802	1.41906	1.07647	1.2942	1.11686	1.38038
[truncated: 2,434 more rows]
[truncated: 2 more columns]
