# Supplementary material for: Differential motility parameters and identification of proteomic profiles of human sperm cryopreserved with cryostraw and cryovial
Source: Clin Proteomics. 2019 Jun 19;16:24. doi: 10.1186/s12014-019-9244-2 (PMC6582484; doi:10.1186/s12014-019-9244-2)
Supplement: Supplementary file 2 — Additional file 2: Table S2. The differentially identified human sperm proteins. [file 12014_2019_9244_MOESM2_ESM.xlsx]

## Sheet: S vs C
N	Unused	Total	%Cov	%Cov(50)	%Cov(95)	Accession	Name	Species	Peptides(95%)	115:113（S1/C1）	EF 115:113	116:113（S2/C1）	EF 116:113	117:113（S3/C1）	EF 117:113	115:114（S1/C2）	EF 115:114	116:114（S2/C2）	EF 116:114	117:114（S3/C2）	EF 117:114	118:113（V1/C1）	EF 118:113	119:113（V2/C1）	EF 119:113	121:113（V3/C1）	EF 121:113	118:114（V1/C2）	EF 118:114	119:114（V2/C2）	EF 119:114	121:114（V3/C2）	EF 121:114	118:115（V1/S1）	EF 118:115	119:115（V2/S1）	EF 119:115	121:115（V3/S1）	EF 121:115	118:116（V1/S2）	EF 118:116	119:116（V2/S2）	EF 119:116	121:116（V3/S2）	EF 121:116	118:117（V1/S3）	EF 118:117	119:117（V2/S3）	EF 119:117
12	119.17	119.17	77.62	66.35	66.35	sp|P54652|HSP72_HUMAN	Heat shock-related 70 kDa protein 2 OS=Homo sapiens GN=HSPA2 PE=1 SV=1	HUMAN	199	0.145881	1.67494	0.260615	1.47231	0.178649	1.70608	0.131826	1.77011	0.253513	1.47231	0.175388	1.67494	0.275423	1.48594	0.194089	1.58489	0.224906	1.40605	0.267917	1.48594	0.190546	1.58489	0.218776	1.38038	2.1677	1.25892	1.6293	1.20226	1.67494	1.34276	1.09648	1.07647	0.698232	1.14815	0.801678	1.10662	1.69044	1.25892	1.13763	1.11686
13	116.08	116.08	55.04	47.31	46.6	sp|P07900-2|HS90A_HUMAN	Isoform 2 of Heat shock protein HSP 90-alpha OS=Homo sapiens GN=HSP90AA1	HUMAN	170	0.188799	1.78649	0.260615	1.70608	0.188799	1.92309	0.233346	1.59956	0.340408	1.45881	0.242103	1.69044	0.244343	1.6293	0.17378	1.99526	0.222843	1.67494	0.313329	1.43219	0.222843	1.75388	0.285759	1.48594	1.47231	1.24738	0.990832	1.13763	1.22462	1.13763	0.912011	1.11686	0.660694	1.18032	0.801678	1.10662	1.30617	1.23595	0.895365	1.11686
16	109.53	110.75	56.01	45.82	43.08	sp|Q00610-2|CLH1_HUMAN	Isoform 2 of Clathrin heavy chain 1 OS=Homo sapiens GN=CLTC	HUMAN	94	0.461318	1.36773	0.510505	1.30617	0.448745	1.35519	0.515229	1.2942	0.554626	1.27057	0.505825	1.27057	0.405508	1.40605	0.428549	1.36773	0.394457	1.47231	0.457088	1.33045	0.474242	1.31826	0.452898	1.35519	0.870964	1.08643	0.92045	1.08643	0.855067	1.09648	0.772681	1.1272	0.847227	1.08643	0.765597	1.14815	0.862979	1.11686	0.912011	1.10662
17	105.59	105.79	38.63	30.86	30.86	sp|P02751-17|FINC_HUMAN	Isoform 17 of Fibronectin OS=Homo sapiens GN=FN1	HUMAN	79	0.398107	1.30617	0.465586	1.23595	0.383707	1.30617	0.428549	1.30617	0.49204	1.24738	0.409261	1.30617	0.244343	1.55597	0.210863	1.7378	0.260615	1.48594	0.270396	1.5417	0.224906	1.75388	0.283139	1.49969	0.60256	1.24738	0.524808	1.39316	0.654636	1.20226	0.554626	1.27057	0.457088	1.44544	0.534564	1.31826	0.660694	1.22462	0.539511	1.39316
22	86.29	87.17	87.29	82.01	79.86	sp|P07205|PGK2_HUMAN	Phosphoglycerate kinase 2 OS=Homo sapiens GN=PGK2 PE=1 SV=3	HUMAN	116	0.203236	1.77011	0.328095	1.40605	0.349945	1.34276	0.260615	1.64437	0.42462	1.30617	0.444631	1.27057	0.343558	1.38038	0.30761	1.45881	0.337287	1.43219	0.440555	1.2942	0.394457	1.36773	0.432514	1.34276	1.67494	1.30617	1.5417	1.27057	1.59956	1.22462	1.03753	1.09648	0.92045	1.09648	1.01859	1.07647	0.990832	1.31826	0.887156	1.10662
28	82.01	82.01	55.48	44.2	43.71	sp|P29144|TPP2_HUMAN	Tripeptidyl-peptidase 2 OS=Homo sapiens GN=TPP2 PE=1 SV=4	HUMAN	54	0.291072	1.75388	0.49204	1.33045	0.452898	1.33045	0.331131	1.72187	0.570164	1.2942	0.519996	1.30617	0.519996	1.28233	0.390841	1.49969	0.436516	1.40605	0.60256	1.24738	0.452898	1.44544	0.505825	1.35519	1.83654	1.47231	1.35519	1.24738	1.52757	1.35519	1.04713	1.1272	0.794328	1.19124	0.887156	1.13763	1.1695	1.15878	0.912011	1.21339
30	79.63	79.63	64.57	51.28	51.28	sp|P13639|EF2_HUMAN	Elongation factor 2 OS=Homo sapiens GN=EEF2 PE=1 SV=4	HUMAN	74	0.253513	1.80302	0.496592	1.28233	0.461318	1.36773	0.363078	1.5417	0.717794	1.1272	0.666807	1.19124	0.586138	1.21339	0.529663	1.2942	0.519996	1.25892	0.862979	1.07647	0.765597	1.1272	0.765597	1.09648	2.24905	1.45881	2.18776	1.47231	1.99526	1.43219	1.1695	1.10662	1.03753	1.09648	1.00925	1.09648	1.22462	1.13763	1.09648	1.09648
31	79.28	79.37	57.06	46.45	46.25	sp|Q9Y4L1|HYOU1_HUMAN	Hypoxia up-regulated protein 1 OS=Homo sapiens GN=HYOU1 PE=1 SV=1	HUMAN	69	0.187068	1.87068	0.263027	1.57036	0.270396	1.6293	0.21677	1.85353	0.328095	1.45881	0.346737	1.47231	0.383707	1.47231	0.343558	1.49969	0.251189	1.59956	0.483059	1.36773	0.420727	1.43219	0.30761	1.51356	2.1677	1.36773	2.05116	1.39316	1.30617	1.18032	1.49969	1.1272	1.35519	1.1272	0.937562	1.10662	1.43219	1.15878	1.23595	1.11686
33	76.6	89.93	65.44	61.01	55.2	sp|P11021|GRP78_HUMAN	78 kDa glucose-regulated protein OS=Homo sapiens GN=HSPA5 PE=1 SV=2	HUMAN	129	0.229087	1.59956	0.356451	1.31826	0.263027	1.49969	0.224906	1.69044	0.376704	1.30617	0.275423	1.49969	0.394457	1.30617	0.337287	1.35519	0.313329	1.39316	0.42462	1.27057	0.356451	1.34276	0.340408	1.36773	1.7378	1.25892	1.58489	1.28233	1.41906	1.20226	1.13763	1.08643	0.954993	1.07647	0.862979	1.10662	1.52757	1.20226	1.30617	1.13763
35	73.07	73.07	56.04	46.33	44.83	sp|P14625|ENPL_HUMAN	Endoplasmin OS=Homo sapiens GN=HSP90B1 PE=1 SV=1	HUMAN	99	0.293765	1.36773	0.349945	1.30617	0.239883	1.6293	0.277971	1.41906	0.346737	1.31826	0.253513	1.57036	0.405508	1.34276	0.313329	1.44544	0.401791	1.34276	0.409261	1.33045	0.299226	1.51356	0.394457	1.38038	1.44544	1.09648	1.14815	1.09648	1.35519	1.10662	1.15878	1.08643	0.879022	1.14815	1.10662	1.10662	1.65959	1.23595	1.22462	1.11686
36	73.06	73.06	58.16	54.46	54.46	sp|Q01813|K6PP_HUMAN	6-phosphofructokinase type C OS=Homo sapiens GN=PFKP PE=1 SV=2	HUMAN	88	0.260615	1.72187	0.340408	1.48594	0.334195	1.49969	0.253513	1.75388	0.340408	1.49969	0.331131	1.51356	0.263027	1.75388	0.235505	1.72187	0.337287	1.52757	0.265461	1.7378	0.235505	1.72187	0.346737	1.48594	1.05682	1.10662	0.92045	1.11686	1.28233	1.1695	0.772681	1.19124	0.666807	1.21339	0.963829	1.10662	0.816582	1.14815	0.698232	1.18032
37	72.73	105.1	71.45	69.11	69.11	sp|P34931|HS71L_HUMAN	Heat shock 70 kDa protein 1-like OS=Homo sapiens GN=HSPA1L PE=1 SV=2	HUMAN	133	0.175388	1.64437	0.242103	1.55597	0.244343	1.55597	0.178649	1.70608	0.237684	1.67494	0.248886	1.61436	0.334195	1.38038	0.280543	1.47231	0.380189	1.30617	0.337287	1.44544	0.275423	1.59956	0.383707	1.35519	2.03236	1.30617	1.57036	1.18032	2.26987	1.41906	1.49969	1.2942	1.14815	1.18032	1.61436	1.30617	1.30617	1.18032	1.13763	1.15878
38	72.26	72.26	47.31	36.47	35.76	sp|P26640|SYVC_HUMAN	Valine--tRNA ligase OS=Homo sapiens GN=VARS PE=1 SV=4	HUMAN	51	0.267917	1.57036	0.322107	1.52757	0.325087	1.49969	0.270396	1.57036	0.313329	1.59956	0.328095	1.5417	0.398107	1.39316	0.310456	1.52757	0.296483	1.59956	0.405508	1.40605	0.30479	1.58489	0.285759	1.69044	1.51356	1.18032	1.15878	1.11686	1.0666	1.19124	1.25892	1.15878	0.981748	1.10662	0.895365	1.13763	1.21339	1.14815	0.903649	1.10662
39	72.02	72.16	42.2	36.1	33.33	sp|Q86VP6|CAND1_HUMAN	Cullin-associated NEDD8-dissociated protein 1 OS=Homo sapiens GN=CAND1 PE=1 SV=2	HUMAN	46	0.231207	1.69044	0.258226	1.67494	0.253513	1.70608	0.260615	1.6293	0.30761	1.55597	0.301995	1.57036	0.239883	1.59956	0.170608	1.90546	0.220801	1.57036	0.288403	1.47231	0.20893	1.7378	0.251189	1.51356	1.01859	1.14815	0.787046	1.1272	0.855067	1.14815	0.928966	1.18032	0.666807	1.15878	0.787046	1.15878	0.870964	1.14815	0.660694	1.15878
40	71.33	71.36	68.49	58.68	52.85	sp|P55072|TERA_HUMAN	Transitional endoplasmic reticulum ATPase OS=Homo sapiens GN=VCP PE=1 SV=4	HUMAN	69	0.328095	1.57036	0.322107	1.61436	0.394457	1.43219	0.380189	1.5417	0.383707	1.5417	0.474242	1.35519	0.401791	1.40605	0.328095	1.5417	0.394457	1.41906	0.469894	1.38038	0.369828	1.55597	0.469894	1.36773	1.19124	1.1272	0.954993	1.10662	1.19124	1.15878	1.23595	1.18032	0.954993	1.10662	1.20226	1.18032	0.946237	1.10662	0.787046	1.14815
41	70.95	70.95	80.93	74.58	74.58	sp|P78371|TCPB_HUMAN	T-complex protein 1 subunit beta OS=Homo sapiens GN=CCT2 PE=1 SV=4	HUMAN	74	0.363078	1.45881	0.465586	1.30617	0.465586	1.2942	0.42462	1.43219	0.586138	1.22462	0.586138	1.21339	0.390841	1.48594	0.334195	1.61436	0.47863	1.33045	0.483059	1.43219	0.436516	1.45881	0.591562	1.27057	1.11686	1.14815	1	1.14815	1.23595	1.10662	0.847227	1.20226	0.751623	1.22462	1.04713	1.10662	0.824138	1.23595	0.698232	1.30617
45	70.03	70.8	50.99	33.53	29.89	sp|P07814|SYEP_HUMAN	Bifunctional glutamate/proline--tRNA ligase OS=Homo sapiens GN=EPRS PE=1 SV=5	HUMAN	45	0.319154	1.80302	0.679204	1.21339	0.564937	1.34276	0.331131	1.8197	0.765597	1.15878	0.630957	1.27057	0.539511	1.38038	0.564937	1.34276	0.60256	1.2942	0.60256	1.2942	0.625173	1.28233	0.666807	1.22462	1.7378	1.39316	1.80302	1.41906	1.85353	1.44544	0.787046	1.22462	0.77983	1.25892	0.855067	1.18032	0.981748	1.18032	0.972747	1.14815
47	69.75	69.75	68.61	62.77	59.85	sp|P50990|TCPQ_HUMAN	T-complex protein 1 subunit theta OS=Homo sapiens GN=CCT8 PE=1 SV=4	HUMAN	63	0.363078	1.55597	0.49204	1.31826	0.461318	1.38038	0.366438	1.59956	0.505825	1.33045	0.47863	1.36773	0.428549	1.43219	0.457088	1.35519	0.444631	1.38038	0.448745	1.41906	0.465586	1.38038	0.452898	1.40605	1.19124	1.14815	1.24738	1.19124	1.18032	1.14815	0.887156	1.1272	0.912011	1.11686	0.903649	1.10662	0.937562	1.10662	0.937562	1.11686
49	68.36	68.36	76.89	69.13	69.13	sp|P48643|TCPE_HUMAN	T-complex protein 1 subunit epsilon OS=Homo sapiens GN=CCT5 PE=1 SV=1	HUMAN	63	0.452898	1.41906	0.474242	1.43219	0.413047	1.44544	0.698232	1.21339	0.758578	1.19124	0.654636	1.20226	0.487529	1.38038	0.299226	1.7378	0.564937	1.2942	0.772681	1.1695	0.461318	1.48594	0.937562	1.14815	1.11686	1.14815	0.630957	1.30617	1.21339	1.13763	1.01859	1.1272	0.608135	1.28233	1.1695	1.1695	1.15878	1.1272	0.717794	1.24738
50	67.58	67.64	52.08	46.69	43.86	sp|P22314|UBA1_HUMAN	Ubiquitin-like modifier-activating enzyme 1 OS=Homo sapiens GN=UBA1 PE=1 SV=3	HUMAN	67	0.349945	1.48594	0.457088	1.38038	0.483059	1.39316	0.436516	1.38038	0.60256	1.21339	0.642688	1.22462	0.642688	1.19124	0.524808	1.35519	0.501187	1.31826	0.831764	1.11686	0.666807	1.24738	0.660694	1.15878	1.75388	1.25892	1.48594	1.14815	1.34276	1.15878	1.43219	1.24738	1.09648	1.13763	1.0666	1.13763	1.27057	1.20226	1.05682	1.1695
56	64.43	64.47	43.78	38.24	37.42	sp|P53396|ACLY_HUMAN	ATP-citrate synthase OS=Homo sapiens GN=ACLY PE=1 SV=3	HUMAN	47	0.416869	1.43219	0.487529	1.38038	0.37325	1.43219	0.515229	1.34276	0.619441	1.25892	0.457088	1.34276	0.549541	1.28233	0.349945	1.48594	0.42462	1.34276	0.685488	1.20226	0.436516	1.35519	0.524808	1.25892	1.36773	1.20226	0.862979	1.15878	1.02802	1.14815	1.08643	1.10662	0.717794	1.1272	0.824138	1.11686	1.51356	1.18032	0.954993	1.1272
60	63.79	63.79	57.59	50.11	48.85	tr|E7ES43|E7ES43_HUMAN	Heat shock 70 kDa protein 4L OS=Homo sapiens GN=HSPA4L PE=2 SV=2	HUMAN	59	0.265461	1.70608	0.296483	1.57036	0.203236	1.8197	0.260615	1.69044	0.291072	1.55597	0.201372	1.78649	0.293765	1.51356	0.30761	1.51356	0.214783	1.7378	0.283139	1.52757	0.299226	1.51356	0.199526	1.80302	1.09648	1.20226	1.14815	1.20226	0.772681	1.14815	1.01859	1.14815	1.01859	1.13763	0.698232	1.19124	1.47231	1.27057	1.55597	1.28233
62	63.44	63.47	72.08	68.91	68.71	sp|P30101|PDIA3_HUMAN	Protein disulfide-isomerase A3 OS=Homo sapiens GN=PDIA3 PE=1 SV=4	HUMAN	85	0.244343	1.61436	0.30479	1.51356	0.18197	1.99526	0.270396	1.57036	0.346737	1.44544	0.210863	1.87068	0.331131	1.40605	0.316228	1.45881	0.296483	1.38038	0.37325	1.35519	0.366438	1.35519	0.331131	1.34276	1.41906	1.22462	1.39316	1.21339	1.20226	1.21339	1.08643	1.13763	1.01859	1.10662	0.928966	1.14815	1.78649	1.43219	1.67494	1.36773
64	63.02	63.09	74.65	70.28	70.28	sp|P06733|ENOA_HUMAN	Alpha-enolase OS=Homo sapiens GN=ENO1 PE=1 SV=2	HUMAN	98	0.180302	1.48594	0.263027	1.38038	0.194089	1.52757	0.212814	1.45881	0.316228	1.34276	0.251189	1.40605	0.343558	1.30617	0.20893	1.55597	0.218776	1.39316	0.432514	1.24738	0.258226	1.49969	0.260615	1.34276	2.14783	1.22462	1.21339	1.10662	1.1272	1.10662	1.34276	1.09648	0.77983	1.1695	0.787046	1.10662	1.85353	1.23595	1.08643	1.09648
72	59.16	65.72	77.31	68.06	68.06	sp|P04406|G3P_HUMAN	Glyceraldehyde-3-phosphate dehydrogenase OS=Homo sapiens GN=GAPDH PE=1 SV=3	HUMAN	93	0.212814	1.45881	0.310456	1.36773	0.187068	1.7378	0.246604	1.52757	0.394457	1.34276	0.239883	1.69044	0.398107	1.31826	0.226986	1.64437	0.316228	1.47231	0.534564	1.22462	0.288403	1.59956	0.416869	1.38038	1.97697	1.21339	1.15878	1.14815	1.65959	1.15878	1.30617	1.1272	0.731139	1.22462	1.08643	1.11686	2.26987	1.45881	1.22462	1.11686
84	54.94	55.13	72.74	62.8	57.64	sp|Q99832|TCPH_HUMAN	T-complex protein 1 subunit eta OS=Homo sapiens GN=CCT7 PE=1 SV=2	HUMAN	65	0.310456	1.64437	0.440555	1.39316	0.380189	1.52757	0.325087	1.65959	0.461318	1.41906	0.42462	1.45881	0.313329	1.67494	0.299226	1.72187	0.285759	1.6293	0.343558	1.61436	0.334195	1.64437	0.30761	1.59956	1.04713	1.13763	1	1.14815	0.903649	1.10662	0.724436	1.20226	0.704693	1.25892	0.608135	1.24738	0.794328	1.15878	0.751623	1.22462
85	54.84	54.84	70.63	64.15	64.15	sp|Q9Y230|RUVB2_HUMAN	RuvB-like 2 OS=Homo sapiens GN=RUVBL2 PE=1 SV=3	HUMAN	56	0.296483	1.43219	0.359749	1.35519	0.346737	1.27057	0.277971	1.51356	0.346737	1.40605	0.334195	1.30617	0.272898	1.49969	0.233346	1.5417	0.210863	1.44544	0.275423	1.49969	0.218776	1.64437	0.199526	1.51356	0.963829	1.1272	0.744732	1.19124	0.711214	1.13763	0.77983	1.13763	0.613762	1.23595	0.544503	1.15878	0.809096	1.21339	0.619441	1.40605
87	54.64	54.64	46.01	39.67	37.81	tr|E9PLK3|E9PLK3_HUMAN	Puromycin-sensitive aminopeptidase OS=Homo sapiens GN=NPEPPS PE=2 SV=1	HUMAN	38	0.331131	1.48594	0.387258	1.43219	0.356451	1.49969	0.390841	1.48594	0.452898	1.44544	0.428549	1.45881	0.346737	1.49969	0.366438	1.48594	0.409261	1.35519	0.432514	1.41906	0.436516	1.44544	0.496592	1.30617	1.1272	1.14815	1.14815	1.14815	1.24738	1.18032	0.895365	1.13763	0.92045	1.15878	1	1.15878	1.02802	1.19124	1.05682	1.15878
89	54.22	54.22	58.33	51.75	48.39	sp|P49221|TGM4_HUMAN	Protein-glutamine gamma-glutamyltransferase 4 OS=Homo sapiens GN=TGM4 PE=1 SV=2	HUMAN	44	0.169044	2.26987	0.231207	1.85353	0.331131	1.57036	0.229087	2.0893	0.325087	1.64437	0.474242	1.39316	0.469894	1.33045	0.328095	1.55597	0.432514	1.38038	0.672977	1.19124	0.457088	1.40605	0.608135	1.24738	2.85759	1.85353	2.12814	1.69044	2.67917	1.83654	2.05116	1.48594	1.45881	1.28233	1.92309	1.47231	1.40605	1.27057	0.981748	1.1695
90	53.82	53.98	48.69	37.99	37.36	sp|Q99460|PSMD1_HUMAN	26S proteasome non-ATPase regulatory subunit 1 OS=Homo sapiens GN=PSMD1 PE=1 SV=2	HUMAN	37	0.457088	1.57036	0.586138	1.30617	0.369828	1.77011	0.564937	1.48594	0.737904	1.21339	0.465586	1.6293	0.636796	1.24738	0.534564	1.33045	0.619441	1.27057	0.787046	1.18032	0.666807	1.25892	0.758578	1.21339	1.38038	1.33045	1.18032	1.27057	1.2942	1.25892	1.09648	1.14815	0.895365	1.14815	1.01859	1.15878	1.78649	1.55597	1.47231	1.43219
98	51.94	51.94	59.24	46.61	45.96	sp|Q13618|CUL3_HUMAN	Cullin-3 OS=Homo sapiens GN=CUL3 PE=1 SV=2	HUMAN	42	0.270396	1.64437	0.280543	1.67494	0.251189	1.83654	0.334195	1.52757	0.349945	1.57036	0.30761	1.7378	0.301995	1.59956	0.30479	1.65959	0.299226	1.70608	0.380189	1.48594	0.387258	1.49969	0.376704	1.57036	1.10662	1.18032	1.11686	1.18032	1.09648	1.19124	1.09648	1.21339	1.02802	1.28233	1.07647	1.15878	1.1695	1.22462	1.18032	1.19124
102	51.46	59.52	66.79	54.76	51.43	sp|P34932|HSP74_HUMAN	Heat shock 70 kDa protein 4 OS=Homo sapiens GN=HSPA4 PE=1 SV=4	HUMAN	47	0.218776	1.65959	0.316228	1.47231	0.258226	1.61436	0.251189	1.65959	0.366438	1.44544	0.301995	1.58489	0.277971	1.59956	0.285759	1.55597	0.275423	1.52757	0.325087	1.58489	0.331131	1.5417	0.322107	1.48594	1.2942	1.18032	1.40605	1.21339	1.31826	1.22462	0.879022	1.18032	0.870964	1.1695	0.816582	1.15878	1.08643	1.19124	1.10662	1.1695
109	50.49	50.55	37.7	29.05	27.67	sp|Q14203-3|DCTN1_HUMAN	Isoform 3 of Dynactin subunit 1 OS=Homo sapiens GN=DCTN1	HUMAN	30	0.474242	1.51356	0.465586	1.49969	0.564937	1.33045	0.619441	1.38038	0.591562	1.39316	0.731139	1.24738	0.474242	1.49969	0.510505	1.41906	0.356451	1.72187	0.625173	1.34276	0.642688	1.34276	0.469894	1.5417	1	1.21339	0.990832	1.20226	0.737904	1.23595	1.07647	1.22462	1.04713	1.19124	0.816582	1.19124	0.879022	1.24738	0.862979	1.22462
111	50.32	51.1	74.28	70.86	62.77	sp|P17987|TCPA_HUMAN	T-complex protein 1 subunit alpha OS=Homo sapiens GN=TCP1 PE=1 SV=1	HUMAN	56	0.301995	1.83654	0.570164	1.2942	0.416869	1.52757	0.316228	1.95885	0.636796	1.28233	0.465586	1.52757	0.501187	1.44544	0.505825	1.41906	0.625173	1.23595	0.57544	1.39316	0.559758	1.41906	0.711214	1.20226	1.7378	1.39316	1.75388	1.41906	2.05116	1.5417	0.862979	1.19124	0.887156	1.1695	1.08643	1.14815	1.18032	1.13763	1.18032	1.1272
118	48.44	48.44	61.47	55.96	55.78	sp|P49368|TCPG_HUMAN	T-complex protein 1 subunit gamma OS=Homo sapiens GN=CCT3 PE=1 SV=4	HUMAN	55	0.349945	1.55597	0.416869	1.41906	0.42462	1.43219	0.457088	1.40605	0.564937	1.25892	0.570164	1.28233	0.47863	1.44544	0.505825	1.34276	0.534564	1.30617	0.642688	1.28233	0.666807	1.21339	0.731139	1.1695	1.36773	1.13763	1.44544	1.21339	1.52757	1.24738	1.15878	1.11686	1.15878	1.13763	1.25892	1.1272	1.10662	1.10662	1.1695	1.1272
122	47.85	47.95	43.16	31.75	29.66	sp|A0AVT1|UBA6_HUMAN	Ubiquitin-like modifier-activating enzyme 6 OS=Homo sapiens GN=UBA6 PE=1 SV=1	HUMAN	31	0.369828	1.65959	0.510505	1.38038	0.469894	1.43219	0.394457	1.61436	0.544503	1.34276	0.510505	1.38038	0.642688	1.28233	0.636796	1.23595	0.448745	1.45881	0.685488	1.24738	0.679204	1.21339	0.483059	1.40605	1.75388	1.41906	1.77011	1.49969	1.14815	1.21339	1.28233	1.22462	1.25892	1.24738	0.895365	1.19124	1.36773	1.23595	1.35519	1.28233
124	47.77	47.8	54.09	45.91	45.91	sp|P54136|SYRC_HUMAN	Arginine--tRNA ligase, cytoplasmic OS=Homo sapiens GN=RARS PE=1 SV=2	HUMAN	29	0.625173	1.39316	0.60256	1.39316	0.654636	1.2942	0.465586	1.57036	0.436516	1.61436	0.49204	1.44544	0.704693	1.24738	0.704693	1.28233	0.816582	1.19124	0.496592	1.45881	0.510505	1.45881	0.591562	1.31826	1.08643	1.19124	1.05682	1.15878	1.27057	1.28233	1.1272	1.19124	1.11686	1.19124	1.2942	1.27057	1.03753	1.15878	1.04713	1.1695
125	47.58	51.73	72.46	71.22	66.25	tr|B7Z9L0|B7Z9L0_HUMAN	T-complex protein 1 subunit delta OS=Homo sapiens GN=CCT4 PE=2 SV=1	HUMAN	45	0.420727	1.5417	0.580764	1.27057	0.432514	1.49969	0.42462	1.58489	0.597035	1.28233	0.448745	1.51356	0.47863	1.40605	0.334195	1.7378	0.461318	1.44544	0.49204	1.41906	0.346737	1.7378	0.483059	1.43219	1.13763	1.21339	0.831764	1.20226	1.08643	1.15878	0.809096	1.19124	0.586138	1.40605	0.794328	1.20226	1.09648	1.1695	0.758578	1.23595
127	47.49	47.5	70.39	61.05	57	sp|O75952|CABYR_HUMAN	Calcium-binding tyrosine phosphorylation-regulated protein OS=Homo sapiens GN=CABYR PE=1 SV=2	HUMAN	51	0.253513	1.83654	0.369828	1.59956	0.244343	1.97697	0.242103	1.97697	0.416869	1.48594	0.313329	1.6293	0.549541	1.33045	0.413047	1.47231	0.801678	1.20226	0.642688	1.23595	0.505825	1.25892	0.92045	1.24738	2.03236	1.39316	1.90546	1.57036	3.16228	1.7378	1.41906	1.31826	1.05682	1.27057	2.10863	1.48594	1.94089	1.44544	1.69044	1.48594
129	47.17	47.18	58.95	55.74	51.04	sp|P40227|TCPZ_HUMAN	T-complex protein 1 subunit zeta OS=Homo sapiens GN=CCT6A PE=1 SV=3	HUMAN	34	0.444631	1.59956	0.474242	1.44544	0.554626	1.36773	0.444631	1.61436	0.487529	1.41906	0.570164	1.34276	0.608135	1.30617	0.49204	1.41906	0.291072	1.88799	0.619441	1.28233	0.515229	1.36773	0.30479	1.83654	1.33045	1.35519	1.05682	1.25892	0.672977	1.23595	1.30617	1.2942	1.03753	1.25892	0.666807	1.33045	1.07647	1.20226	0.862979	1.21339
133	46.64	46.64	66.74	54.97	49.88	sp|P35998|PRS7_HUMAN	26S protease regulatory subunit 7 OS=Homo sapiens GN=PSMC2 PE=1 SV=3	HUMAN	29	0.549541	1.44544	0.580764	1.39316	0.591562	1.40605	0.549541	1.45881	0.597035	1.36773	0.60256	1.39316	0.711214	1.28233	0.717794	1.30617	0.591562	1.41906	0.744732	1.24738	0.731139	1.30617	0.608135	1.39316	1.31826	1.25892	1.27057	1.20226	1.09648	1.18032	1.21339	1.19124	1.19124	1.18032	1	1.18032	1.21339	1.21339	1.18032	1.18032
139	45.26	45.26	49.01	44.6	36.01	sp|Q13200|PSMD2_HUMAN	26S proteasome non-ATPase regulatory subunit 2 OS=Homo sapiens GN=PSMD2 PE=1 SV=3	HUMAN	34	0.328095	1.75388	0.483059	1.41906	0.363078	1.70608	0.42462	1.58489	0.698232	1.19124	0.496592	1.47231	0.436516	1.49969	0.444631	1.52757	0.501187	1.41906	0.597035	1.30617	0.625173	1.2942	0.666807	1.27057	1.30617	1.23595	1.36773	1.23595	1.44544	1.25892	0.879022	1.22462	0.937562	1.22462	1.01859	1.19124	1.13763	1.21339	1.23595	1.22462
152	42.54	42.54	64.85	56.19	56.19	sp|P13861|KAP2_HUMAN	cAMP-dependent protein kinase type II-alpha regulatory subunit OS=Homo sapiens GN=PRKAR2A PE=1 SV=2	HUMAN	56	0.21677	2.07014	0.283139	1.80302	0.376704	1.48594	0.207014	2.03236	0.277971	1.70608	0.363078	1.44544	0.353183	1.58489	0.394457	1.55597	0.349945	1.58489	0.349945	1.48594	0.37325	1.5417	0.343558	1.49969	1.64437	1.39316	1.78649	1.34276	1.64437	1.38038	1.22462	1.20226	1.41906	1.21339	1.27057	1.21339	0.972747	1.19124	1.08643	1.14815
153	42.27	42.27	62.84	42.32	40.13	sp|P47897|SYQ_HUMAN	Glutamine--tRNA ligase OS=Homo sapiens GN=QARS PE=1 SV=1	HUMAN	30	0.636796	1.35519	0.679204	1.35519	0.619441	1.41906	0.544503	1.48594	0.625173	1.39316	0.529663	1.55597	0.903649	1.20226	1.02802	1.20226	0.809096	1.24738	0.758578	1.25892	0.92045	1.1695	0.731139	1.2942	1.36773	1.28233	1.64437	1.45881	1.27057	1.22462	1.28233	1.30617	1.45881	1.39316	1.18032	1.21339	1.38038	1.33045	1.67494	1.51356
154	42.12	42.4	55.92	46.55	45.89	sp|Q6JEL2|KLH10_HUMAN	Kelch-like protein 10 OS=Homo sapiens GN=KLHL10 PE=1 SV=1	HUMAN	37	0.409261	1.61436	0.383707	1.69044	0.366438	1.65959	0.483059	1.49969	0.487529	1.45881	0.444631	1.49969	0.510505	1.39316	0.409261	1.58489	0.432514	1.52757	0.619441	1.28233	0.49204	1.45881	0.529663	1.39316	1.28233	1.2942	0.972747	1.21339	1.09648	1.21339	1.30617	1.30617	1.01859	1.20226	1.09648	1.22462	1.39316	1.28233	1.07647	1.20226
156	41.85	41.85	48.99	41.9	41.9	sp|P49189|AL9A1_HUMAN	4-trimethylaminobutyraldehyde dehydrogenase OS=Homo sapiens GN=ALDH9A1 PE=1 SV=3	HUMAN	35	0.559758	1.34276	0.648634	1.23595	0.529663	1.39316	0.654636	1.28233	0.758578	1.18032	0.630957	1.31826	0.625173	1.2942	0.564937	1.34276	0.432514	1.48594	0.751623	1.20226	0.654636	1.28233	0.515229	1.39316	1.13763	1.19124	1.02802	1.1695	0.772681	1.20226	0.963829	1.1695	0.847227	1.22462	0.648634	1.33045	1.18032	1.21339	1.0666	1.19124
158	41.39	41.45	53.68	44.66	39.67	sp|P10323|ACRO_HUMAN	Acrosin OS=Homo sapiens GN=ACR PE=2 SV=4	HUMAN	71	0.263027	1.67494	0.383707	1.38038	0.237684	1.64437	0.299226	1.69044	0.444631	1.35519	0.277971	1.59956	0.390841	1.35519	0.253513	1.72187	0.432514	1.34276	0.465586	1.31826	0.301995	1.65959	0.496592	1.33045	1.5417	1.30617	1.01859	1.09648	1.65959	1.2942	1.03753	1.09648	0.648634	1.27057	1.14815	1.10662	1.72187	1.2942	1.13763	1.09648
160	41.33	41.35	34.53	21.52	21.52	sp|P12821|ACE_HUMAN	Angiotensin-converting enzyme OS=Homo sapiens GN=ACE PE=1 SV=1	HUMAN	46	0.613762	1.33045	0.608135	1.30617	0.428549	1.5417	0.711214	1.18032	0.685488	1.19124	0.483059	1.39316	0.428549	1.55597	0.47863	1.49969	0.461318	1.51356	0.465586	1.45881	0.544503	1.34276	0.519996	1.36773	0.679204	1.25892	0.765597	1.21339	0.711214	1.24738	0.660694	1.33045	0.77983	1.22462	0.751623	1.22462	1	1.14815	1.11686	1.1695
162	41.04	41.3	86.75	74.76	74.76	sp|P63244|GBLP_HUMAN	Guanine nucleotide-binding protein subunit beta-2-like 1 OS=Homo sapiens GN=GNB2L1 PE=1 SV=3	HUMAN	32	0.398107	1.75388	0.47863	1.5417	0.440555	1.6293	0.501187	1.59956	0.60256	1.41906	0.570164	1.45881	0.519996	1.55597	0.570164	1.34276	0.744732	1.25892	0.704693	1.36773	0.724436	1.25892	0.963829	1.18032	1.35519	1.27057	1.40605	1.39316	1.87068	1.5417	1.10662	1.20226	1.19124	1.25892	1.5417	1.35519	1.1695	1.18032	1.23595	1.27057
164	40.7	40.71	27.4	18.39	17.63	sp|Q14997|PSME4_HUMAN	Proteasome activator complex subunit 4 OS=Homo sapiens GN=PSME4 PE=1 SV=2	HUMAN	35	0.285759	1.70608	0.554626	1.30617	0.316228	1.77011	0.291072	1.80302	0.597035	1.30617	0.340408	1.77011	0.544503	1.38038	0.501187	1.39316	0.49204	1.39316	0.597035	1.35519	0.529663	1.41906	0.539511	1.36773	1.78649	1.30617	1.78649	1.34276	1.77011	1.35519	0.981748	1.19124	0.903649	1.20226	0.879022	1.20226	1.7378	1.44544	1.45881	1.28233
165	40.61	91.7	67.18	54.95	54.95	sp|P11142|HSP7C_HUMAN	Heat shock cognate 71 kDa protein OS=Homo sapiens GN=HSPA8 PE=1 SV=1	HUMAN	127	0.465586	1.49969	0.608135	1.24738	0.420727	1.5417	0.524808	1.47231	0.691831	1.21339	0.469894	1.51356	0.636796	1.21339	0.698232	1.19124	0.704693	1.13763	0.711214	1.20226	0.787046	1.1695	0.794328	1.1695	1.35519	1.30617	1.51356	1.35519	1.49969	1.48594	1.03753	1.13763	1.1272	1.14815	1.14815	1.25892	1.55597	1.36773	1.67494	1.38038
167	40.42	40.47	27.8	19.89	17.29	sp|Q5VYK3|ECM29_HUMAN	Proteasome-associated protein ECM29 homolog OS=Homo sapiens GN=ECM29 PE=1 SV=2	HUMAN	24	0.630957	1.52757	0.711214	1.2942	0.724436	1.25892	0.465586	1.80302	0.559758	1.41906	0.539511	1.41906	0.711214	1.34276	0.990832	1.23595	0.625173	1.36773	0.554626	1.51356	0.772681	1.27057	0.452898	1.6293	1.10662	1.28233	1.6293	1.58489	0.954993	1.30617	1.02802	1.2942	1.39316	1.30617	0.83946	1.27057	0.990832	1.28233	1.39316	1.27057
168	40.38	40.68	23.33	12.9	10.95	sp|Q96RL7-4|VP13A_HUMAN	Isoform 4 of Vacuolar protein sorting-associated protein 13A OS=Homo sapiens GN=VPS13A	HUMAN	29	0.570164	1.38038	0.291072	1.75388	0.340408	1.5417	0.570164	1.43219	0.299226	1.77011	0.340408	1.59956	0.440555	1.38038	0.334195	1.38038	0.275423	1.65959	0.440555	1.40605	0.316228	1.48594	0.270396	1.72187	0.758578	1.21339	0.534564	1.25892	0.409261	1.49969	1.51356	1.45881	0.981748	1.25892	0.912011	1.25892	1.31826	1.30617	0.928966	1.35519
169	40.33	40.59	59.25	50	49.21	sp|P07237|PDIA1_HUMAN	Protein disulfide-isomerase OS=Homo sapiens GN=P4HB PE=1 SV=3	HUMAN	32	0.461318	1.51356	0.383707	1.65959	0.340408	1.78649	0.648634	1.2942	0.564937	1.34276	0.501187	1.44544	0.444631	1.55597	0.524808	1.34276	0.359749	1.69044	0.685488	1.21339	0.758578	1.15878	0.534564	1.35519	1.00925	1.1695	1.13763	1.20226	0.772681	1.18032	1.1272	1.13763	1.33045	1.24738	0.92045	1.14815	1.25892	1.20226	1.55597	1.39316
174	39.97	40	60.1	54.59	54.59	sp|P10644|KAP0_HUMAN	cAMP-dependent protein kinase type I-alpha regulatory subunit OS=Homo sapiens GN=PRKAR1A PE=1 SV=1	HUMAN	35	0.285759	1.87068	0.394457	1.47231	0.363078	1.6293	0.349945	1.75388	0.47863	1.39316	0.432514	1.57036	0.366438	1.57036	0.291072	1.78649	0.222843	2.05116	0.457088	1.47231	0.353183	1.69044	0.265461	1.95885	1.34276	1.30617	1.01859	1.14815	0.711214	1.24738	0.954993	1.15878	0.737904	1.28233	0.501187	1.59956	1.04713	1.18032	0.772681	1.21339
175	39.96	40.04	51.87	33.2	32.82	sp|P05164-3|PERM_HUMAN	Isoform H7 of Myeloperoxidase OS=Homo sapiens GN=MPO	HUMAN	34	0.416869	1.45881	0.698232	1.20226	0.570164	1.23595	0.401791	1.49969	0.698232	1.19124	0.564937	1.23595	0.242103	1.72187	0.405508	1.45881	0.285759	1.52757	0.246604	1.65959	0.380189	1.52757	0.293765	1.47231	0.580764	1.24738	0.92045	1.18032	0.642688	1.18032	0.331131	1.59956	0.549541	1.38038	0.409261	1.36773	0.401791	1.57036	0.691831	1.28233
188	38.83	38.83	48.25	29.37	25.05	tr|B7Z815|B7Z815_HUMAN	Ubiquitin carboxyl-terminal hydrolase OS=Homo sapiens GN=USP7 PE=2 SV=1	HUMAN	24	0.570164	1.39316	0.539511	1.36773	0.483059	1.44544	0.510505	1.51356	0.524808	1.39316	0.440555	1.55597	0.539511	1.38038	0.554626	1.36773	0.465586	1.43219	0.529663	1.39316	0.515229	1.43219	0.440555	1.49969	0.954993	1.18032	1.01859	1.22462	0.801678	1.20226	0.990832	1.18032	1	1.1695	0.855067	1.19124	1.07647	1.18032	1.1695	1.22462
192	38.47	90.17	70.05	64.74	64.74	sp|P08107|HSP71_HUMAN	Heat shock 70 kDa protein 1A/1B OS=Homo sapiens GN=HSPA1A PE=1 SV=5	HUMAN	129	0.237684	1.64437	0.440555	1.2942	0.270396	1.5417	0.293765	1.57036	0.570164	1.22462	0.349945	1.41906	0.580764	1.22462	0.483059	1.2942	0.387258	1.22462	0.744732	1.15878	0.654636	1.18032	0.496592	1.14815	2.55859	1.44544	2.208	1.40605	1.64437	1.44544	1.28233	1.1272	1.08643	1.1272	0.847227	1.13763	2.24905	1.36773	1.87068	1.28233
195	38.14	38.16	47.13	39.43	39.43	sp|P06744|G6PI_HUMAN	Glucose-6-phosphate isomerase OS=Homo sapiens GN=GPI PE=1 SV=4	HUMAN	42	0.135519	1.67494	0.152757	1.72187	0.164437	1.55597	0.159956	1.65959	0.18197	1.70608	0.194089	1.55597	0.158489	1.61436	0.108643	1.78649	0.103753	1.67494	0.194089	1.57036	0.123595	1.83654	0.11695	1.72187	1.20226	1.20226	0.772681	1.20226	0.672977	1.25892	1.02802	1.18032	0.648634	1.18032	0.580764	1.15878	0.912011	1.21339	0.591562	1.31826
198	37.77	37.83	76.51	67.77	67.77	sp|P07864|LDHC_HUMAN	L-lactate dehydrogenase C chain OS=Homo sapiens GN=LDHC PE=1 SV=4	HUMAN	56	0.141906	1.6293	0.212814	1.61436	0.152757	1.83654	0.115878	1.94089	0.18197	1.8197	0.128233	2.0893	0.293765	1.38038	0.164437	1.8197	0.149969	1.52757	0.251189	1.5417	0.143219	2.07014	0.134276	1.64437	2.72898	1.47231	1.45881	1.35519	1.25892	1.24738	1.39316	1.31826	0.672977	1.34276	0.591562	1.14815	2.39883	1.67494	1.22462	1.23595
199	37.77	37.81	60.53	56.8	56.58	sp|Q9Y265|RUVB1_HUMAN	RuvB-like 1 OS=Homo sapiens GN=RUVBL1 PE=1 SV=1	HUMAN	36	0.192309	1.61436	0.310456	1.47231	0.222843	1.6293	0.212814	1.6293	0.366438	1.43219	0.263027	1.57036	0.275423	1.5417	0.201372	1.75388	0.233346	1.58489	0.319154	1.51356	0.229087	1.7378	0.275423	1.49969	1.52757	1.18032	1.13763	1.13763	1.2942	1.14815	0.862979	1.1272	0.60256	1.30617	0.717794	1.15878	1.19124	1.15878	0.794328	1.24738
202	37.61	37.62	59.46	53.04	51.01	sp|P31939|PUR9_HUMAN	Bifunctional purine biosynthesis protein PURH OS=Homo sapiens GN=ATIC PE=1 SV=3	HUMAN	26	0.496592	1.57036	0.559758	1.39316	0.619441	1.27057	0.30761	1.87068	0.337287	1.67494	0.353183	1.58489	0.544503	1.40605	0.510505	1.57036	0.387258	1.41906	0.325087	1.72187	0.301995	1.92309	0.226986	1.75388	1.09648	1.30617	1.07647	1.5417	0.660694	1.31826	0.879022	1.30617	0.879022	1.2942	0.597035	1.43219	0.937562	1.23595	0.946237	1.34276
201	37.61	37.72	24.82	19.91	19.04	sp|Q16531|DDB1_HUMAN	DNA damage-binding protein 1 OS=Homo sapiens GN=DDB1 PE=1 SV=1	HUMAN	21	0.376704	1.64437	0.534564	1.36773	0.448745	1.45881	0.444631	1.59956	0.642688	1.33045	0.539511	1.40605	0.510505	1.40605	0.524808	1.43219	0.474242	1.45881	0.608135	1.36773	0.630957	1.38038	0.57544	1.39316	1.33045	1.2942	1.36773	1.40605	1.20226	1.2942	0.954993	1.23595	0.954993	1.24738	0.887156	1.24738	1.0666	1.24738	1.09648	1.2942
205	37.51	37.51	68.63	56.21	50.98	sp|Q02790|FKBP4_HUMAN	Peptidyl-prolyl cis-trans isomerase FKBP4 OS=Homo sapiens GN=FKBP4 PE=1 SV=3	HUMAN	27	0.636796	1.34276	0.474242	1.52757	0.648634	1.21339	0.642688	1.33045	0.524808	1.38038	0.625173	1.25892	0.524808	1.47231	0.501187	1.38038	0.698232	1.2942	0.57544	1.35519	0.524808	1.31826	0.737904	1.23595	0.879022	1.20226	0.77983	1.20226	1.09648	1.18032	1.13763	1.19124	0.972747	1.19124	1.39316	1.22462	0.847227	1.25892	0.794328	1.22462
213	36.94	36.97	38.23	30.66	25	tr|E9PEN8|E9PEN8_HUMAN	Exportin-7 OS=Homo sapiens GN=XPO7 PE=2 SV=1	HUMAN	20	0.564937	1.45881	0.369828	1.59956	0.505825	1.41906	0.515229	1.43219	0.376704	1.43219	0.483059	1.35519	0.428549	1.64437	0.47863	1.44544	0.444631	1.5417	0.394457	1.61436	0.465586	1.35519	0.413047	1.49969	0.787046	1.28233	0.83946	1.25892	0.801678	1.25892	1.14815	1.25892	1.23595	1.25892	1.09648	1.44544	0.824138	1.36773	0.937562	1.27057
214	36.7	36.7	45.12	39.07	31.78	sp|P13667|PDIA4_HUMAN	Protein disulfide-isomerase A4 OS=Homo sapiens GN=PDIA4 PE=1 SV=2	HUMAN	25	0.272898	1.78649	0.432514	1.38038	0.359749	1.5417	0.331131	1.70608	0.524808	1.31826	0.436516	1.47231	0.444631	1.39316	0.398107	1.47231	0.559758	1.25892	0.539511	1.35519	0.487529	1.41906	0.679204	1.23595	1.61436	1.38038	1.43219	1.30617	2.05116	1.52757	1.03753	1.18032	0.972747	1.24738	1.2942	1.20226	1.25892	1.24738	1.14815	1.23595
217	36.48	36.48	63.17	41.99	36.1	sp|P31948|STIP1_HUMAN	Stress-induced-phosphoprotein 1 OS=Homo sapiens GN=STIP1 PE=1 SV=1	HUMAN	21	0.630957	1.36773	0.524808	1.44544	0.390841	1.65959	0.698232	1.36773	0.60256	1.39316	0.448745	1.59956	0.469894	1.52757	0.398107	1.64437	0.711214	1.24738	0.549541	1.45881	0.452898	1.59956	0.816582	1.22462	0.744732	1.24738	0.619441	1.33045	1.05682	1.22462	0.903649	1.19124	0.731139	1.28233	1.31826	1.27057	1.24738	1.24738	1.01859	1.21339
219	36.42	36.42	57.03	51.93	50.51	sp|P43490|NAMPT_HUMAN	Nicotinamide phosphoribosyltransferase OS=Homo sapiens GN=NAMPT PE=1 SV=1	HUMAN	27	0.340408	1.77011	0.505825	1.39316	0.394457	1.55597	0.363078	1.7378	0.549541	1.39316	0.432514	1.5417	0.660694	1.25892	0.666807	1.22462	0.666807	1.22462	0.724436	1.25892	0.731139	1.22462	0.724436	1.27057	1.97697	1.59956	1.97697	1.59956	1.97697	1.59956	1.34276	1.30617	1.35519	1.31826	1.34276	1.2942	1.70608	1.41906	1.70608	1.43219
230	35.81	35.81	51.81	43.37	34.79	tr|I3L1D5|I3L1D5_HUMAN	Arachidonate 15-lipoxygenase B OS=Homo sapiens GN=ALOX15B PE=2 SV=1	HUMAN	28	0.685488	1.36773	0.691831	1.34276	0.711214	1.33045	0.711214	1.25892	0.711214	1.27057	0.731139	1.25892	0.879022	1.24738	1.19124	1.1695	1.01859	1.15878	0.937562	1.15878	1.19124	1.20226	1.02802	1.15878	1.31826	1.22462	1.70608	1.45881	1.45881	1.30617	1.27057	1.19124	1.70608	1.44544	1.40605	1.27057	1.21339	1.1695	1.64437	1.40605
236	35.2	35.33	45.2	36.79	36.79	sp|Q5FVE4|ACBG2_HUMAN	Long-chain-fatty-acid--CoA ligase ACSBG2 OS=Homo sapiens GN=ACSBG2 PE=1 SV=2	HUMAN	23	0.465586	1.51356	0.376704	1.52757	0.369828	1.58489	0.586138	1.39316	0.47863	1.39316	0.461318	1.44544	0.586138	1.33045	0.380189	1.57036	0.469894	1.41906	0.751623	1.23595	0.47863	1.43219	0.57544	1.34276	1.23595	1.25892	0.809096	1.23595	0.972747	1.23595	1.55597	1.2942	1.03753	1.23595	1.19124	1.21339	1.58489	1.30617	1.00925	1.19124
237	35.07	35.09	67.79	60.21	49.05	sp|Q96KP4|CNDP2_HUMAN	Cytosolic non-specific dipeptidase OS=Homo sapiens GN=CNDP2 PE=1 SV=2	HUMAN	31	0.343558	1.78649	0.49204	1.40605	0.398107	1.6293	0.515229	1.52757	0.765597	1.18032	0.630957	1.31826	0.549541	1.34276	0.519996	1.38038	0.529663	1.38038	0.870964	1.1695	0.824138	1.15878	0.847227	1.14815	1.64437	1.41906	1.58489	1.40605	1.55597	1.36773	1.10662	1.1695	1.07647	1.13763	1.08643	1.13763	1.33045	1.23595	1.33045	1.25892
244	34.21	34.21	56.12	49.44	43.43	tr|E7EU23|E7EU23_HUMAN	Rab GDP dissociation inhibitor beta OS=Homo sapiens GN=GDI2 PE=2 SV=1	HUMAN	23	0.218776	1.97697	0.380189	1.40605	0.301995	1.67494	0.212814	2.07014	0.380189	1.43219	0.301995	1.70608	0.380189	1.44544	0.405508	1.41906	0.380189	1.45881	0.376704	1.48594	0.405508	1.41906	0.380189	1.47231	1.72187	1.48594	1.92309	1.59956	1.72187	1.48594	0.990832	1.21339	1.02802	1.39316	0.981748	1.24738	1.24738	1.33045	1.27057	1.28233
246	33.69	33.77	27.39	22.76	21.32	sp|P55060|XPO2_HUMAN	Exportin-2 OS=Homo sapiens GN=CSE1L PE=1 SV=3	HUMAN	19	0.376704	1.57036	0.515229	1.35519	0.432514	1.48594	0.474242	1.48594	0.704693	1.24738	0.636796	1.2942	0.619441	1.31826	0.436516	1.43219	0.448745	1.57036	0.928966	1.23595	0.559758	1.36773	0.679204	1.28233	1.69044	1.36773	1.13763	1.44544	1.34276	1.25892	1.21339	1.24738	0.765597	1.30617	0.92045	1.2942	1.48594	1.31826	0.912011	1.27057
250	33.29	33.6	50.2	38.32	38.32	sp|Q9H4B8|DPEP3_HUMAN	Dipeptidase 3 OS=Homo sapiens GN=DPEP3 PE=2 SV=2	HUMAN	27	0.390841	1.64437	0.398107	1.70608	0.448745	1.6293	0.432514	1.51356	0.474242	1.47231	0.519996	1.45881	0.698232	1.28233	0.529663	1.47231	0.42462	1.41906	0.787046	1.22462	0.597035	1.36773	0.469894	1.33045	1.77011	1.39316	1.40605	1.27057	0.981748	1.19124	1.58489	1.33045	1.20226	1.38038	1.00925	1.28233	1.51356	1.36773	1.0666	1.22462
253	33.08	33.08	81.88	73.55	72.1	sp|Q6BCY4|NB5R2_HUMAN	NADH-cytochrome b5 reductase 2 OS=Homo sapiens GN=CYB5R2 PE=1 SV=1	HUMAN	26	0.237684	1.41906	0.277971	1.45881	0.218776	1.55597	0.222843	1.45881	0.265461	1.48594	0.214783	1.58489	0.343558	1.27057	0.293765	1.33045	0.128233	1.40605	0.328095	1.30617	0.275423	1.41906	0.127057	1.43219	1.40605	1.20226	1.24738	1.1695	0.496592	1.1695	1.21339	1.28233	1.00925	1.1695	0.398107	1.27057	1.57036	1.36773	1.25892	1.23595
252	33.08	33.08	63.45	49.75	49.75	sp|Q9UQ80|PA2G4_HUMAN	Proliferation-associated protein 2G4 OS=Homo sapiens GN=PA2G4 PE=1 SV=3	HUMAN	22	0.413047	1.49969	0.549541	1.30617	0.559758	1.2942	0.496592	1.41906	0.660694	1.28233	0.666807	1.2942	0.60256	1.2942	0.660694	1.25892	0.685488	1.30617	0.717794	1.28233	0.801678	1.21339	0.83946	1.27057	1.48594	1.35519	1.6293	1.38038	1.70608	1.38038	1.0666	1.28233	1.20226	1.22462	1.27057	1.24738	1.0666	1.23595	1.19124	1.22462
262	32.58	32.58	50.87	41.2	37.52	tr|E7EUC7|E7EUC7_HUMAN	UTP--glucose-1-phosphate uridylyltransferase OS=Homo sapiens GN=UGP2 PE=2 SV=1	HUMAN	27	0.313329	1.65959	0.448745	1.34276	0.461318	1.33045	0.343558	1.6293	0.49204	1.33045	0.505825	1.30617	0.331131	1.57036	0.457088	1.31826	0.366438	1.51356	0.359749	1.55597	0.496592	1.30617	0.405508	1.48594	1.04713	1.20226	1.45881	1.36773	1.18032	1.22462	0.724436	1.24738	1.00925	1.15878	0.809096	1.23595	0.704693	1.27057	0.972747	1.15878
266	32.13	32.13	55.06	49.7	49.7	sp|P29218-3|IMPA1_HUMAN	Isoform 3 of Inositol monophosphatase 1 OS=Homo sapiens GN=IMPA1	HUMAN	27	0.170608	1.78649	0.20893	1.70608	0.235505	1.57036	0.178649	1.80302	0.220801	1.72187	0.251189	1.55597	0.214783	1.64437	0.170608	1.87068	0.226986	1.65959	0.237684	1.61436	0.188799	1.8197	0.248886	1.61436	1.43219	1.30617	1.0666	1.21339	1.51356	1.2942	1.01859	1.43219	0.831764	1.22462	1.19124	1.25892	0.903649	1.21339	0.685488	1.34276
268	32.02	32.28	66.49	63.3	63.3	sp|P35237|SPB6_HUMAN	Serpin B6 OS=Homo sapiens GN=SERPINB6 PE=1 SV=3	HUMAN	36	0.366438	1.52757	0.401791	1.38038	0.277971	1.7378	0.420727	1.57036	0.469894	1.40605	0.313329	1.8197	0.483059	1.31826	0.448745	1.31826	0.37325	1.49969	0.57544	1.31826	0.529663	1.31826	0.432514	1.52757	1.2942	1.23595	1.28233	1.33045	1	1.1695	1.19124	1.24738	1.10662	1.18032	0.937562	1.22462	1.85353	1.51356	1.69044	1.47231
269	32.01	32.01	57.73	48.07	48.07	sp|O75874|IDHC_HUMAN	Isocitrate dehydrogenase [NADP] cytoplasmic OS=Homo sapiens GN=IDH1 PE=1 SV=2	HUMAN	27	0.239883	1.58489	0.322107	1.36773	0.242103	1.51356	0.293765	1.61436	0.398107	1.36773	0.299226	1.48594	0.325087	1.40605	0.334195	1.35519	0.363078	1.34276	0.416869	1.35519	0.420727	1.33045	0.444631	1.34276	1.35519	1.27057	1.57036	1.41906	1.51356	1.33045	0.981748	1.30617	1.05682	1.33045	1.14815	1.22462	1.35519	1.25892	1.45881	1.30617
274	31.92	31.93	59.37	54.11	54.11	sp|Q9ULA0|DNPEP_HUMAN	Aspartyl aminopeptidase OS=Homo sapiens GN=DNPEP PE=1 SV=1	HUMAN	25	0.222843	2.07014	0.501187	1.38038	0.401791	1.6293	0.288403	1.90546	0.642688	1.30617	0.49204	1.55597	0.554626	1.45881	0.465586	1.47231	0.436516	1.45881	0.737904	1.30617	0.57544	1.41906	0.544503	1.38038	2.53513	1.55597	2.24905	1.61436	1.85353	1.45881	1.1272	1.20226	0.937562	1.19124	0.870964	1.27057	1.35519	1.22462	1.14815	1.21339
277	31.66	31.66	62.63	43.74	41.83	sp|P23381|SYWC_HUMAN	Tryptophan--tRNA ligase, cytoplasmic OS=Homo sapiens GN=WARS PE=1 SV=2	HUMAN	20	0.313329	1.39316	0.325087	1.30617	0.313329	1.41906	0.293765	1.40605	0.319154	1.31826	0.296483	1.44544	0.325087	1.41906	0.369828	1.40605	0.226986	1.67494	0.316228	1.41906	0.356451	1.40605	0.207014	1.80302	1.0666	1.22462	1.21339	1.23595	0.787046	1.31826	0.963829	1.27057	1.14815	1.23595	0.654636	1.49969	1.02802	1.22462	1.19124	1.20226
281	31.41	33.16	32.18	19.46	16.67	sp|O43847-2|NRDC_HUMAN	Isoform 2 of Nardilysin OS=Homo sapiens GN=NRD1	HUMAN	18	0.613762	1.41906	0.376704	1.87068	0.469894	1.5417	0.580764	1.40605	0.340408	1.94089	0.436516	1.55597	0.928966	1.21339	0.691831	1.35519	0.301995	1.75388	0.870964	1.24738	0.636796	1.38038	0.285759	1.7378	1.48594	1.39316	1.11686	1.2942	0.487529	1.41906	2.51189	1.88799	1.78649	1.57036	0.744732	1.31826	1.99526	1.5417	1.47231	1.35519
282	31.3	31.52	46.82	42.12	41.18	sp|P22234|PUR6_HUMAN	Multifunctional protein ADE2 OS=Homo sapiens GN=PAICS PE=1 SV=3	HUMAN	21	0.383707	1.59956	0.47863	1.43219	0.401791	1.47231	0.501187	1.44544	0.636796	1.30617	0.529663	1.38038	0.49204	1.41906	0.436516	1.49969	0.405508	1.51356	0.672977	1.28233	0.591562	1.33045	0.554626	1.33045	1.27057	1.22462	1.1272	1.43219	1.04713	1.22462	1.03753	1.21339	0.912011	1.21339	0.870964	1.35519	1.22462	1.21339	1.08643	1.2942
293	30.62	46.59	79.86	66.91	65.23	sp|P00558|PGK1_HUMAN	Phosphoglycerate kinase 1 OS=Homo sapiens GN=PGK1 PE=1 SV=3	HUMAN	53	0.313329	1.7378	0.383707	1.52757	0.343558	1.61436	0.416869	1.6293	0.505825	1.45881	0.457088	1.52757	0.461318	1.40605	0.461318	1.35519	0.501187	1.38038	0.619441	1.31826	0.619441	1.27057	0.666807	1.31826	1.45881	1.33045	1.51356	1.40605	1.57036	1.33045	1.18032	1.20226	1.18032	1.22462	1.2942	1.21339	1.2942	1.23595	1.31826	1.27057
295	30.57	30.88	50.61	43.48	39.65	sp|Q3LXA3|DHAK_HUMAN	Bifunctional ATP-dependent dihydroxyacetone kinase/FAD-AMP lyase (cyclizing) OS=Homo sapiens GN=DAK PE=1 SV=2	HUMAN	21	0.272898	1.61436	0.280543	1.48594	0.242103	1.67494	0.349945	1.55597	0.331131	1.5417	0.319154	1.57036	0.366438	1.47231	0.401791	1.41906	0.440555	1.36773	0.469894	1.41906	0.510505	1.38038	0.580764	1.28233	1.34276	1.22462	1.45881	1.22462	1.65959	1.31826	1.36773	1.19124	1.51356	1.21339	1.70608	1.31826	1.43219	1.27057	1.52757	1.30617
302	30.18	30.18	32.21	25.67	24.81	sp|Q9NTJ4|MA2C1_HUMAN	Alpha-mannosidase 2C1 OS=Homo sapiens GN=MAN2C1 PE=1 SV=1	HUMAN	25	0.277971	1.61436	0.387258	1.57036	0.465586	1.49969	0.285759	1.64437	0.420727	1.47231	0.505825	1.41906	0.356451	1.55597	0.316228	1.72187	0.239883	1.75388	0.376704	1.49969	0.353183	1.59956	0.239883	1.78649	1.24738	1.24738	1.25892	1.22462	0.809096	1.27057	0.847227	1.22462	0.809096	1.23595	0.559758	1.33045	0.731139	1.22462	0.666807	1.2942
308	29.97	29.97	38.15	24.67	23.1	sp|P49589-3|SYCC_HUMAN	Isoform 3 of Cysteine--tRNA ligase, cytoplasmic OS=Homo sapiens GN=CARS	HUMAN	18	0.461318	1.43219	0.613762	1.35519	0.549541	1.34276	0.469894	1.41906	0.654636	1.30617	0.597035	1.25892	0.413047	1.61436	0.570164	1.36773	0.405508	1.7378	0.461318	1.45881	0.608135	1.30617	0.452898	1.57036	0.928966	1.24738	1.1695	1.36773	0.92045	1.33045	0.679204	1.31826	0.895365	1.24738	0.717794	1.35519	0.816582	1.2942	1.00925	1.48594
310	29.93	29.93	46.53	36.57	36.57	sp|P23526|SAHH_HUMAN	Adenosylhomocysteinase OS=Homo sapiens GN=AHCY PE=1 SV=4	HUMAN	18	0.564937	1.36773	0.597035	1.34276	0.420727	1.65959	0.672977	1.33045	0.717794	1.27057	0.554626	1.41906	0.544503	1.47231	0.809096	1.21339	0.642688	1.33045	0.672977	1.35519	1.00925	1.21339	0.787046	1.25892	0.928966	1.25892	1.44544	1.34276	1.14815	1.24738	0.92045	1.24738	1.36773	1.30617	1.03753	1.24738	1.19124	1.22462	1.88799	1.57036
311	29.9	31.99	59	51.8	45.43	sp|P00338-3|LDHA_HUMAN	Isoform 3 of L-lactate dehydrogenase A chain OS=Homo sapiens GN=LDHA	HUMAN	25	0.47863	1.44544	0.515229	1.43219	0.519996	1.33045	0.691831	1.25892	0.731139	1.27057	0.751623	1.19124	0.642688	1.24738	0.277971	1.95885	0.711214	1.21339	0.972747	1.28233	0.409261	1.64437	1.05682	1.21339	1.36773	1.28233	0.559758	1.47231	1.43219	1.27057	1.21339	1.22462	0.544503	1.40605	1.36773	1.2942	1.30617	1.25892	0.524808	1.55597
314	29.61	29.68	27.25	19.86	17.66	sp|Q96JQ2|CLMN_HUMAN	Calmin OS=Homo sapiens GN=CLMN PE=1 SV=1	HUMAN	17	0.457088	1.59956	0.383707	1.80302	0.444631	1.58489	0.648634	1.41906	0.549541	1.55597	0.630957	1.39316	0.487529	1.52757	0.42462	1.65959	0.501187	1.57036	0.679204	1.35519	0.636796	1.39316	0.691831	1.44544	1.05682	1.34276	0.946237	1.41906	1.10662	1.30617	1.20226	1.35519	1.07647	1.36773	1.27057	1.39316	1.10662	1.34276	0.981748	1.30617
318	29.35	30.41	43.57	29.77	29.77	sp|P41250|SYG_HUMAN	Glycine--tRNA ligase OS=Homo sapiens GN=GARS PE=1 SV=3	HUMAN	18	0.263027	1.72187	0.554626	1.27057	0.409261	1.36773	0.366438	1.5417	0.765597	1.23595	0.544503	1.33045	0.636796	1.25892	0.293765	1.55597	0.18197	1.80302	0.879022	1.22462	0.394457	1.48594	0.220801	1.80302	2.51189	1.64437	1.09648	1.25892	0.666807	1.38038	1.1272	1.22462	0.510505	1.44544	0.288403	1.75388	1.61436	1.30617	0.724436	1.31826
322	29.18	29.18	40.24	35.31	30.39	sp|Q9NSD9|SYFB_HUMAN	Phenylalanine--tRNA ligase beta subunit OS=Homo sapiens GN=FARSB PE=1 SV=3	HUMAN	16	0.376704	1.55597	0.409261	1.51356	0.340408	1.58489	0.340408	1.57036	0.37325	1.51356	0.30479	1.6293	0.231207	1.97697	0.293765	1.70608	0.218776	1.92309	0.214783	1.95885	0.260615	1.75388	0.205116	1.88799	0.597035	1.39316	0.765597	1.28233	0.586138	1.30617	0.539511	1.45881	0.717794	1.28233	0.539511	1.33045	0.679204	1.33045	0.862979	1.28233
325	28.89	28.9	43.36	26.08	21.76	sp|Q15046-2|SYK_HUMAN	Isoform Mitochondrial of Lysine--tRNA ligase OS=Homo sapiens GN=KARS	HUMAN	18	0.413047	1.47231	0.505825	1.38038	0.398107	1.51356	0.474242	1.40605	0.586138	1.30617	0.457088	1.45881	0.380189	1.6293	0.515229	1.33045	0.465586	1.48594	0.452898	1.49969	0.597035	1.28233	0.529663	1.43219	1	1.28233	1.25892	1.2942	1.1272	1.28233	0.772681	1.31826	1	1.27057	0.895365	1.30617	1.01859	1.28233	1.31826	1.34276
330	28.56	30.59	72.24	67.3	67.3	sp|P25786|PSA1_HUMAN	Proteasome subunit alpha type-1 OS=Homo sapiens GN=PSMA1 PE=1 SV=1	HUMAN	23	0.474242	1.70608	0.731139	1.25892	0.559758	1.44544	0.469894	1.67494	0.698232	1.2942	0.534564	1.48594	0.510505	1.51356	0.448745	1.64437	0.613762	1.38038	0.496592	1.52757	0.432514	1.65959	0.619441	1.34276	1.0666	1.25892	0.92045	1.22462	1.24738	1.31826	0.679204	1.35519	0.613762	1.40605	0.831764	1.23595	0.903649	1.20226	0.824138	1.22462
331	28.51	28.6	41.84	31.16	22.61	sp|P21399|ACOC_HUMAN	Cytoplasmic aconitate hydratase OS=Homo sapiens GN=ACO1 PE=1 SV=3	HUMAN	16	0.501187	1.55597	0.432514	1.7378	0.515229	1.49969	0.549541	1.40605	0.483059	1.5417	0.559758	1.36773	0.564937	1.44544	0.660694	1.33045	0.630957	1.40605	0.580764	1.38038	0.698232	1.27057	0.679204	1.30617	1.04713	1.24738	1.30617	1.30617	1.25892	1.25892	1.15878	1.24738	1.45881	1.40605	1.45881	1.39316	1.11686	1.24738	1.25892	1.28233
336	28.23	28.29	41.19	25.25	24.75	sp|P22102|PUR2_HUMAN	Trifunctional purine biosynthetic protein adenosine-3 OS=Homo sapiens GN=GART PE=1 SV=1	HUMAN	19	0.758578	1.34276	0.737904	1.43219	0.666807	1.51356	0.648634	1.36773	0.642688	1.43219	0.580764	1.55597	0.83946	1.33045	0.737904	1.43219	0.809096	1.33045	0.711214	1.39316	0.630957	1.48594	0.711214	1.35519	1.07647	1.31826	0.990832	1.39316	1.09648	1.31826	1.09648	1.34276	0.972747	1.30617	1.11686	1.38038	1.19124	1.36773	1.05682	1.30617
338	28.1	28.1	58.75	49.4	47.72	sp|P27797|CALR_HUMAN	Calreticulin OS=Homo sapiens GN=CALR PE=1 SV=1	HUMAN	25	0.325087	1.52757	0.461318	1.2942	0.37325	1.44544	0.310456	1.64437	0.465586	1.33045	0.383707	1.45881	0.343558	1.48594	0.401791	1.36773	0.316228	1.39316	0.349945	1.49969	0.401791	1.41906	0.322107	1.41906	0.990832	1.19124	1.25892	1.23595	0.831764	1.1695	0.704693	1.27057	0.862979	1.18032	0.625173	1.22462	0.847227	1.21339	1.08643	1.20226
341	27.95	39.77	43.86	33.17	31.94	sp|Q92598-2|HS105_HUMAN	Isoform Beta of Heat shock protein 105 kDa OS=Homo sapiens GN=HSPH1	HUMAN	29	0.310456	1.88799	0.448745	1.49969	0.390841	1.6293	0.288403	2.03236	0.457088	1.49969	0.383707	1.69044	0.401791	1.64437	0.465586	1.45881	0.363078	1.52757	0.413047	1.6293	0.461318	1.49969	0.359749	1.57036	1.41906	1.38038	1.61436	1.48594	1.27057	1.44544	0.903649	1.24738	1.03753	1.23595	0.794328	1.28233	0.981748	1.25892	1.21339	1.33045
342	27.95	27.95	35.28	31.21	26.87	tr|C9JIF9|C9JIF9_HUMAN	Acylamino-acid-releasing enzyme OS=Homo sapiens GN=APEH PE=2 SV=1	HUMAN	24	0.325087	1.67494	0.432514	1.45881	0.398107	1.45881	0.319154	1.75388	0.432514	1.48594	0.401791	1.48594	0.319154	1.64437	0.413047	1.45881	0.369828	1.49969	0.334195	1.6293	0.413047	1.48594	0.383707	1.49969	1.03753	1.25892	1.27057	1.41906	1.19124	1.30617	0.77983	1.24738	0.954993	1.23595	0.879022	1.22462	0.787046	1.2942	1.05682	1.27057
350	27.47	27.68	40.43	34.04	34.04	tr|B4DQJ8|B4DQJ8_HUMAN	6-phosphogluconate dehydrogenase, decarboxylating OS=Homo sapiens GN=PGD PE=2 SV=1	HUMAN	26	0.328095	1.61436	0.483059	1.31826	0.487529	1.31826	0.328095	1.65959	0.487529	1.33045	0.501187	1.31826	0.501187	1.28233	0.49204	1.31826	0.251189	1.78649	0.505825	1.2942	0.501187	1.31826	0.251189	1.83654	1.49969	1.39316	1.52757	1.39316	0.744732	1.24738	1.05682	1.21339	1.04713	1.19124	0.483059	1.58489	0.981748	1.23595	1	1.19124
351	27.46	27.53	36.54	28.9	27.68	sp|Q6UWU2|GLB1L_HUMAN	Beta-galactosidase-1-like protein OS=Homo sapiens GN=GLB1L PE=2 SV=1	HUMAN	15	0.474242	1.41906	0.597035	1.2942	0.383707	1.61436	0.394457	1.52757	0.496592	1.35519	0.325087	1.69044	0.398107	1.61436	0.554626	1.38038	0.170608	2.65461	0.337287	1.69044	0.474242	1.41906	0.15417	2.65461	0.824138	1.34276	1.19124	1.23595	0.366438	1.97697	0.672977	1.38038	0.946237	1.22462	0.270396	2.37684	1.04713	1.21339	1.48594	1.36773
368	26.32	26.33	63.89	39.44	39.17	sp|Q15435|PP1R7_HUMAN	Protein phosphatase 1 regulatory subunit 7 OS=Homo sapiens GN=PPP1R7 PE=1 SV=1	HUMAN	22	0.529663	1.39316	0.515229	1.39316	0.49204	1.52757	0.465586	1.45881	0.452898	1.45881	0.444631	1.5417	0.258226	2.18776	0.487529	1.45881	0.428549	1.51356	0.231207	2.24905	0.436516	1.49969	0.380189	1.58489	0.49204	1.69044	0.903649	1.23595	0.801678	1.25892	0.47863	1.77011	0.954993	1.20226	0.824138	1.23595	0.49204	1.65959	0.963829	1.23595
373	26.08	26.1	22.47	17.85	15.1	tr|B0UX83|B0UX83_HUMAN	HLA-B associated transcript 3, isoform CRA_a OS=Homo sapiens GN=BAG6 PE=4 SV=1	HUMAN	14	0.49204	1.45881	0.343558	1.75388	0.496592	1.44544	0.564937	1.39316	0.366438	1.78649	0.559758	1.39316	0.340408	1.87068	0.630957	1.34276	0.564937	1.35519	0.390841	1.77011	0.698232	1.31826	0.636796	1.31826	0.717794	1.41906	1.28233	1.2942	1.11686	1.25892	1.0666	1.30617	1.78649	1.47231	1.6293	1.47231	0.724436	1.5417	1.27057	1.31826
379	25.9	25.99	32	22.21	19.47	sp|Q8TF05|PP4R1_HUMAN	Serine/threonine-protein phosphatase 4 regulatory subunit 1 OS=Homo sapiens GN=PPP4R1 PE=1 SV=1	HUMAN	14	0.666807	1.43219	0.704693	1.49969	0.744732	1.45881	0.630957	1.43219	0.630957	1.55597	0.685488	1.48594	0.642688	1.45881	0.92045	1.35519	0.524808	1.67494	0.57544	1.52757	0.816582	1.33045	0.461318	1.78649	0.903649	1.48594	1.38038	1.48594	0.724436	1.67494	0.954993	1.52757	1.28233	1.51356	0.758578	1.39316	0.83946	1.41906	1.19124	1.45881
382	25.75	25.83	38.54	30.22	27.5	sp|Q96RQ9-2|OXLA_HUMAN	Isoform 2 of L-amino-acid oxidase OS=Homo sapiens GN=IL4I1	HUMAN	21	0.413047	1.47231	0.465586	1.35519	0.487529	1.35519	0.461318	1.39316	0.524808	1.2942	0.549541	1.28233	0.619441	1.21339	0.544503	1.28233	0.666807	1.19124	0.691831	1.18032	0.608135	1.23595	0.751623	1.15878	1.49969	1.30617	1.33045	1.24738	1.61436	1.31826	1.33045	1.21339	1.1695	1.1695	1.43219	1.23595	1.28233	1.22462	1.1272	1.1695
387	25.4	25.47	38.36	25	25	sp|P11940|PABP1_HUMAN	Polyadenylate-binding protein 1 OS=Homo sapiens GN=PABPC1 PE=1 SV=2	HUMAN	15	0.409261	1.67494	0.42462	1.52757	0.474242	1.51356	0.529663	1.52757	0.554626	1.39316	0.642688	1.35519	0.30479	1.7378	0.457088	1.49969	0.151356	2.67917	0.398107	1.57036	0.60256	1.38038	0.205116	2.29087	0.704693	1.35519	1.15878	1.36773	0.334195	1.88799	0.704693	1.36773	1.07647	1.30617	0.322107	2.07014	0.591562	1.44544	0.946237	1.30617
388	25.38	25.39	57.21	49.17	43.74	sp|P34949|MPI_HUMAN	Mannose-6-phosphate isomerase OS=Homo sapiens GN=MPI PE=1 SV=2	HUMAN	18	0.383707	1.55597	0.401791	1.57036	0.444631	1.48594	0.398107	1.55597	0.413047	1.57036	0.461318	1.44544	0.380189	1.75388	0.510505	1.35519	0.49204	1.45881	0.390841	1.77011	0.529663	1.31826	0.501187	1.44544	1.08643	1.36773	1.35519	1.39316	1.31826	1.36773	1	1.30617	1.30617	1.36773	1.24738	1.34276	0.903649	1.39316	1.18032	1.34276
391	25.25	25.31	59.81	50.36	44.55	sp|P17174|AATC_HUMAN	Aspartate aminotransferase, cytoplasmic OS=Homo sapiens GN=GOT1 PE=1 SV=3	HUMAN	25	0.21677	1.65959	0.149969	1.83654	0.177011	1.6293	0.16293	1.8197	0.11695	1.92309	0.141906	1.70608	0.233346	1.59956	0.251189	1.59956	0.207014	1.6293	0.194089	1.64437	0.194089	1.72187	0.165959	1.72187	1.20226	1.22462	1.41906	1.2942	0.990832	1.40605	1.78649	1.34276	1.78649	1.2942	1.40605	1.35519	1.48594	1.23595	1.6293	1.23595
399	24.81	24.98	48.77	43.65	37.5	tr|B5MCQ5|B5MCQ5_HUMAN	Protein disulfide-isomerase A6 OS=Homo sapiens GN=PDIA6 PE=2 SV=1	HUMAN	22	0.57544	1.34276	0.642688	1.27057	0.613762	1.34276	0.613762	1.2942	0.672977	1.24738	0.654636	1.30617	0.487529	1.41906	0.299226	1.88799	0.394457	1.72187	0.496592	1.43219	0.296483	1.95885	0.409261	1.69044	0.816582	1.24738	0.496592	1.6293	0.685488	1.44544	0.724436	1.30617	0.461318	1.67494	0.57544	1.59956	0.758578	1.24738	0.496592	1.52757
408	24.43	24.43	41.41	29.72	26.06	sp|P48147|PPCE_HUMAN	Prolyl endopeptidase OS=Homo sapiens GN=PREP PE=1 SV=2	HUMAN	16	0.483059	1.77011	0.554626	1.52757	0.613762	1.41906	0.544503	1.51356	0.57544	1.44544	0.654636	1.33045	0.831764	1.30617	0.685488	1.38038	0.619441	1.44544	0.879022	1.25892	0.717794	1.30617	0.679204	1.30617	1.64437	1.51356	1.25892	1.35519	1.21339	1.33045	1.51356	1.41906	1.27057	1.35519	1.1695	1.33045	1.35519	1.33045	1.03753	1.34276
411	24.29	24.29	47.57	27	26.06	sp|O14744|ANM5_HUMAN	Protein arginine N-methyltransferase 5 OS=Homo sapiens GN=PRMT5 PE=1 SV=4	HUMAN	16	0.619441	1.38038	0.383707	1.55597	0.322107	1.6293	0.751623	1.35519	0.465586	1.52757	0.383707	1.59956	0.390841	1.5417	0.280543	1.75388	0.283139	1.77011	0.47863	1.5417	0.343558	1.69044	0.346737	1.72187	0.625173	1.39316	0.440555	1.52757	0.461318	1.51356	0.981748	1.34276	0.679204	1.40605	0.744732	1.35519	1.20226	1.44544	0.903649	1.34276
418	24.1	24.1	33.28	27.73	27.73	sp|O95831|AIFM1_HUMAN	Apoptosis-inducing factor 1, mitochondrial OS=Homo sapiens GN=AIFM1 PE=1 SV=1	HUMAN	15	0.666807	1.36773	0.534564	1.48594	0.636796	1.30617	0.765597	1.2942	0.625173	1.36773	0.724436	1.27057	0.642688	1.35519	0.564937	1.45881	0.549541	1.45881	0.751623	1.28233	0.660694	1.33045	0.630957	1.36773	0.954993	1.24738	0.816582	1.28233	0.816582	1.27057	1.20226	1.28233	1.0666	1.28233	1.02802	1.25892	0.981748	1.28233	0.855067	1.30617
422	24.02	24.02	40.61	30.69	29.76	tr|G3V1D3|G3V1D3_HUMAN	Dipeptidyl peptidase 3 OS=Homo sapiens GN=DPP3 PE=2 SV=1	HUMAN	17	0.207014	2.46604	0.401791	2.1677	0.366438	1.95885	0.169044	2.46604	0.296483	2.31206	0.251189	2.29087	0.428549	1.7378	0.452898	1.90546	0.448745	1.94089	0.280543	2.12814	0.343558	1.99526	0.340408	2.03236	1.75388	1.47231	2.22844	1.58489	2.01372	1.48594	1.00925	1.7378	1.10662	1.47231	1.18032	1.49969	1.28233	1.5417	1.31826	1.41906
440	23.48	23.48	78.52	74.81	74.81	sp|Q01469|FABP5_HUMAN	Fatty acid-binding protein, epidermal OS=Homo sapiens GN=FABP5 PE=1 SV=3	HUMAN	20	0.190546	2.14783	0.277971	1.69044	0.322107	1.57036	0.253513	2.03236	0.380189	1.59956	0.440555	1.47231	0.349945	1.48594	0.265461	1.7378	0.359749	1.48594	0.47863	1.43219	0.369828	1.59956	0.496592	1.41906	1.92309	1.59956	1.44544	1.39316	1.94089	1.58489	1.23595	1.27057	0.963829	1.27057	1.30617	1.31826	1.11686	1.27057	0.870964	1.27057
445	23.28	23.31	63.14	56.41	53.85	sp|Q12904|AIMP1_HUMAN	Aminoacyl tRNA synthase complex-interacting multifunctional protein 1 OS=Homo sapiens GN=AIMP1 PE=1 SV=2	HUMAN	16	0.698232	1.47231	0.630957	1.31826	0.539511	1.5417	0.704693	1.44544	0.619441	1.39316	0.534564	1.55597	0.648634	1.36773	0.666807	1.41906	0.946237	1.30617	0.636796	1.45881	0.666807	1.41906	0.972747	1.35519	0.862979	1.41906	0.92045	1.40605	1.33045	1.43219	1.01859	1.36773	1.03753	1.39316	1.52757	1.38038	1.20226	1.38038	1.22462	1.39316
451	22.94	23.2	37.87	34.52	31.36	sp|P15289|ARSA_HUMAN	Arylsulfatase A OS=Homo sapiens GN=ARSA PE=1 SV=3	HUMAN	25	0.363078	1.69044	0.428549	1.49969	0.625173	1.2942	0.37325	1.64437	0.432514	1.49969	0.642688	1.28233	0.474242	1.39316	0.534564	1.40605	0.390841	1.52757	0.483059	1.38038	0.554626	1.36773	0.432514	1.40605	1.2942	1.39316	1.58489	1.48594	1.0666	1.33045	1.01859	1.2942	1.27057	1.28233	0.903649	1.24738	0.737904	1.2942	0.862979	1.25892
459	22.62	22.79	48.95	32.55	27.63	sp|P36578|RL4_HUMAN	60S ribosomal protein L4 OS=Homo sapiens GN=RPL4 PE=1 SV=5	HUMAN	13	0.325087	1.8197	0.359749	1.61436	0.322107	2.01372	0.457088	1.58489	0.519996	1.38038	0.515229	1.55597	0.519996	1.40605	0.487529	1.49969	0.444631	1.38038	0.772681	1.25892	0.711214	1.30617	0.642688	1.34276	1.5417	1.44544	1.59956	1.45881	1.24738	1.44544	1.40605	1.2942	1.33045	1.2942	1.10662	1.2942	1.49969	1.51356	1.44544	1.44544
464	22.34	22.34	48.43	38.18	35.04	sp|P17612|KAPCA_HUMAN	cAMP-dependent protein kinase catalytic subunit alpha OS=Homo sapiens GN=PRKACA PE=1 SV=2	HUMAN	16	0.270396	2.10863	0.510505	1.44544	0.436516	1.49969	0.299226	2.01372	0.57544	1.38038	0.487529	1.45881	0.474242	1.48594	0.265461	1.94089	0.515229	1.39316	0.519996	1.47231	0.301995	1.90546	0.580764	1.35519	1.72187	1.57036	0.963829	1.28233	1.90546	1.70608	0.946237	1.43219	0.510505	1.59956	1.00925	1.24738	1.11686	1.28233	0.586138	1.52757
469	22.2	22.2	52.38	48.81	48.02	tr|G3V5Z7|G3V5Z7_HUMAN	Proteasome subunit alpha type OS=Homo sapiens GN=PSMA6 PE=2 SV=1	HUMAN	25	0.409261	1.52757	0.405508	1.49969	0.214783	1.94089	0.346737	1.58489	0.366438	1.45881	0.197697	1.85353	0.325087	1.72187	0.267917	1.90546	0.346737	1.67494	0.310456	1.59956	0.237684	1.88799	0.325087	1.57036	0.855067	1.21339	0.672977	1.34276	0.816582	1.24738	0.847227	1.19124	0.642688	1.36773	0.887156	1.19124	1.69044	1.33045	1.19124	1.18032
470	22.18	22.18	59.29	54.94	54.55	sp|P15259|PGAM2_HUMAN	Phosphoglycerate mutase 2 OS=Homo sapiens GN=PGAM2 PE=1 SV=3	HUMAN	16	0.448745	1.51356	0.398107	1.44544	0.319154	1.70608	0.597035	1.40605	0.519996	1.47231	0.428549	1.61436	0.296483	1.7378	0.214783	1.99526	0.328095	1.6293	0.409261	1.61436	0.283139	1.92309	0.440555	1.48594	0.679204	1.36773	0.465586	1.6293	0.724436	1.31826	0.787046	1.34276	0.534564	1.58489	0.83946	1.31826	0.954993	1.36773	0.636796	1.48594
474	22.1	22.28	41.83	30.46	29.54	sp|Q9UEW8|STK39_HUMAN	STE20/SPS1-related proline-alanine-rich protein kinase OS=Homo sapiens GN=STK39 PE=1 SV=3	HUMAN	13	0.544503	1.55597	0.660694	1.35519	0.648634	1.41906	0.501187	1.58489	0.608135	1.34276	0.60256	1.39316	0.946237	1.33045	0.691831	1.41906	0.496592	1.67494	0.855067	1.35519	0.636796	1.44544	0.465586	1.69044	1.70608	1.44544	1.19124	1.38038	0.937562	1.33045	1.41906	1.34276	1.00925	1.5417	0.711214	1.55597	1.40605	1.34276	1.03753	1.36773
484	22	22	34.42	34.42	34.42	sp|Q8IXA5|SACA3_HUMAN	Sperm acrosome membrane-associated protein 3 OS=Homo sapiens GN=SPACA3 PE=1 SV=1	HUMAN	33	0.608135	1.20226	0.580764	1.28233	0.487529	1.33045	0.679204	1.1695	0.636796	1.23595	0.549541	1.24738	0.376704	1.47231	0.340408	1.67494	0.334195	1.33045	0.440555	1.30617	0.383707	1.5417	0.387258	1.21339	0.554626	1.40605	0.57544	1.43219	0.529663	1.23595	0.636796	1.22462	0.654636	1.25892	0.554626	1.18032	0.744732	1.21339	0.672977	1.38038
485	21.95	21.95	51.4	45.55	45.55	sp|Q99536|VAT1_HUMAN	Synaptic vesicle membrane protein VAT-1 homolog OS=Homo sapiens GN=VAT1 PE=1 SV=2	HUMAN	15	0.559758	1.40605	0.698232	1.30617	0.666807	1.28233	0.461318	1.59956	0.608135	1.38038	0.580764	1.33045	0.672977	1.28233	0.731139	1.24738	0.666807	1.2942	0.580764	1.36773	0.630957	1.30617	0.57544	1.38038	1.23595	1.31826	1.38038	1.40605	1.1695	1.24738	0.946237	1.22462	1.0666	1.27057	0.946237	1.21339	1.01859	1.22462	1.11686	1.24738
487	21.92	21.92	50.21	44.86	44.86	sp|P16562|CRIS2_HUMAN	Cysteine-rich secretory protein 2 OS=Homo sapiens GN=CRISP2 PE=1 SV=1	HUMAN	25	0.698232	1.39316	0.654636	1.36773	0.529663	1.48594	0.630957	1.41906	0.570164	1.41906	0.469894	1.52757	0.534564	1.39316	0.337287	1.72187	0.809096	1.31826	0.47863	1.44544	0.283139	1.88799	0.711214	1.36773	0.751623	1.35519	0.461318	1.47231	1.10662	1.30617	0.801678	1.34276	0.534564	1.44544	1.23595	1.31826	1	1.34276	0.648634	1.65959
488	21.89	21.98	36.78	23.76	23.76	sp|Q9UBX1|CATF_HUMAN	Cathepsin F OS=Homo sapiens GN=CTSF PE=1 SV=1	HUMAN	21	0.313329	1.85353	0.356451	1.75388	0.428549	1.55597	0.349945	1.78649	0.409261	1.64437	0.474242	1.49969	0.47863	1.44544	0.452898	1.47231	0.457088	1.55597	0.519996	1.41906	0.496592	1.43219	0.501187	1.51356	1.40605	1.31826	1.38038	1.30617	1.39316	1.24738	1.23595	1.28233	1.20226	1.24738	1.19124	1.21339	1.08643	1.23595	1.02802	1.19124
491	21.82	21.82	57.45	44.95	44.95	sp|P61163|ACTZ_HUMAN	Alpha-centractin OS=Homo sapiens GN=ACTR1A PE=1 SV=1	HUMAN	19	0.205116	1.57036	0.469894	1.43219	0.185353	2.07014	0.183654	1.69044	0.428549	1.48594	0.167494	2.208	0.220801	1.72187	0.0903649	2.96483	0.220801	2.05116	0.201372	1.80302	0.0903649	2.88403	0.224906	1.94089	1.21339	2.208	0.457088	2.24905	1.28233	1.40605	0.469894	1.49969	0.149969	2.99226	0.432514	1.87068	1.13763	1.51356	0.544503	1.48594
495	21.75	21.76	35.94	32.59	32.59	sp|Q9H0I9|TKTL2_HUMAN	Transketolase-like protein 2 OS=Homo sapiens GN=TKTL2 PE=2 SV=1	HUMAN	14	0.625173	1.48594	0.331131	1.95885	0.515229	1.6293	0.428549	1.65959	0.222843	2.31206	0.356451	1.8197	0.765597	1.31826	0.613762	1.40605	0.353183	1.92309	0.515229	1.40605	0.401791	1.61436	0.237684	2.22844	1.21339	1.45881	0.981748	1.57036	0.554626	1.57036	2.44343	1.97697	1.75388	1.58489	1.0666	1.95885	1.43219	1.52757	1.14815	1.44544
501	21.67	21.68	64.53	57.26	57.26	sp|P25787|PSA2_HUMAN	Proteasome subunit alpha type-2 OS=Homo sapiens GN=PSMA2 PE=1 SV=2	HUMAN	22	0.436516	1.45881	0.383707	1.57036	0.207014	2.12814	0.37325	1.49969	0.331131	1.57036	0.185353	2.10863	0.207014	2.05116	0.319154	1.70608	0.469894	1.45881	0.18197	2.0893	0.270396	1.7378	0.394457	1.51356	0.457088	1.65959	0.685488	1.47231	1.05682	1.30617	0.505825	1.55597	0.831764	1.2942	1.19124	1.30617	1.09648	1.34276	1.49969	1.39316
504	21.61	21.61	29.91	15.16	15.16	sp|Q13107|UBP4_HUMAN	Ubiquitin carboxyl-terminal hydrolase 4 OS=Homo sapiens GN=USP4 PE=1 SV=3	HUMAN	12	0.57544	1.64437	0.428549	1.77011	0.376704	1.83654	0.586138	1.5417	0.436516	1.67494	0.383707	1.75388	0.586138	1.41906	0.334195	2.12814	0.549541	1.48594	0.580764	1.43219	0.331131	2.07014	0.539511	1.47231	0.990832	1.44544	0.619441	1.47231	0.946237	1.45881	1.40605	1.51356	0.765597	1.49969	1.23595	1.45881	1.48594	1.49969	0.928966	1.44544
506	21.54	21.54	69.29	65.15	65.15	sp|P28066|PSA5_HUMAN	Proteasome subunit alpha type-5 OS=Homo sapiens GN=PSMA5 PE=1 SV=3	HUMAN	25	0.461318	1.44544	0.666807	1.25892	0.37325	1.64437	0.356451	1.61436	0.539511	1.31826	0.285759	1.87068	0.409261	1.38038	0.363078	1.49969	0.444631	1.27057	0.331131	1.47231	0.291072	1.64437	0.363078	1.33045	0.903649	1.2942	0.809096	1.33045	0.887156	1.5417	0.580764	1.30617	0.501187	1.45881	0.642688	1.28233	1.22462	1.49969	0.92045	1.33045
507	21.53	21.53	45.86	40.24	38.17	sp|Q6X784|ZPBP2_HUMAN	Zona pellucida-binding protein 2 OS=Homo sapiens GN=ZPBP2 PE=2 SV=1	HUMAN	15	0.291072	1.78649	0.405508	1.41906	0.398107	1.44544	0.380189	1.69044	0.524808	1.36773	0.519996	1.36773	0.549541	1.27057	0.436516	1.40605	0.420727	1.48594	0.711214	1.24738	0.570164	1.34276	0.554626	1.40605	1.90546	1.57036	1.5417	1.45881	1.47231	1.40605	1.34276	1.24738	1.02802	1.2942	1.03753	1.22462	1.38038	1.28233	1.03753	1.25892
508	21.42	21.42	43.48	34.78	28.38	sp|P26641|EF1G_HUMAN	Elongation factor 1-gamma OS=Homo sapiens GN=EEF1G PE=1 SV=3	HUMAN	25	0.30761	1.47231	0.328095	1.45881	0.319154	1.41906	0.349945	1.47231	0.376704	1.45881	0.353183	1.48594	0.285759	1.51356	0.226986	1.72187	0.263027	1.57036	0.328095	1.52757	0.260615	1.7378	0.299226	1.59956	0.895365	1.25892	0.717794	1.30617	0.801678	1.24738	0.870964	1.18032	0.704693	1.28233	0.758578	1.22462	0.879022	1.19124	0.724436	1.2942
532	20.65	35.89	48.87	47.74	47.74	sp|Q92526|TCPW_HUMAN	T-complex protein 1 subunit zeta-2 OS=Homo sapiens GN=CCT6B PE=1 SV=5	HUMAN	24	0.405508	1.52757	0.387258	1.58489	0.313329	1.77011	0.448745	1.41906	0.432514	1.45881	0.334195	1.70608	0.376704	1.65959	0.405508	1.57036	0.440555	1.52757	0.428549	1.49969	0.448745	1.47231	0.501187	1.38038	0.963829	1.23595	1.02802	1.27057	1.13763	1.27057	0.903649	1.27057	1.02802	1.22462	1.09648	1.24738	1.22462	1.25892	1.39316	1.33045
535	20.61	30.43	48.77	46.31	46.09	sp|P31150|GDIA_HUMAN	Rab GDP dissociation inhibitor alpha OS=Homo sapiens GN=GDI1 PE=1 SV=2	HUMAN	20	0.169044	2.0893	0.288403	1.75388	0.203236	1.99526	0.231207	1.78649	0.366438	1.64437	0.277971	1.7378	0.363078	1.51356	0.244343	1.8197	0.185353	1.97697	0.465586	1.44544	0.293765	1.77011	0.237684	1.8197	2.208	1.51356	1.24738	1.25892	1.04713	1.36773	1.25892	1.31826	0.772681	1.27057	0.625173	1.31826	1.85353	1.52757	1.10662	1.31826
538	20.5	22.54	56.36	41.82	37.05	sp|P62191|PRS4_HUMAN	26S protease regulatory subunit 4 OS=Homo sapiens GN=PSMC1 PE=1 SV=1	HUMAN	22	0.432514	1.57036	0.416869	1.6293	0.255859	1.97697	0.60256	1.33045	0.57544	1.39316	0.340408	1.7378	0.474242	1.5417	0.487529	1.47231	0.409261	1.69044	0.648634	1.33045	0.672977	1.27057	0.597035	1.35519	1.0666	1.20226	1.14815	1.21339	0.946237	1.21339	1.1695	1.23595	1.15878	1.23595	1.00925	1.21339	1.85353	1.39316	1.90546	1.44544
547	20.2	20.25	57.18	45.34	45.34	sp|Q9BWD1|THIC_HUMAN	Acetyl-CoA acetyltransferase, cytosolic OS=Homo sapiens GN=ACAT2 PE=1 SV=2	HUMAN	12	0.564937	1.5417	0.42462	1.77011	0.49204	1.57036	0.636796	1.45881	0.448745	1.69044	0.554626	1.43219	0.570164	1.49969	0.717794	1.39316	0.724436	1.40605	0.636796	1.45881	0.731139	1.41906	0.772681	1.41906	0.981748	1.35519	1.22462	1.41906	1.33045	1.43219	1.31826	1.61436	1.6293	1.47231	1.47231	1.70608	1.11686	1.39316	1.45881	1.39316
554	20.07	20.07	54.84	40.32	38.94	sp|O60664|PLIN3_HUMAN	Perilipin-3 OS=Homo sapiens GN=PLIN3 PE=1 SV=3	HUMAN	14	0.255859	2.18776	0.679204	1.36773	0.380189	1.70608	0.220801	2.48886	0.636796	1.39316	0.331131	1.92309	0.465586	1.61436	0.49204	1.49969	0.346737	1.95885	0.401791	1.85353	0.448745	1.59956	0.337287	1.99526	1.95885	1.59956	1.99526	1.67494	1.2942	1.31826	0.648634	1.48594	0.691831	1.36773	0.49204	1.70608	1.30617	1.38038	1.36773	1.40605
560	20.03	20.04	43.1	29.49	28.54	sp|P52292|IMA1_HUMAN	Importin subunit alpha-1 OS=Homo sapiens GN=KPNA2 PE=1 SV=1	HUMAN	18	0.390841	1.6293	0.737904	1.28233	0.457088	1.61436	0.383707	1.7378	0.765597	1.2942	0.483059	1.61436	0.816582	1.24738	0.648634	1.31826	0.698232	1.35519	0.824138	1.2942	0.679204	1.33045	0.717794	1.38038	2.10863	1.52757	1.85353	1.52757	1.75388	1.33045	1.05682	1.23595	0.903649	1.22462	0.946237	1.31826	1.65959	1.40605	1.39316	1.36773
561	20.02	20.02	69.27	61.01	61.01	sp|P00492|HPRT_HUMAN	Hypoxanthine-guanine phosphoribosyltransferase OS=Homo sapiens GN=HPRT1 PE=1 SV=2	HUMAN	15	0.222843	1.85353	0.280543	1.61436	0.285759	1.61436	0.237684	1.87068	0.310456	1.59956	0.313329	1.59956	0.334195	1.52757	0.239883	1.72187	0.246604	1.77011	0.380189	1.48594	0.265461	1.67494	0.275423	1.72187	1.5417	1.44544	1.09648	1.33045	1.1272	1.38038	1.27057	1.34276	0.831764	1.34276	0.92045	1.33045	1.23595	1.34276	0.887156	1.33045
571	20	20	58.94	54.37	54.37	sp|P28074|PSB5_HUMAN	Proteasome subunit beta type-5 OS=Homo sapiens GN=PSMB5 PE=1 SV=3	HUMAN	17	0.554626	1.55597	0.322107	1.75388	0.452898	1.55597	0.469894	1.7378	0.283139	1.90546	0.383707	1.7378	0.416869	1.67494	0.505825	1.5417	0.487529	1.57036	0.366438	1.8197	0.461318	1.61436	0.420727	1.72187	0.772681	1.38038	0.887156	1.38038	0.809096	1.41906	1.33045	1.39316	1.51356	1.40605	1.45881	1.39316	1	1.40605	1.21339	1.40605
568	20	20	35.7	31.81	31.81	tr|E9PQ57|E9PQ57_HUMAN	mRNA export factor OS=Homo sapiens GN=RAE1 PE=2 SV=1	HUMAN	13	0.413047	1.58489	0.483059	1.48594	0.483059	1.49969	0.501187	1.48594	0.60256	1.36773	0.608135	1.36773	0.586138	1.31826	0.487529	1.47231	0.698232	1.25892	0.737904	1.23595	0.608135	1.34276	0.879022	1.23595	1.44544	1.41906	1.21339	1.2942	1.72187	1.47231	1.21339	1.33045	0.981748	1.23595	1.47231	1.39316	1.22462	1.36773	1.00925	1.24738
578	19.71	19.71	43.62	32.45	32.45	sp|Q9HB07|MYG1_HUMAN	UPF0160 protein MYG1, mitochondrial OS=Homo sapiens GN=C12orf10 PE=1 SV=2	HUMAN	14	0.428549	1.44544	0.452898	1.30617	0.413047	1.40605	0.444631	1.44544	0.469894	1.31826	0.42462	1.43219	0.331131	1.64437	0.440555	1.43219	0.452898	1.39316	0.349945	1.61436	0.461318	1.41906	0.474242	1.38038	0.751623	1.33045	1.04713	1.24738	1.01859	1.23595	0.711214	1.39316	0.990832	1.2942	0.972747	1.23595	0.794328	1.31826	1.11686	1.25892
581	19.63	19.63	58.04	51.37	45.88	sp|P25788|PSA3_HUMAN	Proteasome subunit alpha type-3 OS=Homo sapiens GN=PSMA3 PE=1 SV=2	HUMAN	21	0.597035	1.43219	0.679204	1.23595	0.570164	1.40605	0.666807	1.35519	0.765597	1.23595	0.642688	1.34276	0.608135	1.28233	0.57544	1.38038	0.586138	1.33045	0.672977	1.2942	0.636796	1.34276	0.648634	1.31826	1.01859	1.27057	0.946237	1.25892	0.990832	1.38038	0.862979	1.24738	0.824138	1.28233	0.83946	1.25892	1.01859	1.27057	0.954993	1.25892
583	19.6	19.6	48.61	41.2	38.43	sp|P23284|PPIB_HUMAN	Peptidyl-prolyl cis-trans isomerase B OS=Homo sapiens GN=PPIB PE=1 SV=2	HUMAN	14	0.275423	1.92309	0.363078	1.55597	0.244343	1.97697	0.319154	1.88799	0.432514	1.49969	0.267917	2.07014	0.452898	1.41906	0.366438	1.49969	0.291072	1.69044	0.519996	1.40605	0.420727	1.49969	0.331131	1.69044	1.67494	1.51356	1.38038	1.45881	1.03753	1.27057	1.22462	1.22462	0.972747	1.20226	0.751623	1.24738	1.8197	1.48594	1.55597	1.47231
587	19.49	19.53	31.84	21.19	16.61	sp|P55884-2|EIF3B_HUMAN	Isoform 2 of Eukaryotic translation initiation factor 3 subunit B OS=Homo sapiens GN=EIF3B	HUMAN	11	0.717794	1.36773	0.711214	1.34276	0.685488	1.35519	0.519996	1.38038	0.515229	1.39316	0.49204	1.43219	0.737904	1.31826	0.474242	1.70608	0.60256	1.45881	0.529663	1.39316	0.343558	1.80302	0.428549	1.5417	1.02802	1.31826	0.654636	1.49969	0.862979	1.58489	1.03753	1.31826	0.648634	1.52757	0.847227	1.34276	1.09648	1.34276	0.691831	1.45881
588	19.46	19.62	54.87	40.26	36.36	sp|O95861|BPNT1_HUMAN	3'(2'),5'-bisphosphate nucleotidase 1 OS=Homo sapiens GN=BPNT1 PE=1 SV=1	HUMAN	14	0.30479	1.80302	0.432514	1.49969	0.337287	1.67494	0.285759	1.87068	0.409261	1.52757	0.325087	1.69044	0.416869	1.55597	0.420727	1.48594	0.474242	1.38038	0.383707	1.6293	0.398107	1.51356	0.448745	1.40605	1.31826	1.27057	1.36773	1.33045	1.55597	1.43219	0.946237	1.23595	0.937562	1.24738	1.1272	1.24738	1.18032	1.23595	1.22462	1.25892
590	19.43	19.43	79.14	69.52	69.52	sp|P30086|PEBP1_HUMAN	Phosphatidylethanolamine-binding protein 1 OS=Homo sapiens GN=PEBP1 PE=1 SV=3	HUMAN	18	0.255859	1.59956	0.296483	1.47231	0.283139	1.70608	0.222843	1.72187	0.258226	1.59956	0.260615	1.75388	0.283139	1.70608	0.346737	1.41906	0.293765	1.65959	0.248886	1.8197	0.30479	1.49969	0.299226	1.57036	1.21339	1.28233	1.65959	1.47231	1.41906	1.27057	0.903649	1.34276	1.1695	1.21339	1.09648	1.2942	1.02802	1.21339	1.25892	1.36773
605	18.81	19.6	41.76	34.12	34.12	sp|P25685|DNJB1_HUMAN	DnaJ homolog subfamily B member 1 OS=Homo sapiens GN=DNAJB1 PE=1 SV=4	HUMAN	14	0.239883	1.94089	0.57544	1.31826	0.457088	1.49969	0.246604	1.88799	0.57544	1.31826	0.452898	1.51356	0.483059	1.47231	0.253513	2.01372	0.444631	1.57036	0.483059	1.47231	0.258226	1.97697	0.448745	1.5417	1.99526	1.41906	1.07647	1.40605	1.83654	1.33045	0.816582	1.27057	0.416869	1.7378	0.758578	1.34276	1.04713	1.22462	0.539511	1.47231
609	18.66	18.66	44.78	31.3	31.3	sp|Q9UJW0|DCTN4_HUMAN	Dynactin subunit 4 OS=Homo sapiens GN=DCTN4 PE=1 SV=1	HUMAN	11	0.328095	1.8197	0.432514	1.58489	0.534564	1.39316	0.405508	1.64437	0.534564	1.45881	0.648634	1.36773	0.474242	1.52757	0.487529	1.48594	0.401791	1.6293	0.586138	1.40605	0.591562	1.40605	0.501187	1.48594	1.48594	1.51356	1.55597	1.55597	1.21339	1.40605	1.0666	1.33045	1.11686	1.35519	0.903649	1.31826	0.912011	1.35519	0.928966	1.34276
616	18.5	18.5	49.58	35.44	32.91	sp|P48637|GSHB_HUMAN	Glutathione synthetase OS=Homo sapiens GN=GSS PE=1 SV=1	HUMAN	10	0.328095	1.7378	0.394457	1.65959	0.363078	1.8197	0.255859	1.90546	0.310456	1.77011	0.296483	1.90546	0.331131	1.88799	0.440555	1.69044	0.49204	1.59956	0.267917	1.94089	0.366438	1.78649	0.405508	1.64437	1.08643	2.67917	1.44544	1.64437	1.69044	1.52757	0.83946	1.61436	1.08643	1.51356	1.28233	1.45881	0.92045	1.43219	1.25892	1.48594
618	18.49	18.49	39.76	34.42	28.19	sp|P37837|TALDO_HUMAN	Transaldolase OS=Homo sapiens GN=TALDO1 PE=1 SV=2	HUMAN	11	0.383707	1.61436	0.570164	1.34276	0.57544	1.27057	0.405508	1.58489	0.60256	1.31826	0.608135	1.27057	0.436516	1.55597	0.432514	1.40605	0.452898	1.47231	0.469894	1.52757	0.457088	1.39316	0.47863	1.48594	1.20226	1.35519	1.11686	1.33045	1.20226	1.34276	0.765597	1.35519	0.744732	1.30617	0.787046	1.33045	0.772681	1.35519	0.744732	1.27057
619	18.49	18.49	47.65	38.26	35.91	sp|P25311|ZA2G_HUMAN	Zinc-alpha-2-glycoprotein OS=Homo sapiens GN=AZGP1 PE=1 SV=2	HUMAN	11	0.251189	1.61436	0.376704	1.61436	0.47863	1.5417	0.190546	1.8197	0.267917	1.90546	0.349945	1.7378	0.758578	1.33045	0.809096	1.31826	0.440555	1.34276	0.554626	1.43219	0.597035	1.39316	0.319154	1.47231	2.88403	1.48594	3.19154	1.52757	1.67494	1.40605	2.01372	1.52757	2.10863	1.5417	1.04713	1.41906	1.59956	1.48594	1.72187	1.52757
620	18.48	18.49	53.05	35.68	32.63	sp|Q8WW22-2|DNJA4_HUMAN	Isoform 2 of DnaJ homolog subfamily A member 4 OS=Homo sapiens GN=DNAJA4	HUMAN	12	0.280543	2.24905	0.436516	1.6293	0.420727	1.6293	0.452898	1.97697	0.751623	1.35519	0.691831	1.41906	0.559758	1.49969	0.319154	1.97697	0.549541	1.40605	0.937562	1.31826	0.524808	1.72187	0.92045	1.27057	1.97697	1.70608	1.15878	1.34276	1.97697	1.8197	1.24738	1.30617	0.704693	1.44544	1.18032	1.2942	1.35519	1.30617	0.794328	1.34276
622	18.45	18.45	28.54	23.95	23.75	sp|P37198|NUP62_HUMAN	Nuclear pore glycoprotein p62 OS=Homo sapiens GN=NUP62 PE=1 SV=3	HUMAN	14	0.597035	1.33045	0.316228	1.99526	0.524808	1.44544	0.613762	1.34276	0.30479	2.14783	0.510505	1.52757	0.301995	1.8197	0.496592	1.45881	0.369828	1.75388	0.301995	1.88799	0.529663	1.41906	0.353183	1.88799	0.452898	1.72187	0.855067	1.31826	0.57544	1.6293	0.83946	1.47231	1.7378	1.7378	1.1272	1.41906	0.613762	1.34276	1.01859	1.31826
629	18.3	18.3	44.21	42.49	41.63	tr|B5MDF5|B5MDF5_HUMAN	GTP-binding nuclear protein Ran OS=Homo sapiens GN=RAN PE=2 SV=1	HUMAN	12	0.288403	1.75388	0.359749	1.58489	0.207014	2.12814	0.409261	1.5417	0.515229	1.41906	0.291072	1.87068	0.319154	1.80302	0.349945	1.6293	0.465586	1.43219	0.496592	1.48594	0.501187	1.44544	0.654636	1.30617	1.24738	1.31826	1.20226	1.28233	1.6293	1.41906	0.928966	1.28233	0.937562	1.28233	1.27057	1.35519	1.65959	1.41906	1.77011	1.52757
631	18.25	20.12	44.44	30.03	30.03	tr|B4E022|B4E022_HUMAN	Transketolase OS=Homo sapiens GN=TKT PE=2 SV=1	HUMAN	10	0.283139	2.01372	0.570164	1.52757	0.519996	1.59956	0.242103	2.10863	0.487529	1.5417	0.448745	1.64437	0.544503	1.67494	0.461318	1.67494	0.448745	1.65959	0.474242	1.69044	0.390841	1.75388	0.387258	1.61436	2.01372	1.61436	1.58489	1.49969	1.75388	1.85353	0.954993	1.5417	0.801678	1.47231	0.758578	1.48594	1.03753	1.49969	0.928966	1.59956
640	18.12	18.28	35.16	28.42	26.32	sp|Q01518|CAP1_HUMAN	Adenylyl cyclase-associated protein 1 OS=Homo sapiens GN=CAP1 PE=1 SV=5	HUMAN	11	0.322107	1.69044	0.401791	1.45881	0.496592	1.41906	0.316228	1.80302	0.420727	1.47231	0.544503	1.36773	0.356451	1.67494	0.394457	1.40605	0.280543	1.83654	0.380189	1.65959	0.409261	1.41906	0.301995	1.80302	1.08643	1.25892	1.33045	1.43219	0.946237	1.24738	0.92045	1.28233	1.03753	1.27057	0.737904	1.34276	0.654636	1.45881	0.737904	1.24738
642	18.1	20.32	48.5	41.32	41.32	sp|P07195|LDHB_HUMAN	L-lactate dehydrogenase B chain OS=Homo sapiens GN=LDHB PE=1 SV=2	HUMAN	16	0.340408	1.69044	0.291072	1.69044	0.383707	1.45881	0.380189	1.61436	0.322107	1.70608	0.428549	1.43219	0.409261	1.5417	0.265461	1.80302	0.356451	1.55597	0.461318	1.5417	0.296483	1.7378	0.398107	1.49969	1.25892	1.41906	0.824138	1.39316	1.02802	1.33045	1.41906	1.39316	0.862979	1.35519	1.20226	1.35519	1.07647	1.35519	0.672977	1.44544
644	18.07	18.09	43.75	38.92	34.66	sp|P40925-3|MDHC_HUMAN	Isoform 3 of Malate dehydrogenase, cytoplasmic OS=Homo sapiens GN=MDH1	HUMAN	13	0.244343	1.65959	0.401791	1.45881	0.487529	1.36773	0.310456	1.49969	0.524808	1.33045	0.619441	1.2942	0.401791	1.39316	0.42462	1.38038	0.275423	1.45881	0.505825	1.2942	0.534564	1.30617	0.356451	1.31826	1.61436	1.39316	1.7378	1.39316	1.11686	1.35519	0.990832	1.28233	1.00925	1.27057	0.630957	1.25892	0.787046	1.27057	0.855067	1.24738
647	18.06	18.06	61.96	32.34	32.34	tr|Q5LJA9|Q5LJA9_HUMAN	Ubiquitin carboxyl-terminal hydrolase isozyme L5 (Fragment) OS=Homo sapiens GN=UCHL5 PE=2 SV=1	HUMAN	10	0.380189	1.57036	0.597035	1.43219	0.564937	1.45881	0.299226	1.77011	0.510505	1.51356	0.496592	1.51356	0.636796	1.45881	0.559758	1.44544	0.47863	1.40605	0.554626	1.52757	0.474242	1.55597	0.401791	1.49969	1.6293	1.35519	1.49969	1.30617	1.11686	1.39316	1.03753	1.2942	0.862979	1.47231	0.77983	1.31826	1.11686	1.2942	0.92045	1.39316
648	18.04	18.2	55.6	44.77	44.77	sp|Q99436|PSB7_HUMAN	Proteasome subunit beta type-7 OS=Homo sapiens GN=PSMB7 PE=1 SV=1	HUMAN	12	0.149969	1.99526	0.539511	1.43219	0.440555	1.45881	0.145881	2.42103	0.529663	1.61436	0.444631	1.59956	0.30479	1.5417	0.401791	1.6293	0.613762	1.36773	0.277971	1.8197	0.448745	1.72187	0.586138	1.5417	2.01372	1.64437	3.22107	1.64437	3.80189	1.75388	0.519996	1.35519	0.751623	1.39316	1.03753	1.30617	0.672977	1.31826	0.895365	1.44544
652	18.02	18.02	82.32	64.64	64.64	sp|P84077|ARF1_HUMAN	ADP-ribosylation factor 1 OS=Homo sapiens GN=ARF1 PE=1 SV=2	HUMAN	19	0.648634	1.35519	0.636796	1.27057	0.515229	1.39316	0.744732	1.33045	0.717794	1.31826	0.597035	1.34276	0.591562	1.33045	0.539511	1.40605	0.436516	1.58489	0.679204	1.31826	0.630957	1.2942	0.496592	1.5417	0.903649	1.2942	0.801678	1.27057	0.642688	1.44544	0.946237	1.23595	0.831764	1.28233	0.666807	1.43219	1.14815	1.27057	1.01859	1.27057
651	18.02	18.02	44.01	36.49	36.49	sp|Q9NR45|SIAS_HUMAN	Sialic acid synthase OS=Homo sapiens GN=NANS PE=1 SV=2	HUMAN	15	0.42462	1.85353	0.642688	1.39316	0.636796	1.39316	0.474242	1.69044	0.691831	1.36773	0.724436	1.27057	0.855067	1.24738	0.801678	1.31826	0.672977	1.40605	0.928966	1.21339	0.870964	1.28233	0.737904	1.34276	1.90546	1.58489	1.83654	1.5417	1.51356	1.40605	1.30617	1.28233	1.23595	1.23595	1.02802	1.22462	1.30617	1.24738	1.21339	1.22462
650	18.02	18.02	40.53	31.31	31.31	sp|P07339|CATD_HUMAN	Cathepsin D OS=Homo sapiens GN=CTSD PE=1 SV=1	HUMAN	9	0.280543	1.77011	0.42462	1.55597	0.291072	1.78649	0.313329	1.70608	0.539511	1.40605	0.334195	1.69044	0.461318	1.52757	0.340408	1.80302	0.510505	1.47231	0.559758	1.43219	0.42462	1.61436	0.685488	1.36773	1.85353	1.55597	1.19124	1.57036	2.12814	1.69044	1.09648	1.39316	0.77983	1.45881	1.30617	1.44544	1.61436	1.44544	1.1695	1.5417
654	18.01	18.01	42.06	38.32	36.14	sp|A6NDG6|PGP_HUMAN	Phosphoglycolate phosphatase OS=Homo sapiens GN=PGP PE=1 SV=1	HUMAN	13	0.49204	1.51356	0.510505	1.35519	0.636796	1.28233	0.564937	1.40605	0.57544	1.33045	0.731139	1.22462	0.457088	1.52757	0.564937	1.34276	0.559758	1.35519	0.519996	1.47231	0.648634	1.25892	0.636796	1.30617	0.92045	1.28233	1.10662	1.24738	1.09648	1.23595	0.912011	1.27057	1.11686	1.22462	1.09648	1.20226	0.717794	1.35519	0.870964	1.21339
670	17.85	17.85	67.2	62.96	62.96	sp|Q99497|PARK7_HUMAN	Protein DJ-1 OS=Homo sapiens GN=PARK7 PE=1 SV=2	HUMAN	14	0.17378	1.85353	0.246604	1.64437	0.260615	1.59956	0.20893	1.83654	0.301995	1.61436	0.322107	1.55597	0.248886	1.69044	0.331131	1.43219	0.369828	1.41906	0.30479	1.64437	0.409261	1.38038	0.469894	1.35519	1.55597	1.33045	1.99526	1.47231	2.24905	1.51356	1.00925	1.23595	1.38038	1.33045	1.51356	1.34276	0.972747	1.45881	1.30617	1.2942
675	17.7	17.71	47.53	42.9	42.9	sp|P51665|PSMD7_HUMAN	26S proteasome non-ATPase regulatory subunit 7 OS=Homo sapiens GN=PSMD7 PE=1 SV=2	HUMAN	14	0.448745	1.49969	0.539511	1.31826	0.57544	1.47231	0.440555	1.48594	0.534564	1.36773	0.57544	1.43219	0.49204	1.5417	0.440555	1.48594	0.717794	1.33045	0.501187	1.47231	0.432514	1.44544	0.731139	1.2942	1.13763	1.2942	0.937562	1.2942	1.5417	1.31826	0.946237	1.31826	0.801678	1.31826	1.38038	1.33045	0.847227	1.30617	0.772681	1.2942
685	17.4	17.4	39.1	29.89	27.64	tr|A8MU28|A8MU28_HUMAN	NEDD8-activating enzyme E1 regulatory subunit OS=Homo sapiens GN=NAE1 PE=2 SV=1	HUMAN	10	0.724436	1.44544	0.586138	1.43219	0.751623	1.39316	0.737904	1.40605	0.608135	1.25892	0.765597	1.33045	0.636796	1.40605	0.544503	1.55597	0.505825	1.61436	0.648634	1.38038	0.559758	1.51356	0.510505	1.6293	0.855067	1.41906	0.744732	1.44544	0.672977	1.52757	1.08643	1.34276	0.946237	1.43219	0.831764	1.49969	0.831764	1.35519	0.717794	1.48594
695	17.2	17.24	32.68	25.79	25.79	sp|Q9Y285|SYFA_HUMAN	Phenylalanine--tRNA ligase alpha subunit OS=Homo sapiens GN=FARSA PE=1 SV=3	HUMAN	13	0.291072	2.1677	0.580764	1.6293	0.586138	1.58489	0.296483	2.22844	0.608135	1.64437	0.613762	1.5417	0.660694	1.49969	0.359749	2.05116	0.452898	1.77011	0.685488	1.45881	0.37325	2.07014	0.461318	1.8197	2.35505	2.03236	1.2942	1.67494	1.52757	1.65959	1.13763	1.5417	0.60256	1.70608	0.794328	1.55597	1.11686	1.52757	0.597035	1.78649
700	17.09	21.63	51.93	37.45	31.85	sp|O94788|AL1A2_HUMAN	Retinal dehydrogenase 2 OS=Homo sapiens GN=ALDH1A2 PE=1 SV=3	HUMAN	14	0.267917	1.87068	0.231207	2.03236	0.328095	1.80302	0.263027	1.78649	0.214783	2.01372	0.301995	1.80302	0.346737	1.78649	0.346737	1.77011	0.267917	1.92309	0.334195	1.72187	0.301995	1.85353	0.283139	1.69044	1.40605	1.47231	1.47231	1.49969	1.21339	1.59956	1.52757	1.49969	1.58489	1.52757	1.27057	1.55597	1.07647	1.45881	1.04713	1.44544
704	17	17	36.77	30.94	30.94	sp|P02743|SAMP_HUMAN	Serum amyloid P-component OS=Homo sapiens GN=APCS PE=1 SV=2	HUMAN	24	0.505825	1.39316	0.534564	1.34276	0.487529	1.33045	0.416869	1.52757	0.452898	1.44544	0.416869	1.41906	0.564937	1.2942	0.288403	1.85353	0.444631	1.39316	0.474242	1.40605	0.237684	2.07014	0.387258	1.47231	1.10662	1.19124	0.534564	1.48594	0.870964	1.20226	1.00925	1.2942	0.505825	1.5417	0.794328	1.18032	1.11686	1.15878	0.539511	1.59956
711	16.72	16.72	51.59	38.63	38.63	sp|P54727|RD23B_HUMAN	UV excision repair protein RAD23 homolog B OS=Homo sapiens GN=RAD23B PE=1 SV=1	HUMAN	17	0.165959	1.65959	0.220801	1.47231	0.205116	1.41906	0.190546	1.61436	0.263027	1.40605	0.251189	1.35519	0.291072	1.41906	0.291072	1.47231	0.253513	1.45881	0.356451	1.35519	0.349945	1.41906	0.30761	1.41906	1.92309	1.39316	1.90546	1.30617	1.57036	1.30617	1.34276	1.25892	1.38038	1.24738	1.15878	1.22462	1.40605	1.22462	1.48594	1.58489
716	16.66	16.67	51.35	31.88	30.23	sp|P34896|GLYC_HUMAN	Serine hydroxymethyltransferase, cytosolic OS=Homo sapiens GN=SHMT1 PE=1 SV=1	HUMAN	13	0.580764	1.39316	0.666807	1.43219	0.544503	1.51356	0.380189	1.58489	0.47863	1.49969	0.380189	1.59956	0.685488	1.48594	0.570164	1.70608	0.465586	1.64437	0.487529	1.5417	0.42462	1.75388	0.322107	1.8197	1.21339	1.41906	1.07647	1.55597	0.824138	1.43219	1.02802	1.34276	0.870964	1.48594	0.642688	1.51356	1.33045	1.35519	1.19124	1.48594
719	16.59	16.6	13.13	6.166	5.311	tr|J3KP29|J3KP29_HUMAN	Nuclear pore complex protein Nup98-Nup96 OS=Homo sapiens GN=NUP98 PE=2 SV=1	HUMAN	9	0.613762	1.51356	0.343558	2.14783	0.515229	1.80302	0.625173	1.36773	0.343558	2.14783	0.519996	1.78649	0.539511	1.75388	0.440555	1.90546	0.660694	1.64437	0.549541	1.59956	0.436516	1.92309	0.642688	1.69044	0.870964	1.55597	0.679204	1.7378	1.04713	1.58489	1.45881	1.6293	1.04713	2.37684	2.05116	1.90546	1.02802	1.5417	0.816582	1.57036
724	16.42	16.42	58.22	52	49.33	tr|K7EQ02|K7EQ02_HUMAN	DAZ-associated protein 1 (Fragment) OS=Homo sapiens GN=DAZAP1 PE=2 SV=1	HUMAN	17	0.224906	1.97697	0.387258	1.39316	0.30761	1.61436	0.363078	1.65959	0.564937	1.33045	0.457088	1.44544	0.353183	1.52757	0.293765	1.59956	0.293765	1.65959	0.524808	1.36773	0.432514	1.44544	0.42462	1.48594	1.6293	1.57036	1.25892	1.40605	1.27057	1.40605	0.92045	1.28233	0.744732	1.35519	0.711214	1.41906	1.20226	1.33045	0.928966	1.28233
725	16.41	16.43	60.77	51.15	46.54	sp|P00918|CAH2_HUMAN	Carbonic anhydrase 2 OS=Homo sapiens GN=CA2 PE=1 SV=2	HUMAN	13	0.253513	1.69044	0.285759	1.5417	0.331131	1.5417	0.237684	1.78649	0.275423	1.58489	0.313329	1.61436	0.409261	1.41906	0.299226	1.64437	0.343558	1.51356	0.390841	1.47231	0.288403	1.67494	0.331131	1.49969	1.6293	1.40605	1.02802	1.57036	1.36773	1.33045	1.47231	1.31826	1.05682	2.58226	1.14815	1.35519	1.27057	1.33045	0.855067	1.36773
727	16.37	17.45	66.92	66.92	66.92	sp|P62244|RS15A_HUMAN	40S ribosomal protein S15a OS=Homo sapiens GN=RPS15A PE=1 SV=2	HUMAN	13	0.731139	1.35519	0.534564	1.43219	0.524808	1.48594	0.648634	1.33045	0.465586	1.41906	0.457088	1.47231	0.801678	1.30617	0.903649	1.2942	0.564937	1.2942	0.679204	1.30617	0.77983	1.2942	0.465586	1.30617	1.07647	1.33045	1.28233	1.36773	0.751623	1.35519	1.57036	1.45881	1.67494	1.39316	1.03753	1.47231	1.48594	1.44544	1.64437	1.41906
728	16.34	16.34	31.93	19.96	19.96	sp|Q9H3G5|CPVL_HUMAN	Probable serine carboxypeptidase CPVL OS=Homo sapiens GN=CPVL PE=1 SV=2	HUMAN	11	0.524808	1.48594	0.519996	1.45881	0.608135	1.38038	0.539511	1.48594	0.534564	1.41906	0.625173	1.39316	0.401791	1.6293	0.625173	1.38038	0.428549	1.70608	0.428549	1.57036	0.642688	1.36773	0.440555	1.70608	0.809096	2.0893	1.22462	1.39316	0.870964	2.26987	0.816582	1.47231	1.21339	1.30617	0.862979	1.41906	0.698232	1.5417	1.03753	1.31826
775	15.71	15.71	59.94	47.95	47.95	tr|J3KPV7|J3KPV7_HUMAN	3-mercaptopyruvate sulfurtransferase OS=Homo sapiens GN=MPST PE=2 SV=1	HUMAN	12	0.331131	1.5417	0.436516	1.48594	0.564937	1.40605	0.356451	1.5417	0.483059	1.45881	0.625173	1.38038	0.42462	1.35519	0.539511	1.34276	0.474242	1.41906	0.483059	1.33045	0.608135	1.31826	0.539511	1.35519	1.31826	1.36773	1.8197	1.48594	1.45881	1.31826	0.990832	1.40605	1.27057	1.40605	1.09648	1.31826	0.744732	1.36773	0.990832	1.45881
783	15.48	15.48	48.94	41.49	41.49	sp|P10768|ESTD_HUMAN	S-formylglutathione hydrolase OS=Homo sapiens GN=ESD PE=1 SV=2	HUMAN	14	0.751623	1.49969	0.416869	1.69044	0.42462	1.59956	0.519996	1.57036	0.283139	1.94089	0.280543	1.85353	0.60256	1.51356	0.390841	1.85353	0.758578	1.51356	0.416869	1.6293	0.291072	1.97697	0.519996	1.38038	0.717794	1.70608	0.501187	1.80302	0.990832	1.55597	1.40605	1.6293	0.981748	1.51356	1.83654	1.75388	1.47231	1.57036	0.937562	1.6293
788	15.4	15.4	29.8	23.57	20.03	sp|Q9Y303-3|NAGA_HUMAN	Isoform 3 of Putative N-acetylglucosamine-6-phosphate deacetylase OS=Homo sapiens GN=AMDHD2	HUMAN	8	0.666807	1.44544	0.554626	1.59956	0.591562	1.51356	0.717794	1.45881	0.597035	1.59956	0.636796	1.52757	0.474242	1.65959	0.744732	1.47231	0.591562	1.49969	0.505825	1.69044	0.801678	1.44544	0.648634	1.35519	0.679204	1.6293	1.10662	1.38038	0.879022	1.44544	0.847227	1.49969	1.34276	1.51356	1.07647	1.48594	0.77983	1.5417	1.24738	1.43219
793	15.24	15.24	43.51	27.41	24.69	sp|P50579|MAP2_HUMAN	Methionine aminopeptidase 2 OS=Homo sapiens GN=METAP2 PE=1 SV=1	HUMAN	8	0.501187	1.61436	0.363078	2.03236	0.60256	1.58489	0.356451	1.72187	0.270396	2.1677	0.465586	1.61436	0.539511	1.48594	0.619441	1.61436	0.401791	1.85353	0.401791	1.52757	0.483059	1.64437	0.337287	1.77011	1.09648	1.58489	1.19124	1.55597	0.77983	1.61436	1.47231	2.03236	1.90546	1.88799	1.28233	1.80302	0.765597	2.55859	1.01859	1.58489
799	15.07	17.15	59.18	44.94	38.92	sp|P15121|ALDR_HUMAN	Aldose reductase OS=Homo sapiens GN=AKR1B1 PE=1 SV=3	HUMAN	12	0.625173	1.51356	0.731139	1.41906	0.60256	1.41906	0.539511	1.5417	0.654636	1.41906	0.534564	1.49969	0.510505	1.70608	0.248886	2.48886	0.648634	1.44544	0.452898	1.75388	0.229087	2.46604	0.57544	1.51356	0.765597	1.6293	0.409261	1.92309	0.972747	1.45881	0.672977	1.6293	0.319154	2.35505	0.870964	1.44544	0.816582	1.55597	0.401791	2.10863
801	15.02	15.02	48.66	35.61	32.34	sp|P48729|KC1A_HUMAN	Casein kinase I isoform alpha OS=Homo sapiens GN=CSNK1A1 PE=1 SV=2	HUMAN	9	0.416869	1.80302	0.452898	1.80302	0.444631	1.61436	0.42462	1.75388	0.444631	1.83654	0.457088	1.57036	0.717794	1.23595	0.30761	2.10863	0.359749	1.88799	0.731139	1.39316	0.331131	1.95885	0.366438	1.88799	1.7378	1.65959	0.711214	1.48594	0.870964	1.44544	1.57036	1.65959	0.580764	1.61436	0.787046	1.44544	1.61436	1.52757	0.711214	1.57036
810	14.83	14.83	40.05	35.93	34.1	sp|Q8N6Q3|CD177_HUMAN	CD177 antigen OS=Homo sapiens GN=CD177 PE=1 SV=2	HUMAN	16	0.283139	1.99526	0.636796	1.52757	0.272898	2.14783	0.244343	2.07014	0.564937	1.51356	0.263027	2.0893	0.717794	1.58489	0.666807	1.59956	0.465586	1.59956	0.630957	1.61436	0.597035	1.6293	0.380189	1.65959	2.65461	1.99526	2.51189	1.99526	1.77011	1.95885	1.11686	1.59956	1.03753	1.75388	0.685488	1.57036	2.77971	2.12814	2.37684	1.92309
811	14.82	16.15	27.06	23.8	23.8	sp|O00505|IMA4_HUMAN	Importin subunit alpha-4 OS=Homo sapiens GN=KPNA3 PE=1 SV=2	HUMAN	9	0.214783	2.88403	0.539511	1.57036	0.296483	2.07014	0.222843	2.48886	0.510505	1.5417	0.260615	2.10863	0.586138	1.7378	0.369828	1.87068	0.60256	1.48594	0.544503	1.67494	0.337287	1.85353	0.564937	1.52757	2.44343	1.95885	1.6293	1.90546	2.72898	2.44343	1.05682	1.8197	0.772681	1.72187	1.13763	1.58489	2.01372	1.67494	1.39316	1.72187
813	14.79	14.79	81.82	72.73	72.73	sp|P00441|SODC_HUMAN	Superoxide dismutase [Cu-Zn] OS=Homo sapiens GN=SOD1 PE=1 SV=2	HUMAN	25	0.15417	1.70608	0.201372	1.45881	0.118032	1.67494	0.121339	1.75388	0.164437	1.49969	0.104713	1.61436	0.12942	1.80302	0.253513	1.35519	0.197697	1.5417	0.110662	1.75388	0.197697	1.38038	0.152757	1.59956	0.937562	1.2942	1.78649	1.6293	1.33045	1.31826	0.586138	1.45881	1.24738	1.27057	0.946237	1.27057	1.11686	1.5417	2.31206	1.44544
817	14.68	14.73	53.11	28.06	24.25	tr|B4DVY1|B4DVY1_HUMAN	Eukaryotic translation initiation factor 3 subunit D OS=Homo sapiens GN=EIF3D PE=2 SV=1	HUMAN	8	0.60256	1.36773	0.591562	1.45881	0.625173	1.64437	0.444631	1.49969	0.436516	1.6293	0.487529	1.75388	0.619441	1.49969	0.963829	1.36773	0.642688	1.45881	0.457088	1.67494	0.666807	1.40605	0.428549	1.80302	1.01859	1.51356	1.57036	1.38038	1.04713	1.34276	1.03753	1.58489	1.58489	1.47231	1.03753	1.35519	0.981748	1.48594	1.48594	1.67494
822	14.64	14.64	61.08	55.67	52.71	sp|Q9BVM2|DPCD_HUMAN	Protein DPCD OS=Homo sapiens GN=DPCD PE=1 SV=2	HUMAN	13	0.313329	1.80302	0.487529	1.45881	0.390841	1.7378	0.369828	1.75388	0.625173	1.34276	0.501187	1.55597	0.387258	1.69044	0.260615	1.92309	0.524808	1.36773	0.505825	1.48594	0.325087	1.78649	0.660694	1.2942	1.22462	1.27057	0.765597	1.28233	1.70608	1.49969	0.794328	1.28233	0.505825	1.48594	1.0666	1.23595	1.03753	1.45881	0.608135	1.33045
829	14.49	14.49	50.96	44.44	40.23	sp|P25789|PSA4_HUMAN	Proteasome subunit alpha type-4 OS=Homo sapiens GN=PSMA4 PE=1 SV=1	HUMAN	18	0.387258	1.57036	0.432514	1.48594	0.337287	1.59956	0.413047	1.57036	0.465586	1.47231	0.356451	1.61436	0.496592	1.35519	0.398107	1.47231	0.21677	1.83654	0.529663	1.38038	0.428549	1.44544	0.224906	1.87068	1.2942	1.34276	1.0666	1.30617	0.559758	1.40605	1.10662	1.28233	0.887156	1.27057	0.483059	1.36773	1.48594	1.35519	1.23595	1.31826
837	14.35	14.36	35.85	28.93	27.04	sp|Q92820|GGH_HUMAN	Gamma-glutamyl hydrolase OS=Homo sapiens GN=GGH PE=1 SV=2	HUMAN	15	0.296483	1.8197	0.487529	1.41906	0.356451	1.58489	0.340408	1.78649	0.597035	1.35519	0.457088	1.45881	0.544503	1.30617	0.224906	1.99526	0.275423	1.69044	0.648634	1.33045	0.280543	1.80302	0.337287	1.55597	1.94089	1.64437	0.824138	1.28233	0.972747	1.5417	1.11686	1.28233	0.444631	1.65959	0.580764	1.34276	1.55597	1.40605	0.691831	1.38038
839	14.24	14.24	32.58	28.9	26.63	sp|P22626|ROA2_HUMAN	Heterogeneous nuclear ribonucleoproteins A2/B1 OS=Homo sapiens GN=HNRNPA2B1 PE=1 SV=2	HUMAN	9	0.534564	1.39316	0.416869	1.48594	0.37325	1.58489	0.539511	1.39316	0.42462	1.49969	0.366438	1.6293	0.343558	1.69044	0.405508	1.49969	0.139316	2.72898	0.334195	1.75388	0.413047	1.49969	0.144544	2.67917	0.625173	1.44544	0.744732	1.33045	0.242103	2.35505	0.801678	1.34276	0.990832	1.30617	0.285759	2.31206	0.912011	1.30617	1.11686	1.30617
842	14.19	14.19	44.33	26.33	26.33	sp|O15144|ARPC2_HUMAN	Actin-related protein 2/3 complex subunit 2 OS=Homo sapiens GN=ARPC2 PE=1 SV=1	HUMAN	9	0.666807	1.43219	0.666807	1.48594	0.685488	1.41906	0.691831	1.38038	0.711214	1.28233	0.685488	1.47231	0.787046	1.35519	0.501187	1.72187	0.765597	1.44544	0.801678	1.41906	0.519996	1.75388	0.794328	1.44544	1.13763	1.44544	0.711214	1.61436	1.1272	1.40605	1.13763	1.40605	0.711214	1.57036	1.14815	1.39316	1.11686	1.48594	0.717794	1.55597
871	14	14	57.2	41.67	41.67	sp|P28070|PSB4_HUMAN	Proteasome subunit beta type-4 OS=Homo sapiens GN=PSMB4 PE=1 SV=4	HUMAN	21	0.310456	1.38038	0.349945	1.34276	0.165959	1.67494	0.244343	1.40605	0.291072	1.35519	0.139316	1.67494	0.263027	1.48594	0.343558	1.38038	0.133045	1.55597	0.207014	1.51356	0.272898	1.40605	0.107647	1.59956	0.801678	1.39316	1.10662	1.2942	0.349945	1.52757	0.630957	1.43219	0.954993	1.28233	0.359749	1.43219	1.6293	1.40605	1.94089	1.41906
877	14	14	50	50	50	tr|J3KQ18|J3KQ18_HUMAN	D-dopachrome decarboxylase OS=Homo sapiens GN=DDT PE=2 SV=1	HUMAN	10	0.145881	1.88799	0.299226	1.45881	0.246604	1.45881	0.194089	2.12814	0.505825	1.40605	0.436516	1.34276	0.343558	1.39316	0.331131	1.45881	0.148594	1.70608	0.580764	1.38038	0.570164	1.36773	0.233346	1.6293	2.77971	1.7378	2.65461	1.70608	1.04713	1.43219	1.11686	1.31826	1.1272	1.33045	0.409261	1.51356	1.52757	1.38038	1.52757	1.34276
874	14	14	42.07	34.58	34.58	sp|Q8IW45|NNRD_HUMAN	ATP-dependent (S)-NAD(P)H-hydrate dehydratase OS=Homo sapiens GN=CARKD PE=1 SV=1	HUMAN	7	0.483059	2.208	0.37325	1.77011	0.428549	2.33346	0.440555	1.59956	0.310456	2.05116	0.369828	2.29087	1.31826	1.77011	0.413047	2.70396	0.972747	1.97697	1.11686	1.39316	0.356451	2.80543	0.831764	1.94089	2.55859	1.75388	0.801678	2.35505	2.01372	2.22844	3.66438	2.35505	1.30617	2.33346	2.80543	2.46604	3.01995	2.39883	1.02802	2.37684
890	13.7	13.7	34.23	15.21	12.25	sp|P19338|NUCL_HUMAN	Nucleolin OS=Homo sapiens GN=NCL PE=1 SV=3	HUMAN	8	0.539511	1.72187	0.711214	1.80302	0.711214	1.43219	0.465586	1.87068	0.619441	1.78649	0.619441	1.47231	0.912011	1.64437	0.895365	1.18032	0.524808	1.77011	0.794328	1.69044	0.77983	1.75388	0.461318	1.70608	1.67494	1.69044	1.64437	1.59956	0.972747	1.78649	1.27057	1.75388	1.25892	1.78649	0.711214	1.83654	1.27057	1.55597	1.24738	1.47231
894	13.62	13.65	46.12	29.13	29.13	sp|O60884|DNJA2_HUMAN	DnaJ homolog subfamily A member 2 OS=Homo sapiens GN=DNAJA2 PE=1 SV=1	HUMAN	9	0.654636	1.69044	0.717794	1.40605	0.220801	2.72898	0.685488	1.58489	0.724436	1.5417	0.222843	2.63027	0.698232	1.48594	0.717794	1.40605	0.440555	1.80302	0.704693	1.5417	0.731139	1.48594	0.444631	1.87068	1.0666	1.55597	1.08643	1.58489	0.660694	1.65959	0.963829	1.48594	0.990832	1.38038	0.608135	1.75388	3.19154	2.51189	3.25087	2.48886
901	13.55	13.56	55.74	39.53	37.16	sp|Q13642-5|FHL1_HUMAN	Isoform 5 of Four and a half LIM domains protein 1 OS=Homo sapiens GN=FHL1	HUMAN	14	0.275423	1.65959	0.529663	1.31826	0.30479	1.45881	0.376704	1.57036	0.724436	1.25892	0.405508	1.38038	0.405508	1.52757	0.409261	1.43219	0.233346	1.70608	0.619441	1.33045	0.57544	1.31826	0.313329	1.55597	1.43219	1.22462	1.5417	1.33045	0.809096	1.21339	0.758578	1.28233	0.758578	1.23595	0.409261	1.43219	1.27057	1.21339	1.33045	1.31826
918	13.27	13.27	59.34	41.49	36.1	sp|P20618|PSB1_HUMAN	Proteasome subunit beta type-1 OS=Homo sapiens GN=PSMB1 PE=1 SV=2	HUMAN	20	0.21677	2.26987	0.47863	1.41906	0.524808	1.41906	0.18197	2.37684	0.390841	1.49969	0.448745	1.45881	0.331131	1.65959	0.559758	1.38038	0.235505	2.24905	0.310456	1.59956	0.47863	1.41906	0.194089	2.39883	1.58489	1.5417	2.80543	2.07014	1.05682	1.85353	0.691831	1.43219	1.21339	1.31826	0.436516	2.0893	0.636796	1.36773	1.09648	1.31826
920	13.18	13.18	42.44	39.02	38.54	sp|P49720|PSB3_HUMAN	Proteasome subunit beta type-3 OS=Homo sapiens GN=PSMB3 PE=1 SV=2	HUMAN	14	0.529663	1.55597	0.465586	1.43219	0.328095	1.87068	0.534564	1.48594	0.465586	1.47231	0.334195	1.85353	0.363078	1.7378	0.496592	1.51356	0.501187	1.47231	0.366438	1.7378	0.501187	1.52757	0.501187	1.47231	0.737904	1.30617	0.903649	1.31826	0.912011	1.33045	0.847227	1.57036	1.09648	1.2942	1.07647	1.28233	1.14815	1.34276	1.51356	1.44544
921	13.18	13.18	46.03	38.08	38.08	sp|P28072|PSB6_HUMAN	Proteasome subunit beta type-6 OS=Homo sapiens GN=PSMB6 PE=1 SV=4	HUMAN	10	0.469894	1.40605	0.398107	1.5417	0.49204	1.40605	0.496592	1.39316	0.420727	1.52757	0.515229	1.39316	0.519996	1.33045	0.483059	1.38038	0.428549	1.58489	0.529663	1.36773	0.534564	1.30617	0.452898	1.57036	1.08643	1.21339	1.07647	1.22462	0.946237	1.25892	1.2942	1.31826	1.23595	1.30617	1.07647	1.22462	1.04713	1.22462	1.01859	1.22462
936	12.96	13.23	36.25	27.5	27.5	sp|P53602|MVD1_HUMAN	Diphosphomevalonate decarboxylase OS=Homo sapiens GN=MVD PE=1 SV=1	HUMAN	8	0.416869	1.72187	0.349945	1.92309	0.751623	1.47231	0.299226	1.97697	0.272898	2.07014	0.60256	1.48594	0.77983	1.45881	0.625173	1.39316	0.619441	1.47231	0.625173	1.47231	0.496592	1.57036	0.483059	1.51356	1.90546	1.7378	1.5417	1.61436	1.41906	1.61436	2.53513	2.14783	1.83654	1.77011	1.75388	1.85353	1.02802	1.39316	0.831764	1.47231
939	12.89	12.89	48.95	38.11	35.31	tr|H7BY58|H7BY58_HUMAN	Protein-L-isoaspartate O-methyltransferase OS=Homo sapiens GN=PCMT1 PE=2 SV=1	HUMAN	15	0.549541	1.41906	0.559758	1.34276	0.515229	1.45881	0.654636	1.35519	0.654636	1.33045	0.597035	1.40605	0.444631	1.67494	0.390841	1.77011	0.444631	1.55597	0.529663	1.5417	0.474242	1.58489	0.529663	1.43219	0.809096	1.36773	0.751623	1.35519	0.794328	1.2942	0.787046	1.40605	0.704693	1.44544	0.772681	1.34276	0.879022	1.30617	0.765597	1.36773
959	12.53	12.58	35.47	27.93	26.26	sp|Q9UBS4|DJB11_HUMAN	DnaJ homolog subfamily B member 11 OS=Homo sapiens GN=DNAJB11 PE=1 SV=1	HUMAN	9	0.487529	1.51356	0.331131	1.64437	0.554626	1.43219	0.539511	1.38038	0.349945	1.51356	0.591562	1.36773	0.679204	1.2942	0.394457	1.58489	0.515229	1.52757	0.717794	1.30617	0.413047	1.49969	0.549541	1.44544	1.39316	1.39316	0.787046	1.38038	1.00925	1.41906	2.03236	1.47231	1.21339	1.30617	1.51356	1.43219	1.22462	1.33045	0.685488	1.34276
976	12.27	12.27	57.14	50.18	45.79	sp|Q9NTM9|CUTC_HUMAN	Copper homeostasis protein cutC homolog OS=Homo sapiens GN=CUTC PE=1 SV=1	HUMAN	11	0.325087	1.78649	0.49204	1.40605	0.496592	1.38038	0.37325	1.70608	0.57544	1.36773	0.591562	1.25892	0.642688	1.2942	0.405508	1.52757	0.613762	1.35519	0.751623	1.2942	0.474242	1.51356	0.717794	1.34276	1.99526	1.64437	1.25892	1.41906	1.95885	1.67494	1.30617	1.36773	0.809096	1.35519	1.27057	1.35519	1.28233	1.28233	0.787046	1.39316
979	12.23	12.24	54.78	44.35	33.91	sp|O75608|LYPA1_HUMAN	Acyl-protein thioesterase 1 OS=Homo sapiens GN=LYPLA1 PE=1 SV=1	HUMAN	6	0.169044	3.22107	0.452898	1.48594	0.42462	1.64437	0.246604	2.83139	0.698232	1.41906	0.679204	1.43219	0.510505	1.43219	0.483059	1.52757	0.724436	1.1695	0.787046	1.35519	0.751623	1.40605	1.10662	1.31826	2.99226	2.44343	3.04789	2.48886	4.48745	3.0761	1.11686	1.34276	1.0666	1.38038	1.57036	1.33045	1.15878	1.38038	1.11686	1.38038
1001	12.05	12.05	46.01	23.64	23.64	sp|Q9HC38|GLOD4_HUMAN	Glyoxalase domain-containing protein 4 OS=Homo sapiens GN=GLOD4 PE=1 SV=1	HUMAN	7	0.440555	1.6293	0.331131	1.77011	0.534564	1.48594	0.483059	1.58489	0.359749	1.7378	0.580764	1.45881	0.363078	1.58489	0.613762	1.41906	0.299226	1.87068	0.405508	1.5417	0.666807	1.38038	0.343558	1.8197	0.895365	1.58489	1.41906	1.52757	0.737904	1.44544	1.13763	1.51356	1.97697	1.6293	1	1.51356	0.654636	1.40605	1.15878	1.40605
1012	12.02	12.02	28.43	16.64	16.64	sp|Q13144|EI2BE_HUMAN	Translation initiation factor eIF-2B subunit epsilon OS=Homo sapiens GN=EIF2B5 PE=1 SV=3	HUMAN	7	0.432514	1.85353	0.461318	1.75388	0.711214	1.52757	0.420727	2.01372	0.496592	1.72187	0.758578	1.51356	0.405508	1.90546	0.772681	1.5417	0.151356	3.10456	0.452898	1.8197	0.824138	1.5417	0.17378	2.85759	0.972747	1.52757	1.69044	1.75388	0.299226	2.35505	0.946237	1.57036	1.65959	1.70608	0.331131	2.18776	0.597035	1.77011	1.07647	1.47231
1034	11.97	11.97	26.88	23.12	20.16	tr|B3KSH1|B3KSH1_HUMAN	Eukaryotic translation initiation factor 3 subunit F OS=Homo sapiens GN=EIF3F PE=2 SV=1	HUMAN	7	0.549541	1.59956	0.510505	1.61436	0.564937	1.38038	0.654636	1.51356	0.636796	1.45881	0.672977	1.39316	0.42462	1.61436	0.642688	1.33045	0.636796	1.33045	0.505825	1.55597	0.765597	1.39316	0.765597	1.38038	0.787046	1.47231	1.14815	1.44544	1.15878	1.47231	0.787046	1.43219	1.21339	1.45881	1.22462	1.44544	0.737904	1.44544	1.14815	1.38038
1070	11.47	11.47	50.66	43.61	43.61	sp|Q96S96|PEBP4_HUMAN	Phosphatidylethanolamine-binding protein 4 OS=Homo sapiens GN=PEBP4 PE=1 SV=3	HUMAN	7	0.291072	1.90546	0.515229	1.44544	0.353183	1.80302	0.272898	1.95885	0.487529	1.43219	0.337287	1.8197	0.212814	1.94089	0.505825	1.44544	0.363078	1.69044	0.199526	1.94089	0.469894	1.47231	0.346737	1.70608	0.758578	1.45881	1.77011	1.61436	1.35519	1.47231	0.380189	1.70608	0.972747	1.43219	0.717794	1.40605	0.591562	1.39316	1.44544	1.5417
1082	11.3	11.3	26.29	22.15	22.15	sp|P49840|GSK3A_HUMAN	Glycogen synthase kinase-3 alpha OS=Homo sapiens GN=GSK3A PE=1 SV=2	HUMAN	8	0.157036	2.88403	0.597035	1.57036	0.642688	1.5417	0.123595	3.13329	0.49204	1.6293	0.524808	1.58489	0.49204	1.65959	0.608135	1.58489	0.597035	1.64437	0.405508	1.70608	0.501187	1.59956	0.49204	1.69044	3.46737	2.55859	4.69894	3.01995	4.16869	2.58226	0.809096	1.49969	1.04713	1.49969	0.963829	1.49969	0.737904	1.44544	0.937562	1.6293
1091	11.2	11.2	47.26	42.79	42.79	sp|P49721|PSB2_HUMAN	Proteasome subunit beta type-2 OS=Homo sapiens GN=PSMB2 PE=1 SV=1	HUMAN	8	0.465586	2.208	0.21677	3.83707	0.444631	2.46604	0.642688	1.94089	0.30479	3.53183	0.60256	2.77971	0.285759	2.75423	0.077983	6.30957	0.301995	2.29087	0.383707	3.01995	0.0831764	6.13762	0.398107	2.83139	0.60256	2.72898	0.127057	5.54626	0.619441	2.53513	1.39316	2.83139	0.363078	3.40408	1.47231	3.0761	0.648634	1.99526	0.164437	5.39511
1092	11.18	11.19	46.67	40.61	40.61	tr|K4DI85|K4DI85_HUMAN	Acrosomal protein SP-10 OS=Homo sapiens GN=ACRV1 PE=2 SV=1	HUMAN	41	0.057544	6.30957	0.263027	2.10863	0.235505	2.208	0.077983	6.25173	0.432514	1.7378	0.440555	1.61436	0.366438	1.69044	0.432514	1.47231	0.366438	1.77011	0.613762	1.39316	0.744732	1.27057	0.666807	1.35519	8.55067	5.34564	11.9124	7.31139	6.54636	3.90841	1.40605	1.43219	1.70608	1.61436	1.33045	1.33045	1.5417	1.45881	1.97697	1.7378
1096	11.13	11.13	43.83	43.83	34.89	sp|A4D1T9|PRS37_HUMAN	Probable inactive serine protease 37 OS=Homo sapiens GN=PRSS37 PE=2 SV=1	HUMAN	7	0.148594	3.43558	0.487529	1.70608	0.349945	1.95885	0.226986	2.67917	0.642688	1.58489	0.452898	1.8197	0.465586	1.65959	0.636796	1.45881	0.787046	1.36773	0.619441	1.5417	0.862979	1.40605	1.08643	1.41906	3.01995	2.35505	3.90841	2.65461	4.7863	2.91072	0.928966	1.41906	1.30617	1.51356	1.57036	1.58489	1.25892	1.47231	1.7378	1.64437
1121	10.81	10.81	26.42	17.89	17.89	sp|Q9UHL4|DPP2_HUMAN	Dipeptidyl peptidase 2 OS=Homo sapiens GN=DPP7 PE=1 SV=3	HUMAN	7	0.666807	1.43219	0.704693	1.35519	0.564937	1.40605	0.698232	1.36773	0.731139	1.24738	0.591562	1.35519	0.83946	1.33045	0.685488	1.31826	0.636796	1.33045	0.870964	1.20226	0.711214	1.33045	0.654636	1.36773	1.23595	1.40605	1.00925	1.38038	0.928966	1.43219	1.18032	1.22462	0.963829	1.41906	0.887156	1.43219	1.48594	1.45881	1.22462	1.44544
1132	10.63	10.63	33.02	28.89	26.35	sp|Q9H0W9|CK054_HUMAN	Ester hydrolase C11orf54 OS=Homo sapiens GN=C11orf54 PE=1 SV=1	HUMAN	8	0.549541	1.47231	0.630957	1.44544	0.544503	1.44544	0.343558	1.8197	0.42462	1.6293	0.353183	1.70608	0.801678	1.33045	0.787046	1.36773	0.597035	1.39316	0.519996	1.48594	0.519996	1.41906	0.376704	1.70608	1.49969	1.47231	1.40605	1.48594	1.10662	1.38038	1.20226	1.35519	1.24738	1.48594	0.937562	1.43219	1.52757	1.44544	1.41906	1.45881
1147	10.46	10.46	42.17	29.72	29.72	sp|Q9BY14|TX101_HUMAN	Testis-expressed sequence 101 protein OS=Homo sapiens GN=TEX101 PE=2 SV=2	HUMAN	9	0.428549	1.6293	0.469894	1.39316	0.529663	1.39316	0.580764	1.49969	0.642688	1.33045	0.765597	1.28233	0.597035	1.34276	0.49204	1.45881	0.77983	1.28233	0.855067	1.27057	0.691831	1.30617	1.1272	1.2942	1.43219	1.44544	1.1695	1.36773	1.85353	1.5417	1.30617	1.2942	1.07647	1.30617	1.70608	1.38038	1.07647	1.31826	0.912011	1.2942
1174	10.18	10.18	33.94	20.28	18.07	tr|B4DNW0|B4DNW0_HUMAN	Aminoacylase-1 OS=Homo sapiens GN=ACY1 PE=2 SV=1	HUMAN	6	0.672977	1.90546	0.465586	1.75388	0.679204	1.99526	0.549541	1.85353	0.366438	2.1677	0.559758	1.88799	0.737904	1.43219	0.296483	2.80543	0.685488	2.0893	0.591562	1.69044	0.231207	2.99226	0.549541	2.18776	1.05682	1.64437	0.416869	2.63027	0.963829	2.03236	1.58489	1.77011	0.717794	3.34195	1.47231	2.07014	1.05682	1.83654	0.387258	2.63027
1197	10.04	10.05	46.34	38.05	32.2	sp|Q9Y5Z4|HEBP2_HUMAN	Heme-binding protein 2 OS=Homo sapiens GN=HEBP2 PE=1 SV=1	HUMAN	7	0.717794	1.5417	0.765597	1.43219	0.461318	1.77011	0.672977	1.5417	0.704693	1.44544	0.416869	1.83654	0.824138	1.41906	0.903649	1.45881	0.928966	1.41906	0.77983	1.40605	0.809096	1.49969	0.847227	1.40605	1.1695	1.47231	1.21339	1.39316	1.31826	1.51356	1.0666	1.40605	1.1272	1.45881	1.20226	1.40605	1.75388	1.59956	1.90546	1.57036
1212	10.01	10.01	33.16	18.73	18.73	sp|Q6PEW0|PRS54_HUMAN	Inactive serine protease 54 OS=Homo sapiens GN=PRSS54 PE=2 SV=3	HUMAN	10	0.349945	1.7378	0.409261	1.47231	0.398107	1.44544	0.457088	1.65959	0.544503	1.40605	0.529663	1.39316	0.49204	1.36773	0.349945	1.61436	0.452898	1.55597	0.648634	1.35519	0.465586	1.55597	0.60256	1.47231	1.35519	1.40605	0.912011	1.39316	1.2942	1.38038	1.1695	1.2942	0.83946	1.34276	1.10662	1.33045	1.23595	1.31826	0.887156	1.30617
1224	10	10	44.67	21.01	21.01	sp|P09467|F16P1_HUMAN	Fructose-1,6-bisphosphatase 1 OS=Homo sapiens GN=FBP1 PE=1 SV=5	HUMAN	6	0.42462	1.8197	0.60256	1.61436	0.469894	1.80302	0.337287	1.94089	0.483059	1.67494	0.380189	1.85353	0.337287	2.05116	0.30761	2.37684	0.356451	2.12814	0.275423	2.12814	0.242103	2.51189	0.30479	2.1677	0.758578	1.59956	0.744732	1.72187	0.895365	1.6293	0.564937	1.67494	0.524808	1.87068	0.648634	1.65959	0.704693	1.58489	0.619441	1.80302
1218	10	10.06	32.69	28.08	26.54	sp|Q6UWP2|DHR11_HUMAN	Dehydrogenase/reductase SDR family member 11 OS=Homo sapiens GN=DHRS11 PE=1 SV=1	HUMAN	5	0.515229	1.70608	0.534564	1.85353	0.416869	1.90546	0.666807	1.85353	0.654636	1.75388	0.505825	1.80302	0.380189	2.05116	0.233346	2.67917	0.444631	1.97697	0.469894	1.83654	0.319154	2.0893	0.529663	1.8197	0.704693	1.7378	0.496592	1.94089	0.831764	1.7378	0.704693	1.55597	0.432514	2.12814	0.809096	1.70608	0.895365	1.67494	0.519996	1.97697
1266	9.59	9.59	34.7	15.14	15.14	sp|P43358|MAGA4_HUMAN	Melanoma-associated antigen 4 OS=Homo sapiens GN=MAGEA4 PE=1 SV=2	HUMAN	6	0.758578	1.75388	0.744732	1.44544	0.630957	1.47231	0.685488	1.69044	0.672977	1.38038	0.570164	1.45881	0.554626	1.49969	0.744732	1.36773	0.613762	1.59956	0.501187	1.59956	0.679204	1.22462	0.549541	1.67494	0.704693	1.78649	0.972747	1.72187	0.77983	1.80302	0.724436	1.7378	1	1.41906	0.809096	1.70608	0.862979	1.61436	1.18032	1.52757
1273	9.51	9.51	18.75	14.52	14.52	sp|P42785|PCP_HUMAN	Lysosomal Pro-X carboxypeptidase OS=Homo sapiens GN=PRCP PE=1 SV=1	HUMAN	6	0.570164	1.55597	0.636796	1.2942	0.428549	1.7378	0.648634	1.41906	0.698232	1.47231	0.47863	1.70608	0.554626	1.48594	0.316228	1.83654	0.275423	2.14783	0.608135	1.58489	0.349945	1.87068	0.277971	2.26987	0.928966	1.49969	0.519996	1.75388	0.436516	2.01372	0.847227	1.44544	0.487529	1.65959	0.409261	2.05116	1.31826	1.57036	0.731139	1.58489
1289	9.3	9.31	43.75	31.25	31.25	sp|Q8NCW5|NNRE_HUMAN	NAD(P)H-hydrate epimerase OS=Homo sapiens GN=APOA1BP PE=1 SV=2	HUMAN	7	0.346737	1.49969	0.235505	2.65461	0.233346	2.39883	0.349945	1.72187	0.246604	2.22844	0.229087	2.80543	0.233346	3.28095	0.214783	3.56451	0.501187	1.57036	0.233346	3.34195	0.214783	3.59749	0.505825	1.70608	0.625173	2.91072	0.580764	3.13329	1.43219	1.90546	1.03753	3.83707	0.824138	2.88403	2.208	2.80543	1.10662	2.99226	0.954993	3.0761
1316	8.97	8.97	55.66	51.58	51.58	sp|Q9HCN8|SDF2L_HUMAN	Stromal cell-derived factor 2-like protein 1 OS=Homo sapiens GN=SDF2L1 PE=1 SV=2	HUMAN	6	0.440555	2.53513	0.416869	2.1677	0.224906	2.93765	0.328095	2.48886	0.322107	1.55597	0.164437	3.01995	0.322107	1.90546	0.42462	2.39883	0.432514	1.95885	0.231207	2.70396	0.322107	2.42103	0.316228	2.46604	0.744732	2.31206	1.03753	2.26987	0.981748	2.33346	0.685488	2.35505	0.972747	2.208	0.954993	2.22844	1.25892	2.29087	1.7378	2.35505
1326	8.9	8.9	55.56	40.4	32.83	sp|P80188|NGAL_HUMAN	Neutrophil gelatinase-associated lipocalin OS=Homo sapiens GN=LCN2 PE=1 SV=2	HUMAN	5	0.529663	2.12814	0.654636	1.78649	0.380189	1.80302	0.544503	1.95885	0.672977	1.69044	0.369828	2.31206	0.242103	2.48886	0.263027	2.58226	0.180302	3.22107	0.251189	2.33346	0.270396	2.48886	0.18197	2.85759	0.428549	2.33346	0.465586	2.1677	0.319154	2.72898	0.380189	1.90546	0.394457	2.35505	0.260615	2.83139	0.619441	2.05116	0.660694	2.07014
1356	8.53	8.61	19.56	14.52	11.9	tr|H7C3P4|H7C3P4_HUMAN	Glucosamine (N-acetyl)-6-sulfatase (Sanfilippo disease IIID), isoform CRA_b OS=Homo sapiens GN=GNS PE=2 SV=1	HUMAN	6	0.554626	1.61436	0.405508	1.47231	0.510505	1.28233	0.608135	1.7378	0.448745	1.45881	0.554626	1.52757	0.691831	1.36773	0.731139	1.33045	0.591562	1.5417	0.772681	1.58489	0.816582	1.39316	0.654636	1.64437	1.24738	1.51356	1.33045	1.65959	1.08643	1.69044	1.7378	1.51356	1.8197	1.39316	1.5417	1.64437	1.40605	1.5417	1.47231	1.47231
1368	8.39	8.39	44.81	28.96	25.68	sp|P61081|UBC12_HUMAN	NEDD8-conjugating enzyme Ubc12 OS=Homo sapiens GN=UBE2M PE=1 SV=1	HUMAN	4	0.57544	1.48594	0.416869	1.72187	0.398107	1.78649	0.570164	1.55597	0.420727	1.67494	0.401791	1.75388	0.608135	1.39316	0.698232	1.34276	0.597035	1.58489	0.608135	1.43219	0.698232	1.2942	0.597035	1.58489	1.03753	1.44544	1.20226	1.38038	1.03753	1.51356	1.49969	1.59956	1.67494	1.59956	1.51356	1.59956	1.5417	1.55597	1.7378	1.61436
1369	8.36	8.37	34.64	16.78	13.26	sp|Q9UMQ6|CAN11_HUMAN	Calpain-11 OS=Homo sapiens GN=CAPN11 PE=1 SV=2	HUMAN	7	0.334195	2.18776	0.461318	1.75388	0.642688	1.78649	0.343558	1.90546	0.461318	1.8197	0.642688	1.80302	0.685488	1.34276	0.636796	1.87068	0.390841	2.0893	0.691831	1.48594	0.648634	1.7378	0.387258	2.14783	2.07014	2.0893	1.94089	1.70608	1.18032	1.8197	1.49969	1.8197	1.41906	1.78649	0.824138	1.87068	1.04713	1.7378	0.972747	1.80302
1379	8.29	8.29	52.35	37.06	37.06	sp|P59282|TPPP2_HUMAN	Tubulin polymerization-promoting protein family member 2 OS=Homo sapiens GN=TPPP2 PE=1 SV=2	HUMAN	5	0.383707	1.45881	0.47863	1.47231	0.436516	1.55597	0.413047	1.47231	0.515229	1.44544	0.469894	1.61436	0.559758	1.36773	0.483059	1.33045	0.233346	2.03236	0.60256	1.40605	0.524808	1.35519	0.253513	1.97697	1.48594	1.45881	1.2942	1.43219	0.580764	1.67494	1.15878	1.38038	1.02802	1.45881	0.457088	1.88799	1.22462	1.43219	1.11686	1.49969
1398	8.14	8.14	43.66	43.66	38.73	sp|P26885|FKBP2_HUMAN	Peptidyl-prolyl cis-trans isomerase FKBP2 OS=Homo sapiens GN=FKBP2 PE=1 SV=2	HUMAN	5	0.244343	2.35505	0.636796	1.36773	0.501187	1.58489	0.277971	2.26987	0.717794	1.34276	0.559758	1.5417	0.57544	1.49969	0.444631	1.65959	0.625173	1.48594	0.648634	1.45881	0.496592	1.64437	0.698232	1.44544	2.37684	2.07014	1.8197	1.8197	2.58226	2.0893	0.895365	1.40605	0.679204	1.55597	0.963829	1.40605	1.15878	1.44544	0.847227	1.49969
1409	8.09	8.09	25.48	12.85	9.85	sp|Q86YB8|ERO1B_HUMAN	ERO1-like protein beta OS=Homo sapiens GN=ERO1LB PE=1 SV=2	HUMAN	7	0.310456	1.67494	0.237684	2.07014	0.440555	1.65959	0.260615	1.69044	0.190546	2.10863	0.340408	1.7378	0.195884	2.07014	0.413047	1.6293	0.197697	2.07014	0.164437	2.01372	0.328095	1.65959	0.16293	1.99526	0.613762	1.61436	1.44544	1.65959	0.570164	1.65959	0.648634	1.90546	1.80302	1.77011	0.744732	1.57036	0.405508	1.7378	0.972747	1.59956
1410	8.09	8.09	19.17	10.49	7.233	sp|Q86VQ3|TXND2_HUMAN	Thioredoxin domain-containing protein 2 OS=Homo sapiens GN=TXNDC2 PE=1 SV=4	HUMAN	4	0.444631	1.75388	0.340408	1.92309	0.319154	1.78649	0.539511	1.75388	0.390841	1.95885	0.394457	1.69044	0.201372	2.53513	0.505825	1.69044	0.299226	1.95885	0.235505	2.58226	0.625173	1.58489	0.363078	1.90546	0.428549	2.22844	1.13763	1.67494	0.608135	1.95885	0.534564	2.208	1.58489	1.80302	0.772681	1.77011	0.57544	2.14783	1.64437	1.78649
1458	8	8.36	35.93	30	26.67	sp|Q9H008|LHPP_HUMAN	Phospholysine phosphohistidine inorganic pyrophosphate phosphatase OS=Homo sapiens GN=LHPP PE=1 SV=2	HUMAN	8	0.544503	1.72187	0.534564	1.95885	0.591562	1.5417	0.591562	1.83654	0.597035	1.88799	0.660694	1.7378	0.328095	2.55859	0.591562	1.5417	0.685488	1.75388	0.369828	2.39883	0.648634	1.75388	0.77983	1.80302	0.685488	2.18776	1.10662	1.80302	1.30617	1.88799	0.57544	2.1677	1.0666	1.83654	1.28233	1.67494	0.529663	2.37684	0.972747	1.65959
1483	8	8	56.69	51.18	51.18	sp|P61970|NTF2_HUMAN	Nuclear transport factor 2 OS=Homo sapiens GN=NUTF2 PE=1 SV=1	HUMAN	6	0.253513	1.83654	0.337287	1.52757	0.291072	1.67494	0.310456	1.80302	0.413047	1.52757	0.366438	1.58489	0.487529	1.40605	0.420727	1.45881	0.440555	1.38038	0.608135	1.35519	0.524808	1.47231	0.539511	1.40605	1.97697	1.67494	1.72187	1.58489	1.77011	1.61436	1.47231	1.36773	1.23595	1.39316	1.33045	1.40605	1.59956	1.41906	1.49969	1.40605
1478	8	8	25.72	22.54	21.1	sp|P20933|ASPG_HUMAN	N(4)-(beta-N-acetylglucosaminyl)-L-asparaginase OS=Homo sapiens GN=AGA PE=1 SV=2	HUMAN	4	0.717794	2.75423	0.285759	3.25087	0.544503	2.88403	0.636796	2.77971	0.242103	3.40408	0.49204	2.80543	0.597035	1.8197	0.432514	1.58489	0.801678	1.65959	0.510505	2.67917	0.363078	2.44343	0.717794	1.39316	0.772681	2.72898	0.524808	2.85759	1.10662	2.70396	1.94089	3.13329	1.5417	3.34195	3.16228	3.37287	1.0666	2.75423	0.717794	2.83139
1490	7.93	15.87	42.59	30.8	28.52	sp|P22090|RS4Y1_HUMAN	40S ribosomal protein S4, Y isoform 1 OS=Homo sapiens GN=RPS4Y1 PE=1 SV=2	HUMAN	8	0.636796	1.47231	0.672977	1.45881	0.698232	1.44544	0.440555	1.72187	0.461318	1.64437	0.487529	1.58489	0.731139	1.44544	0.717794	1.47231	0.642688	1.47231	0.524808	1.59956	0.510505	1.51356	0.465586	1.65959	1.11686	1.44544	1.1272	1.51356	1.02802	1.47231	1.08643	1.44544	1.03753	1.58489	0.963829	1.45881	1.07647	1.43219	1.03753	1.49969
1503	7.81	7.81	32.76	21.12	21.12	tr|A6NFX8|A6NFX8_HUMAN	ADP-sugar pyrophosphatase OS=Homo sapiens GN=NUDT5 PE=2 SV=1	HUMAN	5	0.524808	1.85353	0.510505	1.67494	0.210863	3.0761	0.505825	1.95885	0.47863	1.77011	0.201372	2.99226	0.580764	1.75388	0.398107	1.75388	0.356451	2.22844	0.544503	1.78649	0.376704	1.6293	0.343558	2.26987	1.0666	1.90546	0.724436	1.83654	0.685488	1.83654	1.15878	1.78649	0.77983	1.69044	0.685488	1.94089	2.91072	2.65461	1.94089	2.31206
1535	7.51	7.51	23.56	18.55	18.55	sp|P49441|INPP_HUMAN	Inositol polyphosphate 1-phosphatase OS=Homo sapiens GN=INPP1 PE=1 SV=1	HUMAN	6	0.246604	2.63027	0.275423	3.31131	0.175388	3.19154	0.280543	2.51189	0.316228	3.31131	0.190546	3.40408	0.544503	2.24905	0.233346	3.40408	0.608135	1.83654	0.625173	2.1677	0.244343	3.31131	0.679204	2.07014	2.31206	2.58226	1.05682	2.48886	2.42103	2.29087	1.97697	2.80543	0.946237	2.70396	2.1677	2.93765	2.99226	3.16228	1.11686	2.18776
1557	7.19	7.19	36.75	15.66	15.66	sp|Q9UHD1|CHRD1_HUMAN	Cysteine and histidine-rich domain-containing protein 1 OS=Homo sapiens GN=CHORDC1 PE=1 SV=2	HUMAN	4	0.465586	1.80302	0.691831	1.45881	0.586138	1.41906	0.483059	1.83654	0.731139	1.43219	0.608135	1.43219	0.963829	1.38038	0.963829	1.47231	1	1.52757	1.00925	1.38038	1.00925	1.52757	1.04713	1.41906	2.05116	1.83654	2.07014	1.87068	2.14783	1.87068	1.35519	1.27057	1.36773	1.38038	1.41906	1.41906	1.6293	1.39316	1.65959	1.52757
1564	7.13	7.16	24.05	12.16	12.16	tr|G3V2F7|G3V2F7_HUMAN	HCG2044781 OS=Homo sapiens GN=TMEM189 PE=2 SV=1	HUMAN	6	0.328095	2.18776	0.178649	2.60615	0.469894	1.78649	0.448745	1.80302	0.239883	2.33346	0.625173	1.69044	0.376704	2.07014	0.448745	1.88799	0.369828	1.8197	0.47863	2.01372	0.60256	1.64437	0.474242	1.94089	1.1272	1.92309	1.45881	1.87068	1.14815	1.75388	2.05116	1.99526	2.44343	2.10863	2.03236	1.90546	0.809096	1.8197	0.937562	1.64437
1567	7.13	7.13	17.11	9.733	9.733	sp|Q9C0I1-3|MTMRC_HUMAN	Isoform 3 of Myotubularin-related protein 12 OS=Homo sapiens GN=MTMR12	HUMAN	4	0.619441	2.29087	0.310456	2.46604	0.448745	2.07014	0.744732	2.26987	0.383707	1.87068	0.539511	2.22844	0.487529	2.33346	0.559758	2.12814	0.691831	1.88799	0.591562	2.29087	0.685488	2.208	0.831764	2.208	0.737904	2.24905	0.92045	2.31206	1.09648	2.208	1.5417	2.22844	1.78649	2.31206	2.1677	2.31206	1.0666	2.29087	1.24738	1.21339
1581	7.04	7.04	31.87	20.88	20.88	sp|Q9BTE1|DCTN5_HUMAN	Dynactin subunit 5 OS=Homo sapiens GN=DCTN5 PE=1 SV=1	HUMAN	5	0.416869	2.12814	0.529663	1.88799	0.751623	1.49969	0.398107	2.01372	0.515229	1.87068	0.731139	1.55597	0.519996	1.70608	0.380189	2.12814	0.586138	1.41906	0.496592	1.83654	0.37325	2.0893	0.549541	1.7378	1.15878	1.87068	0.895365	1.78649	1.27057	1.85353	0.937562	1.83654	0.731139	2.18776	1.05682	1.80302	0.685488	1.5417	0.510505	2.03236
1588	7.01	7.02	39.66	16.26	15.27	sp|P15735|PHKG2_HUMAN	Phosphorylase b kinase gamma catalytic chain, liver/testis isoform OS=Homo sapiens GN=PHKG2 PE=1 SV=1	HUMAN	5	0.737904	1.70608	0.570164	1.77011	0.487529	2.03236	0.711214	1.65959	0.534564	1.64437	0.457088	2.05116	1.25892	1.65959	0.972747	1.6293	1.22462	1.58489	1.19124	1.67494	0.92045	1.6293	1.1695	1.67494	1.6293	1.78649	1.2942	1.72187	1.59956	1.80302	2.10863	1.87068	1.67494	1.80302	2.07014	1.87068	2.46604	2.18776	1.97697	2.01372
1634	6.55	12.31	38.06	21.75	21.75	sp|Q9BXS5|AP1M1_HUMAN	AP-1 complex subunit mu-1 OS=Homo sapiens GN=AP1M1 PE=1 SV=3	HUMAN	7	0.564937	1.40605	0.57544	2.37684	0.591562	1.61436	0.524808	2.22844	0.549541	2.37684	0.564937	2.07014	0.666807	2.29087	0.201372	3.25087	0.448745	2.24905	0.648634	2.24905	0.161436	3.7325	0.42462	2.44343	1.21339	2.22844	0.325087	3.13329	0.787046	1.90546	1.1272	2.44343	0.394457	2.53513	0.772681	2.208	1.1272	2.42103	0.299226	3.22107
1675	6.23	6.24	47.1	35.91	26.25	sp|Q9H0R4|HDHD2_HUMAN	Haloacid dehalogenase-like hydrolase domain-containing protein 2 OS=Homo sapiens GN=HDHD2 PE=1 SV=1	HUMAN	4	0.672977	1.61436	0.691831	1.61436	0.679204	1.51356	0.586138	1.55597	0.591562	1.59956	0.57544	1.61436	0.313329	2.12814	0.580764	1.5417	0.539511	1.70608	0.285759	2.18776	0.496592	1.59956	0.457088	1.85353	0.474242	1.83654	0.824138	1.51356	0.765597	1.58489	0.461318	1.80302	0.794328	1.52757	0.717794	1.64437	0.444631	1.94089	0.824138	1.52757
1689	6.17	6.18	20.41	17.86	17.86	sp|P49903|SPS1_HUMAN	Selenide, water dikinase 1 OS=Homo sapiens GN=SEPHS1 PE=1 SV=2	HUMAN	5	0.353183	2.51189	0.625173	2.22844	0.474242	1.69044	0.285759	2.58226	0.515229	2.01372	0.369828	2.31206	0.691831	1.94089	0.613762	2.208	0.660694	1.94089	0.564937	1.87068	0.501187	2.05116	0.534564	1.95885	1.95885	2.42103	1.94089	2.53513	1.8197	2.37684	1.08643	1.99526	0.972747	2.14783	1.02802	1.80302	1.45881	1.48594	1.35519	2.22844
1698	6.13	6.17	22.08	6.172	5.593	sp|O00291|HIP1_HUMAN	Huntingtin-interacting protein 1 OS=Homo sapiens GN=HIP1 PE=1 SV=5	HUMAN	4	0.57544	1.43219	0.387258	1.72187	0.597035	2.35505	0.660694	1.40605	0.448745	1.64437	0.691831	2.33346	0.501187	2.77971	0.704693	2.55859	0.809096	2.31206	0.580764	2.72898	0.816582	2.55859	0.946237	2.31206	0.912011	2.67917	1.36773	2.70396	1.5417	2.51189	1.34276	2.55859	1.95885	2.35505	2.0893	1.83654	0.816582	2.58226	1.15878	2.39883
1728	6.04	6.04	24.28	20.81	20.81	sp|Q969H8|CS010_HUMAN	UPF0556 protein C19orf10 OS=Homo sapiens GN=C19orf10 PE=1 SV=1	HUMAN	4	0.461318	1.45881	0.30479	1.69044	0.353183	1.83654	0.580764	1.34276	0.390841	1.52757	0.436516	1.92309	0.319154	1.95885	0.416869	1.59956	0.231207	1.97697	0.398107	1.97697	0.534564	1.41906	0.288403	1.92309	0.666807	1.85353	0.903649	1.35519	0.483059	1.78649	1.01859	1.90546	1.44544	1.72187	0.765597	2.208	0.895365	1.77011	1.20226	1.75388
1729	6.03	10.04	36.59	32.25	32.25	sp|Q8TDQ7|GNPI2_HUMAN	Glucosamine-6-phosphate isomerase 2 OS=Homo sapiens GN=GNPDA2 PE=1 SV=1	HUMAN	6	0.448745	1.88799	0.149969	3.31131	0.420727	2.07014	0.487529	1.80302	0.157036	3.04789	0.474242	2.03236	0.47863	1.94089	0.60256	1.69044	0.496592	1.52757	0.519996	1.90546	0.648634	1.65959	0.539511	1.44544	1.0666	1.90546	1.36773	1.85353	1.08643	1.49969	3.01995	2.60615	4.13048	2.93765	3.31131	2.88403	1.05682	2.42103	1.34276	1.88799
1748	6.02	6.02	27.91	20.47	15.81	sp|P50914|RL14_HUMAN	60S ribosomal protein L14 OS=Homo sapiens GN=RPL14 PE=1 SV=4	HUMAN	4	0.642688	1.6293	0.717794	1.49969	0.564937	1.51356	0.666807	1.6293	0.744732	1.47231	0.570164	1.67494	0.801678	1.44544	0.963829	1.41906	0.946237	1.44544	0.83946	1.41906	1.00925	1.48594	1	1.38038	1.30617	1.64437	1.51356	1.61436	1.49969	1.67494	1.05682	1.57036	1.34276	1.57036	1.35519	1.57036	1.47231	1.6293	1.78649	1.7378
1749	6.02	6.02	15.02	7.082	7.082	sp|P04066|FUCO_HUMAN	Tissue alpha-L-fucosidase OS=Homo sapiens GN=FUCA1 PE=1 SV=4	HUMAN	3	0.283139	2.18776	0.452898	1.49969	0.570164	1.52757	0.30761	2.01372	0.483059	1.47231	0.60256	1.52757	0.544503	1.35519	0.630957	1.33045	0.630957	1.28233	0.57544	1.45881	0.666807	1.40605	0.666807	1.40605	1.95885	1.97697	2.22844	2.01372	2.22844	2.01372	1.18032	1.14815	1.38038	1.38038	1.38038	1.30617	0.954993	1.49969	1.09648	1.40605
1781	6	6.09	24.62	9.935	9.071	sp|Q8TBC4|UBA3_HUMAN	NEDD8-activating enzyme E1 catalytic subunit OS=Homo sapiens GN=UBA3 PE=1 SV=2	HUMAN	4	0.394457	2.33346	0.42462	2.01372	0.37325	2.0893	0.487529	2.24905	0.524808	2.10863	0.474242	2.22844	0.359749	2.26987	0.293765	2.58226	0.337287	2.22844	0.432514	1.94089	0.356451	2.55859	0.42462	2.01372	1.01859	2.0893	0.704693	2.05116	0.847227	2.12814	0.92045	2.14783	0.685488	2.14783	0.744732	2.03236	0.981748	1.97697	0.765597	1.99526
1788	6	6.02	8.216	4.541	4.541	sp|Q13765-2|NACA_HUMAN	Isoform 2 of Nascent polypeptide-associated complex subunit alpha OS=Homo sapiens GN=NACA	HUMAN	3	0.30761	2.46604	0.597035	1.78649	0.49204	2.07014	0.343558	2.70396	0.685488	1.61436	0.559758	2.03236	0.334195	2.12814	0.591562	1.59956	0.60256	1.6293	0.376704	2.208	0.679204	1.38038	0.691831	1.6293	1.14815	2.31206	1.99526	2.55859	2.03236	2.60615	0.524808	2.42103	0.981748	1.7378	1	2.01372	0.642688	2.22844	1.22462	2.208
1792	6	6.01	30.63	11.39	11.39	sp|Q9Y259|CHKB_HUMAN	Choline/ethanolamine kinase OS=Homo sapiens GN=CHKB PE=1 SV=3	HUMAN	3	0.233346	3.59749	0.376704	2.14783	0.260615	3.37287	0.199526	3.69828	0.322107	2.39883	0.246604	3.25087	0.57544	2.77971	0.60256	2.35505	0.570164	2.1677	0.510505	1.94089	0.519996	1.6293	0.487529	1.49969	3.0761	3.87258	2.91072	3.69828	2.72898	3.63078	1.59956	2.77971	1.58489	2.12814	1.49969	2.14783	1.99526	2.99226	2.1677	3.04789
1829	6	6	35.33	31.14	31.14	tr|G3V1A1|G3V1A1_HUMAN	60S ribosomal protein L8 OS=Homo sapiens GN=RPL8 PE=2 SV=1	HUMAN	3	0.334195	2.24905	0.608135	1.33045	0.711214	1.70608	0.267917	2.24905	0.465586	1.39316	0.559758	1.51356	0.57544	1.59956	0.794328	1.51356	0.413047	2.10863	0.452898	1.33045	0.608135	1.2942	0.331131	2.10863	1.7378	2.03236	2.31206	2.12814	1.24738	1.70608	0.946237	1.47231	1.2942	1.2942	0.685488	1.90546	0.801678	1.55597	1.08643	1.43219
1839	5.96	6	22.14	10.26	10.26	sp|O96019|ACL6A_HUMAN	Actin-like protein 6A OS=Homo sapiens GN=ACTL6A PE=1 SV=1	HUMAN	3	0.30761	2.53513	0.60256	2.37684	0.570164	2.208	0.242103	2.31206	0.452898	2.46604	0.440555	1.90546	0.432514	2.46604	0.625173	2.29087	1.13763	2.12814	0.331131	2.53513	0.483059	2.0893	0.847227	1.41906	1.49969	2.31206	2.22844	2.58226	3.46737	2.22844	0.691831	2.31206	1.0666	2.24905	1.87068	2.44343	0.711214	2.37684	1.0666	2.24905
1852	5.86	5.86	47.78	25.56	25.56	tr|F5GWE5|F5GWE5_HUMAN	Phosphatidylinositol transfer protein alpha isoform OS=Homo sapiens GN=PITPNA PE=2 SV=1	HUMAN	5	0.496592	2.05116	0.337287	2.51189	0.469894	1.59956	0.366438	2.07014	0.253513	2.70396	0.340408	1.61436	0.648634	1.72187	0.195884	3.22107	0.390841	1.70608	0.47863	1.48594	0.145881	3.37287	0.272898	2.1677	1.27057	1.65959	0.413047	2.37684	0.717794	1.88799	1.83654	2.26987	0.654636	1.88799	1.07647	2.31206	1.38038	1.39316	0.376704	2.75423
1856	5.85	5.85	64.38	40	25.62	sp|Q9NWV4|CA123_HUMAN	UPF0587 protein C1orf123 OS=Homo sapiens GN=C1orf123 PE=1 SV=1	HUMAN	4	0.487529	1.59956	0.534564	1.35519	0.413047	1.45881	0.469894	1.51356	0.510505	1.24738	0.394457	1.47231	0.510505	1.38038	0.570164	1.40605	0.510505	1.34276	0.487529	1.30617	0.534564	1.5417	0.483059	1.43219	1.04713	1.5417	1.19124	1.6293	1.03753	1.58489	0.937562	1.36773	1.04713	1.48594	0.937562	1.39316	1.28233	1.51356	1.45881	1.67494
1889	5.53	5.53	45.31	39.06	39.06	sp|P35268|RL22_HUMAN	60S ribosomal protein L22 OS=Homo sapiens GN=RPL22 PE=1 SV=2	HUMAN	6	0.591562	1.69044	0.539511	1.51356	0.60256	1.77011	0.648634	1.70608	0.57544	1.69044	0.660694	1.7378	0.887156	1.45881	0.679204	1.47231	0.49204	1.70608	0.981748	1.57036	0.744732	1.51356	0.534564	1.72187	1.47231	1.61436	1.11686	1.36773	0.794328	1.65959	1.64437	1.52757	1.30617	1.65959	0.903649	1.57036	1.45881	1.70608	1.11686	1.59956
1954	4.99	4.99	31.82	20.63	13.64	tr|S4R435|S4R435_HUMAN	Protein RPS10-NUDT3 (Fragment) OS=Homo sapiens GN=RPS10-NUDT3 PE=4 SV=1	HUMAN	3	0.380189	2.07014	0.366438	1.85353	0.413047	1.99526	0.465586	2.05116	0.457088	1.8197	0.49204	1.99526	0.293765	1.94089	0.346737	2.05116	0.363078	1.92309	0.359749	1.95885	0.416869	2.05116	0.452898	1.83654	0.809096	2.1677	0.862979	2.14783	0.981748	1.92309	0.831764	1.97697	0.990832	1.99526	0.990832	1.95885	0.704693	1.87068	0.855067	1.78649
1962	4.95	4.95	22.64	8.132	8.132	sp|Q13867|BLMH_HUMAN	Bleomycin hydrolase OS=Homo sapiens GN=BLMH PE=1 SV=1	HUMAN	3	0.288403	2.44343	0.359749	1.7378	0.394457	2.07014	0.277971	2.07014	0.337287	1.61436	0.359749	2.35505	0.270396	2.48886	0.11695	3.46737	0.383707	2.18776	0.253513	2.55859	0.102802	3.69828	0.369828	1.75388	0.963829	2.33346	0.319154	3.28095	1.31826	2.208	0.717794	2.35505	0.272898	3.46737	1.04713	2.31206	0.636796	2.37684	0.270396	3.13329
2033	4.48	4.48	33.45	14.29	9.408	tr|Q5QPK2|Q5QPK2_HUMAN	Dolichol-phosphate mannosyltransferase OS=Homo sapiens GN=DPM1 PE=2 SV=1	HUMAN	3	0.704693	12.5892	0.724436	21.0863	0.619441	22.2843	0.334195	15.2757	0.353183	27.0396	0.301995	28.3139	0.177011	36.6438	1.27057	20.7014	0.870964	19.7697	0.11272	36.9828	0.591562	23.1206	0.409261	26.3027	0.272898	32.2107	1.87068	10.4713	1.25892	14.4544	0.201372	21.677	1.69044	23.3346	1.20226	20.5116	0.405508	28.3139	1.7378	5.10505
2150	4.05	4.05	33.33	29.63	25	sp|P62942|FKB1A_HUMAN	Peptidyl-prolyl cis-trans isomerase FKBP1A OS=Homo sapiens GN=FKBP1A PE=1 SV=2	HUMAN	2	0.343558	1.92309	0.405508	1.8197	0.570164	1.33045	0.390841	1.92309	0.461318	1.87068	0.648634	1.55597	0.660694	1.27057	0.549541	1.44544	0.679204	1.28233	0.772681	1.45881	0.625173	1.58489	0.801678	1.47231	1.94089	1.85353	1.65959	1.80302	1.99526	1.85353	1.65959	1.78649	1.40605	1.69044	1.69044	1.77011	1.1695	1.44544	0.954993	1.44544
2244	4	4.12	34.52	10.48	10.48	sp|P49841|GSK3B_HUMAN	Glycogen synthase kinase-3 beta OS=Homo sapiens GN=GSK3B PE=1 SV=2	HUMAN	5	0.313329	2.67917	0.246604	3.53183	0.505825	2.70396	0.280543	3.25087	0.231207	3.49945	0.457088	2.85759	0.559758	1.45881	0.267917	3.46737	0.83946	2.07014	0.510505	2.53513	0.210863	3.69828	0.758578	2.58226	1.72187	2.208	0.809096	3.63078	2.60615	2.55859	2.35505	3.22107	0.954993	2.85759	3.16228	3.28095	1.09648	2.55859	0.457088	3.22107
2263	4	4.02	18.18	3.217	3.217	sp|Q8IWZ6|BBS7_HUMAN	Bardet-Biedl syndrome 7 protein OS=Homo sapiens GN=BBS7 PE=1 SV=2	HUMAN	2	0.564937	2.0893	0.666807	2.0893	0.731139	2.0893	0.444631	2.0893	0.524808	2.0893	0.57544	2.0893	1.24738	2.0893	0.847227	2.0893	1.08643	2.0893	0.981748	2.0893	0.666807	2.0893	0.855067	2.0893	2.18776	2.0893	1.48594	2.0893	1.90546	2.0893	1.85353	2.0893	1.25892	2.0893	1.61436	2.0893	1.69044	2.0893	1.14815	2.0893
2266	4	4.02	20.88	14.29	14.29	sp|P40306|PSB10_HUMAN	Proteasome subunit beta type-10 OS=Homo sapiens GN=PSMB10 PE=1 SV=1	HUMAN	2	0.704693	2.10863	0.390841	2.0893	0.731139	2.10863	0.49204	2.0893	0.270396	2.0893	0.510505	2.0893	0.731139	2.10863	0.744732	2.0893	0.461318	2.0893	0.510505	2.0893	0.515229	2.10863	0.319154	2.0893	1.02802	2.0893	1.04713	2.0893	0.642688	2.10863	1.87068	2.10863	1.88799	2.0893	1.1695	2.10863	0.990832	2.0893	1.00925	2.0893
2405	3.64	3.64	25.89	9.821	9.821	sp|Q00688|FKBP3_HUMAN	Peptidyl-prolyl cis-trans isomerase FKBP3 OS=Homo sapiens GN=FKBP3 PE=1 SV=1	HUMAN	2	0.758578	1.69044	0.636796	1.57036	0.564937	2.67917	0.717794	1.58489	0.597035	1.85353	0.529663	2.35505	0.613762	2.07014	0.717794	2.37684	0.57544	2.83139	0.580764	2.85759	0.672977	1.65959	0.539511	1.69044	0.801678	2.10863	0.937562	1.58489	0.751623	1.95885	0.954993	1.70608	1.11686	1.51356	0.895365	2.44343	1.08643	4.2462	1.25892	3.40408
2440	3.4	3.4	19.82	9.309	9.309	sp|P07711|CATL1_HUMAN	Cathepsin L1 OS=Homo sapiens GN=CTSL PE=1 SV=2	HUMAN	2	0.340408	3.19154	0.597035	2.42103	0.60256	2.42103	0.155597	3.04789	0.280543	2.29087	0.285759	2.29087	0.416869	2.35505	0.711214	2.10863	0.501187	2.75423	0.201372	3.40408	0.331131	1.77011	0.237684	3.31131	1.31826	2.42103	2.26987	2.65461	1.57036	2.37684	0.870964	2.60615	1.19124	2.05116	0.954993	2.65461	0.737904	2.75423	1.18032	1.97697
2519	2.91	2.95	24.4	16.57	10.84	sp|Q53FA7|QORX_HUMAN	Quinone oxidoreductase PIG3 OS=Homo sapiens GN=TP53I3 PE=1 SV=2	HUMAN	3	0.244343	2.58226	0.394457	2.31206	0.496592	2.31206	0.316228	2.63027	0.529663	1.94089	0.654636	2.24905	0.613762	1.94089	0.337287	2.63027	0.37325	2.07014	0.809096	1.8197	0.452898	2.51189	0.505825	1.6293	2.55859	2.48886	1.35519	2.70396	1.55597	2.35505	1.57036	2.26987	0.903649	2.39883	0.92045	2.10863	1.22462	2.22844	0.685488	2.44343
2572	2.63	2.63	25.52	12.41	12.41	sp|P39019|RS19_HUMAN	40S ribosomal protein S19 OS=Homo sapiens GN=RPS19 PE=1 SV=2	HUMAN	2	0.559758	6.85488	0.534564	9.63829	0.369828	9.54993	0.648634	5.59758	0.619441	7.87046	0.432514	11.695	0.564937	12.4738	0.275423	5.70164	0.42462	2.0893	0.654636	10.0925	0.319154	7.11213	0.49204	2.10863	1	2.0893	0.49204	24.6604	0.751623	3.59749	1.04713	2.0893	0.519996	24.2103	0.787046	5.10505	1.48594	22.08	0.737904	2.0893
2578	2.57	2.57	25.93	10.26	7.407	sp|Q8TCX1|DC2L1_HUMAN	Cytoplasmic dynein 2 light intermediate chain 1 OS=Homo sapiens GN=DYNC2LI1 PE=1 SV=1	HUMAN	2	0.524808	2.0893	0.549541	2.10863	0.515229	2.10863	0.554626	2.0893	0.580764	2.0893	0.544503	2.0893	0.809096	2.0893	0.672977	2.0893	0.501187	2.10863	0.847227	2.0893	0.704693	2.0893	0.529663	2.0893	1.52757	2.10863	1.27057	2.10863	0.946237	2.0893	1.45881	2.10863	1.20226	2.0893	0.903649	2.0893	1.55597	2.10863	1.28233	2.0893
2596	2.51	2.53	12.27	4.513	3.667	sp|Q08945|SSRP1_HUMAN	FACT complex subunit SSRP1 OS=Homo sapiens GN=SSRP1 PE=1 SV=1	HUMAN	2	0.648634	2.10863	0.457088	2.10863	0.666807	2.10863	0.515229	2.0893	0.359749	2.10863	0.524808	2.10863	0.436516	2.10863	1.00925	2.0893	0.383707	2.0893	0.346737	2.0893	0.794328	2.0893	0.301995	2.10863	0.666807	2.0893	1.52757	2.0893	0.586138	2.0893	0.946237	2.0893	2.18776	2.10863	0.831764	2.0893	0.648634	2.10863	1.48594	2.0893
2641	2.35	2.35	15.52	6.034	6.034	tr|B4DKT0|B4DKT0_HUMAN	Golgi reassembly-stacking protein 2 OS=Homo sapiens GN=GORASP2 PE=2 SV=1	HUMAN	2	0.299226	3.0761	0.0937562	4.65586	0.744732	1.70608	0.280543	3.01995	0.0855067	4.74242	0.691831	1.64437	0.83946	1.48594	0.60256	2.22844	0.77983	2.10863	0.77983	2.05116	0.549541	2.67917	0.724436	1.95885	2.75423	3.04789	2.05116	2.96483	2.48886	2.35505	9.0365	4.57088	6.19441	4.13048	7.94328	4.32514	1.11686	1.99526	0.794328	2.58226
2642	2.34	9.2	30.66	20.21	12.37	sp|P30613|KPYR_HUMAN	Pyruvate kinase PKLR OS=Homo sapiens GN=PKLR PE=1 SV=2	HUMAN	8	0.751623	6.72977	0.648634	10.666	0.691831	2.46604	0.57544	23.3346	0.49204	2.0893	0.529663	22.9087	0.972747	5.80764	0.855067	8.87156	0.539511	23.7684	0.737904	2.10863	0.648634	2.10863	0.413047	26.3027	1.28233	20.893	1.1272	19.9526	0.704693	21.4783	1.49969	2.10863	1.30617	2.0893	0.824138	20.1372	1.39316	14.3219	1.22462	18.197
2807	2.02	2.03	13.26	4.611	4.611	sp|O14828|SCAM3_HUMAN	Secretory carrier-associated membrane protein 3 OS=Homo sapiens GN=SCAMP3 PE=1 SV=3	HUMAN	1	0.619441	2.0893	0.608135	2.10863	0.510505	2.10863	0.679204	2.10863	0.672977	2.0893	0.559758	2.10863	0.554626	2.0893	0.809096	2.0893	0.613762	2.0893	0.608135	2.0893	0.887156	2.0893	0.672977	2.0893	0.879022	2.0893	1.2942	2.0893	0.981748	2.0893	0.895365	2.0893	1.31826	2.0893	1	2.0893	1.0666	2.0893	1.57036	2.0893
2838	2.01	2.31	20.45	2.038	1.446	tr|H7C5R8|H7C5R8_HUMAN	Poly [ADP-ribose] polymerase 14 (Fragment) OS=Homo sapiens GN=PARP14 PE=2 SV=1	ADP-ribose	2	0.255859	2.0893	0.47863	2.10863	0.218776	2.0893	0.270396	2.0893	0.510505	2.0893	0.231207	2.10863	0.711214	2.0893	0.366438	2.0893	0.586138	2.10863	0.751623	2.0893	0.387258	2.0893	0.625173	2.0893	2.75423	2.0893	1.41906	2.0893	2.29087	2.10863	1.45881	2.0893	0.758578	2.0893	1.21339	2.0893	3.22107	2.10863	1.65959	2.10863
2871	2.01	2.01	38.89	5.864	5.864	sp|P67809|YBOX1_HUMAN	Nuclease-sensitive element-binding protein 1 OS=Homo sapiens GN=YBX1 PE=1 SV=3	HUMAN	1	0.343558	2.0893	0.474242	2.10863	0.539511	2.0893	0.405508	2.10863	0.564937	2.0893	0.642688	2.0893	0.248886	2.10863	0.416869	2.0893	0.529663	2.10863	0.296483	2.0893	0.49204	2.10863	0.630957	2.0893	0.724436	2.0893	1.20226	2.0893	1.5417	2.10863	0.519996	2.0893	0.862979	2.10863	1.10662	2.0893	0.457088	2.10863	0.765597	2.0893
2856	2.01	2.02	14.7	1.437	0.6027	tr|M0R0P8|M0R0P8_HUMAN	Unconventional myosin-IXb OS=Homo sapiens GN=MYO9B PE=2 SV=1	HUMAN	1	0.515229	2.0893	0.751623	2.0893	0.30761	2.10863	0.483059	2.10863	0.704693	2.10863	0.291072	2.0893	0.92045	2.0893	0.946237	2.0893	0.120226	2.0893	0.870964	2.0893	0.895365	2.0893	0.113763	2.0893	1.78649	2.10863	1.8197	2.0893	0.231207	2.10863	1.22462	2.0893	1.24738	2.0893	0.158489	2.10863	2.96483	2.0893	3.04789	2.10863
2899	2.01	2.01	11.99	3.253	3.253	sp|P41214|EIF2D_HUMAN	Eukaryotic translation initiation factor 2D OS=Homo sapiens GN=EIF2D PE=1 SV=3	HUMAN	1	0.60256	2.0893	0.349945	2.10863	0.328095	2.10863	0.564937	2.0893	0.328095	2.10863	0.30761	2.0893	0.870964	2.10863	0.737904	2.10863	0.711214	2.0893	0.816582	2.0893	0.691831	2.10863	0.666807	2.0893	1.44544	2.10863	1.22462	2.0893	1.1695	2.0893	2.46604	2.0893	2.0893	2.0893	2.01372	2.10863	2.63027	2.0893	2.22844	2.0893
2893	2.01	2.01	14.59	2.588	2.588	sp|Q7Z5V6|PPR32_HUMAN	Protein phosphatase 1 regulatory subunit 32 OS=Homo sapiens GN=PPP1R32 PE=1 SV=1	HUMAN	1	0.630957	22.4905	0.685488	9.90832	0.711214	2.0893	0.534564	12.8233	0.586138	2.10863	0.608135	6.42688	0.586138	3.76704	0.698232	2.0893	0.57544	3.19154	0.501187	2.96483	0.597035	18.7068	0.49204	3.53183	0.928966	19.2309	1.09648	19.5884	0.912011	19.4089	0.847227	2.60615	1	14.9969	0.831764	3.10456	0.816582	2.1677	0.972747	2.88403
3043	2	2	18.99	2.351	2.351	sp|Q12933-2|TRAF2_HUMAN	Isoform 2 of TNF receptor-associated factor 2 OS=Homo sapiens GN=TRAF2	HUMAN	2	0.469894	4.7863	0.654636	4.48745	0.544503	2.22844	0.554626	4.65586	0.751623	4.48745	0.597035	4.48745	0.363078	4.92039	0.981748	1.80302	0.92045	4.44631	0.416869	4.13048	1.14815	3.7325	1.0666	4.44631	0.758578	4.48745	2.0893	4.7863	2.07014	4.7863	0.501187	4.7863	1.49969	4.44631	1.40605	4.40555	0.672977	4.7863	1.80302	2.65461
3017	2	2.01	37.84	10.81	10.81	tr|C9J0J0|C9J0J0_HUMAN	Coiled-coil domain-containing protein 126 (Fragment) OS=Homo sapiens GN=CCDC126 PE=2 SV=1	HUMAN	1	0.120226	2.10863	0.134276	2.10863	0.180302	2.0893	0.349945	2.10863	0.390841	2.10863	0.524808	2.0893	0.666807	2.0893	0.201372	2.0893	0.343558	2.0893	1.94089	2.10863	0.586138	2.0893	1	2.0893	5.49541	2.10863	1.64437	2.0893	2.83139	2.10863	4.92039	2.10863	1.47231	2.0893	2.53513	2.10863	3.66438	2.10863	1.10662	2.10863
3039	2	2	11.69	2.279	1.388	sp|Q63HQ2-2|EGFLA_HUMAN	Isoform 2 of Pikachurin OS=Homo sapiens GN=EGFLAM	HUMAN	1	0.457088	2.10863	0.685488	2.0893	0.672977	2.0893	0.510505	2.0893	0.758578	2.0893	0.744732	2.0893	0.363078	2.10863	0.597035	2.0893	0.937562	2.0893	0.405508	2.0893	0.660694	2.0893	1.03753	2.0893	0.787046	2.0893	1.28233	2.0893	2.03236	2.10863	0.529663	2.0893	0.862979	2.0893	1.35519	2.0893	0.534564	2.10863	0.879022	2.0893
3234	2	2	17.39	17.39	17.39	sp|P62857|RS28_HUMAN	40S ribosomal protein S28 OS=Homo sapiens GN=RPS28 PE=1 SV=1	HUMAN	1	0.672977	1.55597	0.613762	1.67494	0.313329	2.39883	0.704693	2.10863	0.648634	1.77011	0.319154	2.88403	0.505825	2.75423	0.597035	1.67494	0.586138	2.72898	0.539511	2.39883	0.625173	1.7378	0.613762	2.75423	0.751623	2.67917	0.879022	1.44544	0.870964	2.29087	0.824138	2.37684	0.963829	1.23595	0.946237	2.208	1.69044	2.85759	1.95885	2.85759
3112	2	2	25.81	6.048	6.048	sp|P55327-3|TPD52_HUMAN	Isoform 3 of Tumor protein D52 OS=Homo sapiens GN=TPD52	HUMAN	1	0.192309	2.10863	0.619441	2.10863	0.343558	2.10863	0.201372	2.10863	0.648634	2.0893	0.356451	2.10863	0.981748	2.0893	0.457088	2.10863	0.515229	2.0893	1.01859	2.0893	0.47863	2.0893	0.534564	2.10863	5.01187	2.0893	2.35505	2.10863	2.63027	2.0893	1.55597	2.0893	0.731139	2.0893	0.816582	2.10863	2.83139	2.10863	1.31826	2.0893
3060	2	2	27.27	2.948	2.948	tr|F8VWW8|F8VWW8_HUMAN	Acid sphingomyelinase-like phosphodiesterase 3b OS=Homo sapiens GN=SMPDL3B PE=2 SV=1	HUMAN	1	0.672977	2.0893	0.724436	2.0893	0.608135	2.0893	0.691831	2.0893	0.744732	2.0893	0.619441	2.10863	0.704693	2.0893	0.337287	2.10863	0.660694	2.0893	0.724436	2.0893	0.346737	2.10863	0.679204	2.0893	1.03753	2.0893	0.501187	2.0893	0.972747	2.0893	0.963829	2.0893	0.461318	2.10863	0.903649	2.0893	1.14815	2.0893	0.554626	2.0893
3004	2	2.01	16.02	2.886	2.886	sp|Q08188|TGM3_HUMAN	Protein-glutamine gamma-glutamyltransferase E OS=Homo sapiens GN=TGM3 PE=1 SV=4	HUMAN	1	0.310456	2.10863	0.436516	2.0893	0.413047	2.0893	0.310456	2.10863	0.436516	2.0893	0.413047	2.0893	0.724436	2.10863	0.903649	2.10863	0.870964	2.0893	0.724436	2.10863	0.903649	2.10863	0.870964	2.0893	2.31206	2.10863	2.88403	2.0893	2.77971	2.10863	1.65959	2.10863	2.07014	2.10863	1.99526	2.10863	1.75388	2.10863	2.18776	2.10863
3034	2	2	16.78	1.119	1.119	sp|Q12906|ILF3_HUMAN	Interleukin enhancer-binding factor 3 OS=Homo sapiens GN=ILF3 PE=1 SV=3	HUMAN	1	0.465586	2.10863	0.711214	2.0893	0.648634	2.0893	0.452898	2.0893	0.685488	2.10863	0.625173	2.10863	0.613762	2.0893	0.366438	2.0893	0.465586	2.0893	0.591562	2.10863	0.353183	2.10863	0.448745	2.10863	1.30617	2.10863	0.77983	2.0893	0.981748	2.0893	0.855067	2.0893	0.510505	2.0893	0.648634	2.0893	0.937562	2.0893	0.559758	2.10863
3161	2	2	19.05	10.88	10.88	sp|Q9Y2V2|CHSP1_HUMAN	Calcium-regulated heat stable protein 1 OS=Homo sapiens GN=CARHSP1 PE=1 SV=2	HUMAN	1	0.37325	2.63027	0.428549	2.51189	0.416869	2.63027	0.337287	2.39883	0.401791	1.88799	0.401791	2.46604	0.679204	2.26987	0.679204	1.45881	0.413047	2.67917	0.630957	2.208	0.636796	2.22844	0.483059	2.35505	1.92309	2.44343	1.85353	2.51189	1.25892	2.51189	1.64437	2.37684	1.59956	2.42103	1.04713	2.48886	1.7378	2.55859	1.65959	2.48886
3141	2	2	10.2	3.905	3.905	tr|A8K327|A8K327_HUMAN	NEU3 protein OS=Homo sapiens GN=NEU3 PE=2 SV=1	HUMAN	1	0.519996	2.0893	0.691831	2.10863	0.758578	2.0893	0.420727	2.0893	0.564937	2.0893	0.613762	2.10863	0.765597	2.0893	1.02802	2.0893	0.758578	2.0893	0.619441	2.0893	0.831764	2.0893	0.613762	2.0893	1.45881	2.10863	1.95885	2.10863	1.44544	2.10863	1.08643	2.0893	1.45881	2.0893	1.07647	2.0893	1	2.0893	1.34276	2.10863
3243	1.89	1.89	7.907	1.163	1.163	sp|Q8WUH2|TGFA1_HUMAN	Transforming growth factor-beta receptor-associated protein 1 OS=Homo sapiens GN=TGFBRAP1 PE=1 SV=1	HUMAN	1	0.49204	2.0893	0.359749	2.10863	0.613762	2.10863	0.452898	2.0893	0.331131	2.10863	0.564937	2.10863	0.704693	2.0893	0.591562	2.10863	1.10662	2.0893	0.648634	2.0893	0.544503	2.10863	1.01859	2.0893	1.41906	2.0893	1.19124	2.0893	2.22844	2.10863	1.94089	2.10863	1.6293	2.0893	3.01995	2.0893	1.13763	2.0893	0.954993	2.0893
7	133.41	133.42	76.32	72.22	68.58	sp|O75969|AKAP3_HUMAN	A-kinase anchor protein 3 OS=Homo sapiens GN=AKAP3 PE=1 SV=2	HUMAN	258	1.92309	1.27057	2.80543	1.41906	2.18776	1.34276	5.29664	1.58489	6.85488	1.65959	5.34564	1.55597	2.53513	1.33045	1.57036	1.18032	2.05116	1.28233	5.86138	1.48594	4.52898	1.49969	4.83059	1.45881	1.31826	1.08643	0.824138	1.07647	1.07647	1.07647	0.903649	1.07647	0.559758	1.19124	0.744732	1.09648	1.19124	1.05682	0.744732	1.10662
11	125.22	125.23	29.96	18.11	14.87	sp|Q5CZC0|FSIP2_HUMAN	Fibrous sheath-interacting protein 2 OS=Homo sapiens GN=FSIP2 PE=2 SV=4	HUMAN	91	1.39316	1.22462	2.14783	1.43219	1.99526	1.40605	1.94089	1.40605	2.83139	1.58489	2.70396	1.59956	1.8197	1.33045	1.51356	1.30617	1.64437	1.34276	2.51189	1.52757	2.05116	1.44544	2.39883	1.6293	1.28233	1.1272	1.07647	1.11686	1.14815	1.1272	0.847227	1.11686	0.698232	1.14815	0.758578	1.11686	0.954993	1.09648	0.772681	1.10662
15	110.01	110.01	79.6	73.42	71.55	tr|E7EQB2|E7EQB2_HUMAN	Kaliocin-1 (Fragment) OS=Homo sapiens GN=LTF PE=2 SV=1	HUMAN	226	9.54993	1.57036	11.272	1.59956	9.72747	1.6293	10.9648	1.36773	12.4738	1.41906	10.5682	1.40605	11.0662	1.59956	9.81748	1.61436	8.16582	1.55597	11.5878	1.40605	11.0662	1.41906	8.70964	1.34276	1.15878	1.05682	0.981748	1.04713	0.887156	1.04713	0.972747	1.05682	0.831764	1.05682	0.744732	1.0666	1.24738	1.0666	1.03753	1.05682
25	83.44	83.91	69.2	57.59	53.44	sp|Q9BZW7|TSG10_HUMAN	Testis-specific gene 10 protein OS=Homo sapiens GN=TSGA10 PE=1 SV=1	HUMAN	76	12.1339	3.13329	13.5519	3.31131	12.8233	3.25087	8.24138	2.72898	8.47227	2.67917	8.24138	2.72898	11.0662	3.0761	11.272	3.10456	12.5892	3.19154	6.98232	2.51189	7.44732	2.67917	8.16582	2.67917	0.862979	1.10662	0.895365	1.08643	1.00925	1.08643	0.794328	1.13763	0.816582	1.11686	0.937562	1.08643	0.831764	1.1272	0.862979	1.10662
29	80.62	80.62	73.76	59.78	57.61	sp|P04264|K2C1_HUMAN	Keratin, type II cytoskeletal 1 OS=Homo sapiens GN=KRT1 PE=1 SV=6	HUMAN	125	2.83139	1.40605	2.63027	1.47231	2.93765	1.41906	17.8649	1.51356	17.0608	1.58489	19.0546	1.5417	2.55859	1.41906	1.90546	1.28233	3.46737	1.45881	17.7011	1.55597	15.1356	1.58489	19.4089	1.49969	0.887156	1.10662	0.660694	1.15878	1.28233	1.13763	0.937562	1.1272	0.717794	1.18032	1.34276	1.10662	0.824138	1.1272	0.619441	1.19124
61	63.57	63.57	69.79	61.9	60.59	sp|P02768|ALBU_HUMAN	Serum albumin OS=Homo sapiens GN=ALB PE=1 SV=2	HUMAN	47	10.5682	2.48886	11.0662	2.70396	10.3753	2.72898	12.5892	2.85759	12.3595	2.99226	12.1339	3.10456	12.0226	2.55859	11.9124	2.60615	14.8594	2.91072	12.4738	2.67917	13.3045	2.85759	15.2757	2.96483	1.15878	1.13763	1.09648	1.11686	1.35519	1.1695	1.18032	1.1272	1.1272	1.11686	1.38038	1.14815	1.30617	1.13763	1.27057	1.1272
68	60.4	60.4	76.42	64.19	60.92	sp|P13646|K1C13_HUMAN	Keratin, type I cytoskeletal 13 OS=Homo sapiens GN=KRT13 PE=1 SV=4	HUMAN	62	12.3595	3.53183	14.1906	3.63078	13.6773	3.76704	8.31764	2.96483	9.63829	3.10456	8.95365	3.10456	15.417	3.63078	15.1356	3.76704	16.5959	3.59749	10.5682	3.10456	9.81748	3.04789	11.272	3.0761	1.33045	1.15878	1.22462	1.13763	1.47231	1.18032	1.10662	1.09648	1.02802	1.10662	1.22462	1.11686	1.23595	1.11686	1.13763	1.11686
76	57.89	58	57.4	38.53	36.64	sp|Q8TBY8-2|PMFBP_HUMAN	Isoform 2 of Polyamine-modulated factor 1-binding protein 1 OS=Homo sapiens GN=PMFBP1	HUMAN	35	4.69894	2.29087	4.20727	2.03236	4.69894	2.208	4.2462	2.24905	3.90841	2.07014	4.48745	2.29087	3.10456	1.80302	4.20727	2.18776	4.52898	2.26987	2.88403	1.83654	3.90841	2.22844	4.28548	2.33346	0.685488	1.28233	0.887156	1.18032	0.963829	1.1695	0.711214	1.23595	0.946237	1.18032	1.00925	1.18032	0.648634	1.30617	0.847227	1.18032
77	56.98	61.12	77.15	60.49	58.8	sp|P19013|K2C4_HUMAN	Keratin, type II cytoskeletal 4 OS=Homo sapiens GN=KRT4 PE=1 SV=4	HUMAN	55	9.28966	2.96483	11.4815	3.19154	12.5892	3.34195	9.72747	2.77971	12.4738	3.04789	12.942	3.0761	14.1906	3.25087	12.8233	3.13329	12.2462	2.91072	14.7231	3.01995	13.8038	3.01995	13.1826	2.77971	1.57036	1.19124	1.45881	1.18032	1.48594	1.1695	1.25892	1.1272	1.18032	1.1272	1.19124	1.13763	1.1695	1.11686	1.09648	1.11686
78	56.42	58.53	43.31	33.04	32.36	sp|Q9C099|LRCC1_HUMAN	Leucine-rich repeat and coiled-coil domain-containing protein 1 OS=Homo sapiens GN=LRRCC1 PE=1 SV=2	HUMAN	39	5.70164	2.48886	5.34564	2.46604	6.13762	2.48886	7.94328	3.16228	6.98232	2.96483	8.31764	3.0761	5.15229	2.46604	4.65586	2.31206	5.29664	2.46604	6.85488	2.99226	6.19441	2.80543	6.72977	2.85759	0.862979	1.15878	0.794328	1.1695	0.887156	1.14815	0.937562	1.14815	0.847227	1.1695	0.972747	1.13763	0.794328	1.14815	0.731139	1.1695
80	56.07	56.07	80.23	68.51	68.51	sp|Q8WW24|TEKT4_HUMAN	Tektin-4 OS=Homo sapiens GN=TEKT4 PE=2 SV=1	HUMAN	73	2.03236	1.2942	2.07014	1.38038	2.18776	1.31826	2.14783	1.20226	2.03236	1.24738	2.29087	1.22462	1.40605	1.15878	2.18776	1.33045	2.37684	1.33045	1.51356	1.1272	2.29087	1.20226	2.53513	1.28233	0.77983	1.13763	1.13763	1.13763	1.25892	1.1695	0.698232	1.25892	1.00925	1.13763	1.1272	1.11686	0.660694	1.1695	0.981748	1.11686
91	53.65	53.7	51.25	39.67	36.82	sp|Q96JN2-4|CC136_HUMAN	Isoform 4 of Coiled-coil domain-containing protein 136 OS=Homo sapiens GN=CCDC136	HUMAN	39	1.92309	1.51356	3.04789	1.94089	2.44343	1.67494	2.26987	1.7378	3.40408	2.14783	2.70396	1.85353	2.10863	1.51356	3.04789	1.90546	3.16228	1.90546	2.35505	1.67494	3.46737	2.14783	3.43558	2.05116	1.0666	1.1695	1.5417	1.30617	1.58489	1.28233	0.731139	1.27057	1.00925	1.1695	1.04713	1.15878	0.870964	1.18032	1.23595	1.21339
95	52.75	57.64	60.64	53.01	48.4	sp|P02538|K2C6A_HUMAN	Keratin, type II cytoskeletal 6A OS=Homo sapiens GN=KRT6A PE=1 SV=3	HUMAN	51	2.1677	2.53513	2.33346	2.0893	1.90546	2.10863	1.72187	2.0893	1.87068	2.10863	1.51356	2.10863	1.92309	2.24905	1.99526	2.10863	1.59956	2.0893	1.52757	3.25087	1.58489	2.10863	1.27057	2.0893	0.879022	5.7544	0.903649	2.31206	0.731139	2.26987	0.816582	2.0893	0.83946	2.0893	0.679204	2.0893	1.00925	2.88403	1.03753	2.0893
96	52.59	52.62	35.27	30.07	28.56	tr|E9PF10|E9PF10_HUMAN	Nuclear pore complex protein Nup155 OS=Homo sapiens GN=NUP155 PE=2 SV=1	HUMAN	42	1.34276	1.20226	1.47231	1.21339	1.40605	1.22462	1.61436	1.24738	1.7378	1.25892	1.6293	1.24738	1.14815	1.1695	1.21339	1.1695	1.24738	1.19124	1.44544	1.19124	1.47231	1.21339	1.49969	1.23595	0.92045	1.13763	0.887156	1.15878	0.946237	1.14815	0.77983	1.20226	0.801678	1.1695	0.824138	1.1695	0.794328	1.23595	0.847227	1.1695
105	50.78	52.67	72.99	61.65	59.59	sp|Q96M29|TEKT5_HUMAN	Tektin-5 OS=Homo sapiens GN=TEKT5 PE=2 SV=1	HUMAN	67	1.51356	1.23595	1.80302	1.31826	1.90546	1.41906	2.44343	1.6293	2.88403	1.72187	3.10456	1.88799	1.85353	1.31826	1.72187	1.30617	1.7378	1.2942	2.91072	1.69044	2.88403	1.78649	2.80543	1.70608	1.23595	1.14815	1.13763	1.13763	1.1695	1.14815	1.01859	1.10662	0.946237	1.10662	0.937562	1.1272	0.981748	1.1272	0.928966	1.11686
114	49.37	49.37	68.03	68.03	68.03	sp|P45880|VDAC2_HUMAN	Voltage-dependent anion-selective channel protein 2 OS=Homo sapiens GN=VDAC2 PE=1 SV=2	HUMAN	94	1.88799	1.28233	3.34195	1.55597	2.35505	1.39316	4.36516	1.44544	6.36796	1.58489	5.05825	1.55597	2.93765	1.44544	2.14783	1.35519	2.37684	1.39316	5.54626	1.49969	4.69894	1.49969	4.57088	1.43219	1.48594	1.1272	1.1272	1.08643	1.24738	1.10662	0.895365	1.08643	0.666807	1.1272	0.758578	1.09648	1.21339	1.07647	0.887156	1.08643
128	47.18	47.18	37	32.93	29.51	sp|Q8TEX9|IPO4_HUMAN	Importin-4 OS=Homo sapiens GN=IPO4 PE=1 SV=2	HUMAN	30	1.39316	1.20226	1.75388	1.23595	1.57036	1.21339	1.35519	1.22462	1.64437	1.23595	1.45881	1.18032	1.65959	1.19124	0.981748	1.35519	1.65959	1.19124	1.52757	1.15878	0.946237	1.15878	1.49969	1.1695	1.10662	1.25892	0.672977	1.25892	1.10662	1.15878	0.963829	1.1695	0.549541	1.28233	0.954993	1.15878	1.03753	1.14815	0.619441	1.21339
131	46.82	46.82	54.09	35.16	31.62	sp|Q8N1F7|NUP93_HUMAN	Nuclear pore complex protein Nup93 OS=Homo sapiens GN=NUP93 PE=1 SV=2	HUMAN	27	1.8197	1.2942	2.22844	1.49969	1.61436	1.33045	1.97697	1.45881	2.24905	1.58489	1.65959	1.41906	1.64437	1.33045	1.59956	1.33045	1.41906	1.20226	1.65959	1.39316	1.67494	1.43219	1.41906	1.23595	0.870964	1.1695	0.847227	1.18032	0.744732	1.27057	0.731139	1.23595	0.724436	1.23595	0.630957	1.41906	1.04713	1.18032	1	1.18032
137	45.67	46.08	31.58	22.58	17.06	sp|Q5THR3|EFCB6_HUMAN	EF-hand calcium-binding domain-containing protein 6 OS=Homo sapiens GN=EFCAB6 PE=1 SV=1	HUMAN	31	1.85353	1.40605	1.90546	1.40605	1.64437	1.34276	1.77011	1.44544	1.80302	1.43219	1.5417	1.35519	1.52757	1.30617	1.67494	1.39316	1.57036	1.33045	1.41906	1.30617	1.5417	1.39316	1.45881	1.33045	0.816582	1.20226	0.887156	1.19124	0.831764	1.20226	0.772681	1.23595	0.862979	1.18032	0.787046	1.22462	0.887156	1.20226	0.990832	1.18032
151	43.08	43.08	73.6	69.04	66.5	sp|P36969|GPX4_HUMAN	Phospholipid hydroperoxide glutathione peroxidase, mitochondrial OS=Homo sapiens GN=GPX4 PE=1 SV=3	HUMAN	73	2.07014	1.27057	2.1677	1.34276	1.43219	1.22462	3.25087	1.51356	3.28095	1.57036	2.26987	1.47231	1.33045	1.1272	1.34276	1.15878	1.33045	1.1695	1.99526	1.28233	2.18776	1.38038	2.10863	1.40605	0.648634	1.1695	0.642688	1.1695	0.636796	1.14815	0.60256	1.25892	0.619441	1.21339	0.60256	1.21339	0.928966	1.14815	0.937562	1.11686
155	41.96	46.47	53.6	49.14	42.47	sp|P13645|K1C10_HUMAN	Keratin, type I cytoskeletal 10 OS=Homo sapiens GN=KRT10 PE=1 SV=6	HUMAN	49	1.43219	1.21339	1.77011	1.27057	1.58489	1.25892	7.65597	2.35505	9.72747	2.60615	9.2045	2.63027	1.22462	1.18032	1	1.21339	2.55859	1.38038	7.17794	2.26987	6.0256	2.10863	11.9124	2.46604	0.831764	1.20226	0.704693	1.2942	1.77011	1.24738	0.679204	1.27057	0.564937	1.36773	1.45881	1.21339	0.731139	1.28233	0.608135	1.39316
177	39.91	39.95	23.66	15.81	13.62	sp|Q92621|NU205_HUMAN	Nuclear pore complex protein Nup205 OS=Homo sapiens GN=NUP205 PE=1 SV=3	HUMAN	21	3.87258	1.8197	2.01372	1.27057	2.14783	1.47231	2.91072	1.65959	1.61436	1.27057	1.64437	1.36773	1.45881	1.34276	1.30617	1.33045	2.18776	1.44544	1.15878	1.25892	1.1272	1.28233	1.70608	1.33045	0.405508	1.45881	0.359749	1.72187	0.597035	1.35519	0.648634	1.24738	0.636796	1.25892	1.02802	1.27057	0.654636	1.30617	0.698232	1.31826
179	39.6	39.8	38.38	16.27	14.18	sp|P15924|DESP_HUMAN	Desmoplakin OS=Homo sapiens GN=DSP PE=1 SV=3	HUMAN	30	3.31131	1.36773	2.91072	1.39316	2.35505	1.33045	2.60615	1.30617	2.12814	1.36773	1.90546	1.30617	2.58226	1.38038	1.95885	1.35519	4.87529	1.55597	1.78649	1.30617	1.61436	1.30617	3.16228	1.43219	0.717794	1.27057	0.685488	1.30617	1.39316	1.33045	0.831764	1.28233	0.809096	1.28233	1.65959	1.30617	0.954993	1.25892	0.912011	1.28233
196	38.03	41.92	65.72	61.13	60.78	sp|Q9Y277|VDAC3_HUMAN	Voltage-dependent anion-selective channel protein 3 OS=Homo sapiens GN=VDAC3 PE=1 SV=1	HUMAN	84	1.6293	1.2942	1.85353	1.38038	1.45881	1.2942	3.34195	1.95885	3.34195	1.85353	2.83139	1.87068	1.72187	1.35519	1.2942	1.19124	1.24738	1.15878	3.10456	1.8197	2.60615	1.75388	2.39883	1.6293	1.05682	1.1272	0.801678	1.14815	0.787046	1.15878	0.92045	1.1272	0.685488	1.23595	0.685488	1.22462	1.22462	1.1695	0.92045	1.1272
208	37.27	37.59	68.84	60.7	58.84	sp|Q9UIF3|TEKT2_HUMAN	Tektin-2 OS=Homo sapiens GN=TEKT2 PE=1 SV=1	HUMAN	36	4.2462	1.72187	5.19996	1.94089	4.44631	1.94089	3.63078	1.49969	4.61318	1.75388	3.98107	1.70608	3.56451	1.75388	3.31131	1.6293	2.22844	1.44544	3.04789	1.51356	2.96483	1.47231	2.05116	1.2942	0.704693	1.19124	0.660694	1.24738	0.519996	1.25892	0.608135	1.28233	0.591562	1.2942	0.452898	1.35519	0.724436	1.23595	0.698232	1.28233
221	36.23	36.23	42.72	33.78	30.17	sp|Q5JST6|EFHC2_HUMAN	EF-hand domain-containing family member C2 OS=Homo sapiens GN=EFHC2 PE=1 SV=2	HUMAN	22	1.87068	1.47231	1.78649	1.43219	1.45881	1.33045	2.07014	1.67494	1.92309	1.59956	1.55597	1.45881	1.69044	1.44544	1.20226	1.23595	1.07647	1.25892	1.78649	1.57036	1.2942	1.34276	1.15878	1.21339	0.879022	1.19124	0.636796	1.34276	0.60256	1.45881	0.912011	1.20226	0.666807	1.31826	0.636796	1.41906	1.1272	1.19124	0.824138	1.21339
222	36.23	36.23	43.73	33.16	33.16	sp|Q16891-4|IMMT_HUMAN	Isoform 4 of Mitochondrial inner membrane protein OS=Homo sapiens GN=IMMT	HUMAN	21	2.35505	1.7378	2.85759	1.97697	2.77971	1.92309	1.34276	1.30617	1.58489	1.39316	1.55597	1.36773	2.33346	1.80302	2.35505	1.85353	2.67917	1.94089	1.30617	1.33045	1.27057	1.30617	1.48594	1.38038	0.946237	1.23595	0.92045	1.23595	1.05682	1.24738	0.801678	1.27057	0.794328	1.24738	0.895365	1.24738	0.831764	1.24738	0.809096	1.23595
233	35.39	37.32	83.11	79.56	75.56	sp|P21266|GSTM3_HUMAN	Glutathione S-transferase Mu 3 OS=Homo sapiens GN=GSTM3 PE=1 SV=3	HUMAN	71	2.1677	1.41906	2.44343	1.44544	1.85353	1.33045	6.85488	1.90546	7.72681	1.90546	6.42688	1.88799	2.46604	1.44544	1.27057	1.14815	1.02802	1.09648	7.65597	1.90546	5.15229	1.83654	3.59749	1.39316	1.11686	1.07647	0.586138	1.28233	0.49204	1.43219	0.981748	1.08643	0.515229	1.30617	0.432514	1.45881	1.31826	1.1272	0.679204	1.20226
235	35.2	35.6	53.88	51.29	46.12	sp|Q8WWU5|TCP11_HUMAN	T-complex protein 11 homolog OS=Homo sapiens GN=TCP11 PE=2 SV=1	HUMAN	27	2.07014	1.49969	2.10863	1.57036	1.70608	1.34276	2.24905	1.52757	2.31206	1.59956	1.90546	1.40605	2.18776	1.57036	0.963829	1.19124	1.88799	1.47231	2.53513	1.70608	1.11686	1.28233	2.0893	1.5417	1.0666	1.20226	0.487529	1.44544	0.928966	1.1695	1.04713	1.19124	0.457088	1.57036	0.895365	1.19124	1.23595	1.24738	0.559758	1.36773
238	35	35.34	55.7	45.43	45.43	sp|P35527|K1C9_HUMAN	Keratin, type I cytoskeletal 9 OS=Homo sapiens GN=KRT9 PE=1 SV=3	HUMAN	50	1.90546	1.31826	1.5417	1.25892	1.65959	1.30617	15.2757	2.0893	12.1339	1.80302	14.4544	2.0893	0.787046	1.21339	0.731139	1.24738	2.1677	1.36773	9.54993	1.87068	9.90832	1.8197	16.293	1.99526	0.452898	1.33045	0.376704	1.51356	1.18032	1.19124	0.60256	1.21339	0.505825	1.34276	1.44544	1.23595	0.496592	1.34276	0.432514	1.45881
255	32.98	32.98	53.93	36.14	34.83	sp|O43242|PSMD3_HUMAN	26S proteasome non-ATPase regulatory subunit 3 OS=Homo sapiens GN=PSMD3 PE=1 SV=2	HUMAN	23	1.65959	1.38038	1.57036	1.36773	1.30617	1.2942	1.90546	1.52757	1.75388	1.49969	1.47231	1.40605	1.40605	1.2942	0.887156	1.24738	0.77983	1.28233	1.6293	1.44544	1.04713	1.24738	0.855067	1.22462	0.847227	1.22462	0.554626	1.43219	0.461318	1.58489	0.903649	1.21339	0.586138	1.43219	0.487529	1.58489	1.09648	1.21339	0.679204	1.38038
261	32.58	32.86	25.21	16.18	14.01	sp|Q5SRE5|NU188_HUMAN	Nucleoporin NUP188 homolog OS=Homo sapiens GN=NUP188 PE=1 SV=1	HUMAN	18	1.51356	1.36773	1.34276	1.34276	1.55597	1.40605	1.49969	1.2942	1.39316	1.31826	1.57036	1.34276	0.559758	1.38038	1.2942	1.31826	1.23595	1.28233	0.469894	1.70608	1.28233	1.27057	1.23595	1.25892	0.349945	1.65959	0.831764	1.28233	0.824138	1.2942	0.394457	1.6293	0.946237	1.2942	0.912011	1.33045	0.334195	1.75388	0.787046	1.34276
287	31.13	31.13	53.06	41.02	38.98	sp|Q9BXF9|TEKT3_HUMAN	Tektin-3 OS=Homo sapiens GN=TEKT3 PE=1 SV=1	HUMAN	33	1.70608	1.2942	1.99526	1.39316	1.72187	1.34276	1.72187	1.35519	1.97697	1.44544	1.72187	1.40605	1.15878	1.1272	1.48594	1.28233	1.7378	1.27057	1.15878	1.15878	1.48594	1.33045	1.75388	1.33045	0.672977	1.25892	0.831764	1.14815	1.01859	1.1272	0.57544	1.35519	0.724436	1.18032	0.879022	1.15878	0.660694	1.31826	0.855067	1.14815
289	30.83	30.83	62.43	57.23	52.6	sp|P04083|ANXA1_HUMAN	Annexin A1 OS=Homo sapiens GN=ANXA1 PE=1 SV=2	HUMAN	25	1.92309	1.41906	1.77011	1.40605	1.41906	1.23595	2.93765	1.90546	2.48886	1.77011	1.94089	1.49969	1.69044	1.35519	1.08643	1.1695	1.1695	1.18032	2.31206	1.64437	1.52757	1.40605	1.51356	1.34276	0.83946	1.21339	0.559758	1.35519	0.559758	1.40605	0.972747	1.15878	0.608135	1.34276	0.660694	1.2942	1.18032	1.19124	0.737904	1.21339
358	26.77	26.77	78.3	69.81	69.81	sp|Q9BZX4|ROP1B_HUMAN	Ropporin-1B OS=Homo sapiens GN=ROPN1B PE=1 SV=1	HUMAN	46	2.22844	1.80302	2.208	1.69044	1.70608	1.6293	6.85488	2.44343	6.60694	2.22844	5.59758	2.29087	2.63027	1.61436	0.937562	1.52757	2.03236	1.57036	7.04693	1.94089	3.34195	1.72187	6.0256	2.03236	1.33045	1.35519	0.432514	1.65959	0.990832	1.36773	1.31826	1.36773	0.42462	1.58489	0.946237	1.36773	1.5417	1.35519	0.515229	1.65959
360	26.71	27.07	56.22	42.34	36.84	sp|Q969V4|TEKT1_HUMAN	Tektin-1 OS=Homo sapiens GN=TEKT1 PE=2 SV=1	HUMAN	19	2.14783	1.45881	1.75388	1.38038	1.45881	1.27057	3.13329	1.88799	2.53513	1.78649	2.07014	1.59956	1.1272	1.23595	1.6293	1.39316	1.59956	1.36773	1.61436	1.43219	2.33346	1.77011	2.208	1.69044	0.539511	1.36773	0.744732	1.18032	0.724436	1.21339	0.648634	1.33045	0.887156	1.18032	0.862979	1.20226	0.77983	1.22462	1.09648	1.22462
364	26.57	26.57	41.57	36.95	35.74	sp|Q9NQT6|FSCN3_HUMAN	Fascin-3 OS=Homo sapiens GN=FSCN3 PE=2 SV=1	HUMAN	34	5.19996	2.07014	4.83059	2.07014	3.94457	1.97697	5.10505	2.18776	4.74242	2.1677	3.98107	2.14783	5.15229	2.12814	3.7325	1.95885	2.93765	1.7378	4.96592	2.18776	3.69828	2.07014	2.80543	1.78649	0.972747	1.15878	0.679204	1.21339	0.534564	1.33045	1.05682	1.15878	0.751623	1.18032	0.586138	1.2942	1.28233	1.18032	0.92045	1.1695
376	26	27.03	39.32	36.58	36.58	sp|O75602-3|SPAG6_HUMAN	Isoform 3 of Sperm-associated antigen 6 OS=Homo sapiens GN=SPAG6	HUMAN	20	1.33045	1.22462	1.61436	1.2942	1.58489	1.28233	3.25087	1.99526	3.66438	1.99526	3.7325	2.07014	1.23595	1.19124	1.36773	1.21339	1.30617	1.21339	2.88403	1.77011	3.25087	1.92309	3.13329	1.92309	0.912011	1.20226	1.01859	1.19124	0.972747	1.18032	0.765597	1.23595	0.83946	1.20226	0.816582	1.19124	0.772681	1.24738	0.855067	1.20226
381	25.8	25.8	40.6	34.77	34.77	sp|Q6NXR0|IIGP5_HUMAN	Interferon-inducible GTPase 5 OS=Homo sapiens GN=IRGC PE=2 SV=1	HUMAN	20	1.5417	1.2942	1.90546	1.39316	1.99526	1.41906	2.14783	1.52757	2.65461	1.69044	2.77971	1.72187	1.78649	1.33045	1.83654	1.39316	1.65959	1.2942	2.48886	1.59956	2.55859	1.67494	2.31206	1.5417	1.14815	1.1695	1.1695	1.18032	1.0666	1.15878	0.937562	1.15878	0.954993	1.15878	0.879022	1.18032	0.895365	1.1695	0.912011	1.14815
429	23.78	23.79	36.81	21.56	19.72	sp|Q5T655|CC147_HUMAN	Coiled-coil domain-containing protein 147 OS=Homo sapiens GN=CCDC147 PE=2 SV=1	HUMAN	13	2.99226	1.78649	2.22844	1.65959	2.70396	1.7378	2.33346	1.57036	1.75388	1.51356	2.10863	1.58489	2.72898	1.70608	2.31206	1.69044	2.70396	1.75388	2.10863	1.52757	1.8197	1.5417	2.10863	1.57036	0.912011	1.34276	0.744732	1.35519	0.879022	1.33045	1.20226	1.34276	0.972747	1.35519	1.13763	1.35519	1.01859	1.28233	0.831764	1.30617
435	23.59	23.59	69.96	65.92	65.47	sp|Q96BH3|ESPB1_HUMAN	Epididymal sperm-binding protein 1 OS=Homo sapiens GN=ELSPBP1 PE=1 SV=2	HUMAN	22	2.99226	1.67494	3.83707	1.85353	3.01995	1.7378	6.0256	2.75423	7.65597	3.0761	6.19441	2.99226	3.69828	1.8197	2.70396	1.69044	3.59749	1.8197	7.44732	3.04789	5.54626	2.88403	7.11213	2.99226	1.19124	1.21339	0.870964	1.20226	1.15878	1.21339	0.946237	1.13763	0.698232	1.15878	0.92045	1.11686	1.21339	1.1695	0.887156	1.1272
434	23.59	23.6	55.02	44.29	39.95	tr|D6RFN0|D6RFN0_HUMAN	COP9 signalosome complex subunit 4 OS=Homo sapiens GN=COPS4 PE=2 SV=1	HUMAN	16	2.208	1.64437	1.52757	1.41906	1.36773	1.31826	2.60615	1.94089	1.7378	1.59956	1.85353	1.7378	1.35519	1.45881	2.10863	1.61436	1.47231	1.34276	1.35519	1.41906	2.55859	1.95885	1.85353	1.65959	0.608135	1.34276	0.972747	1.25892	0.679204	1.38038	0.912011	1.2942	1.40605	1.34276	0.981748	1.30617	0.946237	1.28233	1.51356	1.40605
449	23.11	23.13	16.81	6.604	5.277	sp|O15230|LAMA5_HUMAN	Laminin subunit alpha-5 OS=Homo sapiens GN=LAMA5 PE=1 SV=8	HUMAN	16	1.94089	1.43219	1.97697	1.5417	2.1677	1.61436	2.24905	1.59956	2.42103	1.83654	2.72898	1.99526	1.64437	1.36773	1.77011	1.40605	1.75388	1.47231	1.97697	1.58489	2.18776	1.67494	2.22844	1.80302	0.855067	1.27057	0.937562	1.25892	0.954993	1.30617	0.816582	1.33045	0.870964	1.31826	0.937562	1.34276	0.731139	1.40605	0.794328	1.36773
461	22.56	23.62	59.53	49.5	49.5	tr|J3KPX7|J3KPX7_HUMAN	Prohibitin-2 OS=Homo sapiens GN=PHB2 PE=2 SV=1	HUMAN	16	1.85353	1.59956	2.46604	1.92309	2.67917	2.07014	1.31826	1.33045	1.72187	1.5417	1.92309	1.70608	2.24905	1.85353	1.7378	1.58489	2.03236	1.70608	1.58489	1.52757	1.24738	1.34276	1.49969	1.47231	1.18032	1.28233	0.963829	1.2942	1.11686	1.24738	0.870964	1.23595	0.691831	1.31826	0.824138	1.25892	0.816582	1.24738	0.613762	1.41906
465	22.3	22.3	70.16	53.1	53.1	sp|O14645|IDLC_HUMAN	Axonemal dynein light intermediate polypeptide 1 OS=Homo sapiens GN=DNALI1 PE=1 SV=2	HUMAN	15	2.70396	1.87068	3.01995	1.99526	2.53513	1.78649	3.04789	1.90546	3.59749	2.18776	3.04789	1.95885	2.51189	1.75388	2.07014	1.69044	2.75423	1.77011	2.80543	1.78649	2.44343	1.77011	3.43558	2.01372	0.937562	1.20226	0.758578	1.22462	1.10662	1.21339	0.824138	1.25892	0.679204	1.2942	0.990832	1.20226	1.04713	1.24738	0.83946	1.23595
472	22.16	22.36	38.28	30.66	28.46	sp|Q8IYK2|CC105_HUMAN	Coiled-coil domain-containing protein 105 OS=Homo sapiens GN=CCDC105 PE=2 SV=3	HUMAN	14	2.26987	1.78649	3.28095	2.26987	2.80543	1.99526	2.29087	2.05116	2.88403	2.33346	2.60615	2.12814	3.01995	2.1677	3.22107	2.29087	4.20727	2.55859	2.63027	2.22844	2.99226	2.48886	3.53183	2.53513	1.18032	1.38038	1.28233	1.44544	1.72187	1.64437	0.887156	1.34276	0.963829	1.31826	1.28233	1.35519	0.963829	1.36773	1.00925	1.36773
473	22.1	30.29	56.87	43.34	43.34	sp|P08779|K1C16_HUMAN	Keratin, type I cytoskeletal 16 OS=Homo sapiens GN=KRT16 PE=1 SV=4	HUMAN	30	2.37684	1.48594	4.01791	1.6293	3.10456	1.41906	2.67917	1.99526	4.36516	2.0893	3.10456	1.70608	4.83059	1.77011	3.0761	1.49969	8.09096	2.07014	4.05509	1.87068	3.25087	1.94089	6.42688	2.01372	1.67494	1.40605	1.18032	1.36773	2.91072	1.48594	1.05682	1.35519	0.717794	1.38038	1.88799	1.41906	1.28233	1.38038	0.928966	1.43219
500	21.69	21.69	65.27	48.85	46.56	sp|Q8NCR6|SMRP1_HUMAN	Spermatid-specific manchette-related protein 1 OS=Homo sapiens GN=SMRP1 PE=1 SV=2	HUMAN	25	1.36773	1.34276	1.31826	1.33045	1.45881	1.31826	1.69044	1.51356	1.65959	1.55597	1.80302	1.51356	1.15878	1.36773	1.35519	1.34276	1.64437	1.36773	1.49969	1.51356	1.67494	1.52757	2.03236	1.59956	0.847227	1.34276	0.972747	1.24738	1.20226	1.2942	0.879022	1.33045	1.01859	1.2942	1.25892	1.36773	0.787046	1.36773	0.903649	1.2942
514	21.28	21.28	64.39	50	45.08	sp|P61247|RS3A_HUMAN	40S ribosomal protein S3a OS=Homo sapiens GN=RPS3A PE=1 SV=2	HUMAN	16	1.43219	1.36773	1.78649	1.49969	1.47231	1.38038	1.47231	1.43219	1.90546	1.6293	1.58489	1.51356	1.83654	1.51356	1.80302	1.5417	1.49969	1.34276	1.92309	1.61436	1.85353	1.61436	1.52757	1.39316	1.27057	1.27057	1.21339	1.23595	1.03753	1.21339	1.01859	1.21339	0.963829	1.20226	0.816582	1.2942	1.25892	1.28233	1.19124	1.23595
529	20.7	20.7	68.54	60.09	56.81	sp|P48047|ATPO_HUMAN	ATP synthase subunit O, mitochondrial OS=Homo sapiens GN=ATP5O PE=1 SV=1	HUMAN	13	1.97697	1.44544	2.07014	1.48594	1.69044	1.39316	3.37287	2.01372	3.40408	2.03236	2.72898	1.90546	1.04713	1.22462	0.903649	1.28233	1.0666	1.22462	1.65959	1.45881	1.44544	1.45881	1.70608	1.47231	0.515229	1.48594	0.440555	1.52757	0.539511	1.44544	0.49204	1.52757	0.416869	1.58489	0.515229	1.47231	0.613762	1.43219	0.515229	1.49969
552	20.09	20.4	65.54	62.84	58.78	sp|Q04837|SSBP_HUMAN	Single-stranded DNA-binding protein, mitochondrial OS=Homo sapiens GN=SSBP1 PE=1 SV=1	HUMAN	34	2.39883	1.51356	1.75388	1.44544	2.01372	1.6293	3.13329	1.7378	2.208	1.61436	2.65461	1.87068	1.22462	1.20226	1.1695	1.20226	1.38038	1.31826	1.44544	1.23595	1.59956	1.36773	1.85353	1.55597	0.483059	1.44544	0.436516	1.57036	0.539511	1.30617	0.744732	1.27057	0.731139	1.28233	0.824138	1.21339	0.613762	1.47231	0.591562	1.49969
562	20.02	20.02	81.58	75.66	75.66	tr|G8JLA2|G8JLA2_HUMAN	Myosin light polypeptide 6 OS=Homo sapiens GN=MYL6 PE=2 SV=1	HUMAN	21	1.70608	1.44544	1.44544	1.41906	1.85353	1.61436	1.6293	1.43219	1.43219	1.44544	1.80302	1.61436	2.24905	1.61436	1.67494	1.58489	1.22462	1.58489	2.18776	1.6293	1.69044	1.59956	1.19124	1.59956	1.28233	1.39316	1.02802	1.41906	0.765597	1.5417	1.52757	1.41906	1.19124	1.43219	0.895365	1.72187	1.19124	1.34276	0.954993	1.34276
569	20	20	72.87	44.96	44.96	sp|P10606|COX5B_HUMAN	Cytochrome c oxidase subunit 5B, mitochondrial OS=Homo sapiens GN=COX5B PE=1 SV=2	HUMAN	15	1.72187	1.40605	2.33346	1.52757	2.44343	1.52757	2.42103	1.75388	3.22107	1.90546	3.43558	1.97697	2.01372	1.47231	1.70608	1.40605	2.12814	1.48594	2.77971	1.85353	2.44343	1.80302	2.96483	1.88799	1.18032	1.27057	1.01859	1.25892	1.25892	1.2942	0.862979	1.20226	0.731139	1.23595	0.912011	1.22462	0.816582	1.15878	0.698232	1.19124
613	18.55	18.55	42.46	28.08	22.82	sp|Q8IWZ5|TRI42_HUMAN	Tripartite motif-containing protein 42 OS=Homo sapiens GN=TRIM42 PE=2 SV=2	HUMAN	12	2.83139	1.83654	2.55859	1.70608	2.39883	1.65959	2.24905	1.57036	2.07014	1.49969	1.94089	1.45881	1.8197	1.58489	2.48886	1.78649	2.75423	1.87068	1.45881	1.38038	1.97697	1.52757	2.10863	1.55597	0.613762	1.39316	0.879022	1.23595	0.928966	1.24738	0.666807	1.36773	0.92045	1.27057	0.972747	1.27057	0.724436	1.30617	1	1.28233
626	18.34	18.43	22.96	15.7	15.7	sp|Q6NUT2|D19L2_HUMAN	Probable C-mannosyltransferase DPY19L2 OS=Homo sapiens GN=DPY19L2 PE=1 SV=2	HUMAN	15	3.83707	1.88799	3.28095	1.77011	3.49945	1.85353	10.2802	3.66438	9.0365	3.49945	9.2045	3.49945	2.99226	1.77011	2.44343	1.67494	3.34195	1.83654	8.01678	3.40408	6.91831	3.34195	8.95365	3.53183	0.758578	1.19124	0.613762	1.25892	0.855067	1.15878	0.887156	1.15878	0.717794	1.19124	0.990832	1.1695	0.83946	1.1695	0.679204	1.22462
649	18.04	18.04	35.58	28.42	26.74	sp|P06858|LIPL_HUMAN	Lipoprotein lipase OS=Homo sapiens GN=LPL PE=1 SV=1	HUMAN	14	1.61436	1.31826	1.36773	1.25892	1.55597	1.30617	1.59956	1.41906	1.34276	1.33045	1.5417	1.41906	1.14815	1.24738	1.28233	1.25892	0.801678	1.40605	1.14815	1.31826	1.28233	1.33045	0.809096	1.31826	0.698232	1.30617	0.794328	1.23595	0.49204	1.6293	0.824138	1.25892	0.928966	1.25892	0.597035	1.47231	0.724436	1.28233	0.824138	1.27057
656	18	18.01	49.29	35.71	35.71	sp|P21912|DHSB_HUMAN	Succinate dehydrogenase [ubiquinone] iron-sulfur subunit, mitochondrial OS=Homo sapiens GN=SDHB PE=1 SV=3	HUMAN	16	2.46604	1.8197	2.88403	2.03236	2.31206	1.80302	2.70396	1.99526	3.13329	2.208	2.37684	1.85353	2.12814	1.70608	1.52757	1.44544	2.22844	1.72187	2.12814	1.69044	1.75388	1.61436	2.31206	1.78649	0.879022	1.25892	0.619441	1.40605	0.912011	1.28233	0.717794	1.34276	0.534564	1.5417	0.77983	1.31826	0.928966	1.23595	0.648634	1.40605
668	17.87	18.19	15.81	4.717	3.344	sp|Q8TCU4-3|ALMS1_HUMAN	Isoform 3 of Alstrom syndrome protein 1 OS=Homo sapiens GN=ALMS1	HUMAN	11	2.07014	1.83654	2.14783	1.88799	1.58489	1.55597	2.51189	1.92309	2.55859	1.94089	1.88799	1.57036	1.95885	1.55597	1.94089	1.65959	1.75388	1.69044	2.75423	1.87068	2.31206	1.70608	2.14783	1.77011	1.14815	1.38038	0.963829	1.35519	0.855067	1.35519	1.09648	1.34276	0.903649	1.38038	0.801678	1.34276	1.43219	1.47231	1.19124	1.40605
671	17.77	17.77	56.43	44.81	41.08	sp|Q8IUA0|WFDC8_HUMAN	WAP four-disulfide core domain protein 8 OS=Homo sapiens GN=WFDC8 PE=2 SV=2	HUMAN	13	2.63027	1.70608	3.04789	1.78649	2.53513	1.75388	3.34195	2.24905	3.90841	2.37684	3.25087	2.31206	2.10863	1.64437	2.58226	1.70608	1.6293	1.44544	2.63027	2.0893	3.43558	2.33346	1.95885	1.65959	0.765597	1.36773	0.981748	1.35519	0.591562	1.65959	0.666807	1.2942	0.831764	1.24738	0.505825	1.7378	0.816582	1.35519	1.03753	1.33045
730	16.3	17.18	29.51	22.95	21.11	sp|Q9NWH7|SPAT6_HUMAN	Spermatogenesis-associated protein 6 OS=Homo sapiens GN=SPATA6 PE=1 SV=1	HUMAN	12	6.13762	2.75423	5.29664	2.67917	5.15229	2.72898	2.75423	1.83654	2.31206	1.75388	2.22844	1.77011	4.65586	2.67917	4.74242	2.75423	3.01995	1.95885	1.77011	1.55597	1.88799	1.64437	1.28233	1.34276	0.654636	1.38038	0.691831	1.33045	0.483059	1.61436	0.744732	1.39316	0.794328	1.28233	0.559758	1.58489	0.787046	1.38038	0.83946	1.30617
754	16	16.21	59.65	47.37	47.37	sp|Q5JX69|F209B_HUMAN	Protein FAM209B OS=Homo sapiens GN=FAM209B PE=2 SV=1	HUMAN	16	3.49945	2.07014	3.25087	2.01372	1.90546	1.49969	6.60694	3.43558	5.86138	3.25087	3.43558	2.33346	1.92309	1.61436	2.18776	1.70608	3.16228	1.97697	3.13329	2.24905	3.98107	2.70396	5.19996	2.91072	0.539511	1.52757	0.625173	1.40605	0.895365	1.2942	0.57544	1.49969	0.672977	1.36773	0.954993	1.24738	0.937562	1.31826	1.09648	1.34276
768	15.87	16.02	26.66	20.43	17.46	sp|O95202|LETM1_HUMAN	LETM1 and EF-hand domain-containing protein 1, mitochondrial OS=Homo sapiens GN=LETM1 PE=1 SV=1	HUMAN	10	1.75388	1.52757	1.87068	1.55597	1.87068	1.52757	1.59956	1.51356	1.78649	1.64437	1.77011	1.61436	1.11686	1.41906	1.43219	1.47231	1.18032	1.47231	1.03753	1.51356	1.33045	1.52757	1.13763	1.52757	0.619441	1.44544	0.787046	1.43219	0.660694	1.48594	0.586138	1.43219	0.744732	1.41906	0.625173	1.49969	0.57544	1.48594	0.737904	1.43219
782	15.49	15.49	44.57	22.67	20.74	tr|E7EVV3|E7EVV3_HUMAN	Mitochondria-eating protein OS=Homo sapiens GN=SPATA18 PE=2 SV=1	HUMAN	10	8.79023	3.16228	6.54636	2.58226	8.3946	3.19154	7.72681	2.99226	5.70164	2.48886	7.37904	2.99226	6.19441	2.70396	6.85488	3.04789	5.97035	2.60615	5.15229	2.44343	5.54626	2.67917	5.29664	2.46604	0.711214	1.28233	0.691831	1.2942	0.704693	1.2942	0.824138	1.27057	0.870964	1.25892	0.870964	1.25892	0.737904	1.2942	0.758578	1.25892
805	14.9	14.92	43.49	41.83	37.4	sp|O96008|TOM40_HUMAN	Mitochondrial import receptor subunit TOM40 homolog OS=Homo sapiens GN=TOMM40 PE=1 SV=1	HUMAN	10	1.57036	1.48594	1.8197	1.69044	1.64437	1.5417	1.8197	1.67494	1.94089	1.8197	1.83654	1.70608	1.70608	1.55597	1.27057	1.40605	1.05682	1.35519	1.85353	1.70608	1.35519	1.44544	1.18032	1.41906	1.01859	1.38038	0.772681	1.40605	0.648634	1.52757	0.963829	1.33045	0.711214	1.51356	0.60256	1.65959	1.02802	1.34276	0.744732	1.43219
812	14.81	14.9	30.95	16.05	15.13	sp|Q9BXJ9|NAA15_HUMAN	N-alpha-acetyltransferase 15, NatA auxiliary subunit OS=Homo sapiens GN=NAA15 PE=1 SV=1	HUMAN	8	1.80302	1.69044	1.34276	1.52757	1.55597	1.6293	2.60615	2.22844	2.05116	1.95885	2.22844	2.10863	1.41906	1.57036	1.2942	1.58489	1.64437	1.61436	2.07014	2.01372	1.92309	2.01372	2.37684	2.14783	0.758578	1.47231	0.711214	1.48594	0.903649	1.43219	1.01859	1.52757	0.92045	1.52757	1.18032	1.5417	0.879022	1.52757	0.847227	1.44544
814	14.74	14.74	42.68	24.06	22.18	sp|O43236|SEPT4_HUMAN	Septin-4 OS=Homo sapiens GN=SEPT4 PE=1 SV=1	HUMAN	9	1.49969	1.44544	2.07014	1.77011	1.44544	1.40605	1.77011	1.77011	2.07014	1.87068	1.51356	1.55597	1.43219	1.48594	1.25892	1.33045	2.05116	1.64437	1.34276	1.48594	1.31826	1.41906	2.29087	1.94089	0.879022	1.2942	0.879022	1.31826	1.2942	1.33045	0.731139	1.35519	0.654636	1.57036	1.0666	1.2942	0.895365	1.34276	0.816582	1.41906
844	14.18	14.18	75.78	65.84	60.25	sp|O75947|ATP5H_HUMAN	ATP synthase subunit d, mitochondrial OS=Homo sapiens GN=ATP5H PE=1 SV=3	HUMAN	9	1.92309	1.49969	2.37684	1.5417	2.208	1.55597	2.70396	1.85353	3.25087	1.95885	3.01995	1.92309	1.39316	1.35519	1.1272	1.34276	1.07647	1.38038	1.87068	1.52757	1.49969	1.47231	1.40605	1.41906	0.765597	1.38038	0.580764	1.47231	0.559758	1.58489	0.591562	1.49969	0.452898	1.59956	0.440555	1.7378	0.642688	1.45881	0.49204	1.5417
861	14.01	14.02	41.98	28.81	28.81	sp|Q9H4Y5|GSTO2_HUMAN	Glutathione S-transferase omega-2 OS=Homo sapiens GN=GSTO2 PE=1 SV=1	HUMAN	9	1.36773	1.2942	1.38038	1.30617	1.7378	1.39316	2.1677	1.83654	2.10863	1.78649	2.70396	1.99526	1.58489	1.35519	1.40605	1.30617	1.58489	1.36773	2.51189	1.99526	2.208	1.87068	2.39883	1.90546	1.18032	1.30617	1.04713	1.27057	1.15878	1.2942	1.10662	1.24738	0.972747	1.27057	1.10662	1.24738	0.928966	1.27057	0.809096	1.25892
860	14.01	15.21	52.65	39.02	39.02	sp|O75489|NDUS3_HUMAN	NADH dehydrogenase [ubiquinone] iron-sulfur protein 3, mitochondrial OS=Homo sapiens GN=NDUFS3 PE=1 SV=1	HUMAN	9	1.99526	1.58489	1.48594	1.45881	1.69044	1.52757	1.87068	1.58489	1.40605	1.51356	1.55597	1.49969	1.0666	1.38038	1.25892	1.43219	1.31826	1.45881	0.981748	1.39316	1.1695	1.41906	1.21339	1.43219	0.529663	1.55597	0.608135	1.43219	0.636796	1.41906	0.717794	1.45881	0.83946	1.36773	0.870964	1.35519	0.625173	1.48594	0.744732	1.36773
867	14	14	35.44	20.46	20.46	sp|Q8IV63|VRK3_HUMAN	Inactive serine/threonine-protein kinase VRK3 OS=Homo sapiens GN=VRK3 PE=1 SV=2	HUMAN	7	1.45881	1.48594	2.48886	1.69044	2.42103	1.67494	1.49969	1.52757	2.44343	1.75388	2.39883	1.75388	1.85353	1.55597	2.03236	1.70608	1.85353	1.59956	1.92309	1.65959	1.95885	1.5417	1.90546	1.64437	1.25892	1.45881	1.35519	1.55597	1.19124	1.44544	0.737904	1.49969	0.801678	1.39316	0.731139	1.51356	0.744732	1.45881	0.809096	1.41906
882	13.91	13.91	41.19	25.36	19.96	sp|O75487|GPC4_HUMAN	Glypican-4 OS=Homo sapiens GN=GPC4 PE=1 SV=4	HUMAN	10	1.34276	1.58489	1.51356	1.51356	1.59956	1.38038	1.97697	1.75388	2.26987	1.88799	2.37684	1.78649	1.33045	1.38038	1.47231	1.47231	1.83654	1.52757	2.01372	1.85353	2.12814	1.65959	2.63027	1.61436	1	1.41906	1.09648	1.51356	1.36773	1.28233	0.879022	1.28233	0.963829	1.49969	1.21339	1.41906	0.824138	1.19124	0.903649	1.25892
896	13.6	13.88	64.55	50.79	48.15	tr|Q5JR08|Q5JR08_HUMAN	Rho-related GTP-binding protein RhoC (Fragment) OS=Homo sapiens GN=RHOC PE=2 SV=1	HUMAN	15	1.34276	1.39316	1.75388	1.36773	1.7378	1.41906	2.46604	2.18776	3.22107	2.29087	3.16228	2.29087	1.75388	1.51356	1.92309	1.45881	1.61436	1.57036	3.13329	2.29087	3.49945	2.35505	2.88403	2.24905	1.30617	1.41906	1.44544	1.38038	1.19124	1.55597	0.972747	1.40605	1.07647	1.38038	0.870964	1.39316	0.981748	1.34276	1.09648	1.43219
952	12.68	12.68	45.65	41.74	36.96	sp|Q96C74|ROP1L_HUMAN	Ropporin-1-like protein OS=Homo sapiens GN=ROPN1L PE=1 SV=2	HUMAN	6	2.44343	1.77011	2.46604	1.80302	2.1677	1.75388	1.94089	1.58489	1.95885	1.6293	1.75388	1.59956	2.85759	1.85353	2.99226	1.92309	1.70608	1.61436	2.31206	1.7378	2.39883	1.7378	1.31826	1.41906	1.1695	1.38038	1.23595	1.39316	0.685488	1.41906	1.14815	1.35519	1.20226	1.31826	0.660694	1.47231	1.34276	1.38038	1.40605	1.38038
993	12.11	12.12	51.69	31.08	29.54	sp|P08574|CY1_HUMAN	Cytochrome c1, heme protein, mitochondrial OS=Homo sapiens GN=CYC1 PE=1 SV=3	HUMAN	14	7.24436	2.55859	5.19996	2.44343	5.01187	2.39883	2.31206	1.69044	1.69044	1.69044	1.64437	1.67494	1.19124	1.80302	1.78649	2.39883	1.0666	1.69044	0.461318	1.75388	0.60256	1.67494	0.390841	1.80302	0.205116	1.94089	0.248886	1.94089	0.172187	2.03236	0.265461	1.95885	0.353183	1.8197	0.214783	2.05116	0.283139	1.90546	0.363078	1.8197
1067	11.49	11.49	43.09	26.83	26.83	sp|Q00059|TFAM_HUMAN	Transcription factor A, mitochondrial OS=Homo sapiens GN=TFAM PE=1 SV=1	HUMAN	8	2.48886	1.85353	2.55859	1.78649	2.72898	1.77011	2.1677	1.5417	2.24905	1.57036	2.42103	1.58489	2.46604	1.8197	2.14783	1.77011	2.93765	1.92309	2.1677	1.57036	1.90546	1.58489	2.55859	1.55597	1	1.41906	0.847227	1.41906	1.21339	1.33045	0.937562	1.36773	0.809096	1.33045	1.14815	1.33045	0.862979	1.36773	0.744732	1.36773
1080	11.32	11.32	72.28	62.38	57.43	tr|C9JFR7|C9JFR7_HUMAN	Cytochrome c (Fragment) OS=Homo sapiens GN=CYCS PE=2 SV=1	HUMAN	9	5.64937	2.31206	5.54626	2.29087	5.29664	2.29087	5.39511	2.37684	5.39511	2.44343	5.10505	2.42103	3.69828	2.0893	3.34195	2.05116	2.55859	1.70608	3.66438	2.29087	3.31131	2.22844	2.55859	1.83654	0.648634	1.25892	0.586138	1.25892	0.465586	1.49969	0.648634	1.22462	0.580764	1.2942	0.457088	1.55597	0.685488	1.19124	0.619441	1.23595
1099	11.08	11.12	24.87	7.881	6.918	sp|Q4G0X9|CCD40_HUMAN	Coiled-coil domain-containing protein 40 OS=Homo sapiens GN=CCDC40 PE=2 SV=2	HUMAN	6	1.65959	1.55597	1.6293	1.49969	1.94089	1.5417	1.44544	1.70608	1.41906	1.65959	1.69044	1.7378	1.92309	1.55597	1.51356	1.61436	1.67494	1.55597	1.69044	1.77011	1.2942	1.6293	1.45881	1.75388	1.1272	1.61436	0.879022	1.47231	0.972747	1.58489	1.1272	1.6293	0.895365	1.30617	0.990832	1.47231	0.937562	1.6293	0.731139	1.51356
1107	10.99	10.99	80	76.52	76.52	sp|P05387|RLA2_HUMAN	60S acidic ribosomal protein P2 OS=Homo sapiens GN=RPLP2 PE=1 SV=1	HUMAN	8	1.49969	1.48594	1.80302	1.65959	1.38038	1.41906	5.05825	3.16228	6.98232	4.16869	5.24808	3.40408	1.7378	1.67494	1.1695	1.40605	1.51356	1.5417	7.24436	4.40555	5.05825	3.63078	5.34564	3.46737	1.1695	1.41906	0.77983	1.40605	0.928966	1.35519	0.972747	1.34276	0.666807	1.47231	0.801678	1.40605	1.22462	1.40605	0.809096	1.38038
1124	10.75	10.75	49.01	39.07	39.07	sp|Q15506|SP17_HUMAN	Sperm surface protein Sp17 OS=Homo sapiens GN=SPA17 PE=1 SV=1	HUMAN	9	1.58489	1.48594	2.208	1.55597	2.58226	1.49969	1.48594	1.44544	2.07014	1.55597	2.42103	1.44544	2.29087	1.51356	1.72187	1.44544	1.8197	1.52757	2.12814	1.40605	1.61436	1.39316	1.67494	1.49969	1.49969	1.39316	1.11686	1.35519	1.14815	1.49969	1.04713	1.36773	0.772681	1.23595	0.772681	1.52757	0.862979	1.20226	0.642688	1.2942
1126	10.72	10.72	25.34	14.68	9.928	sp|Q9UHI8|ATS1_HUMAN	A disintegrin and metalloproteinase with thrombospondin motifs 1 OS=Homo sapiens GN=ADAMTS1 PE=1 SV=4	HUMAN	7	1.87068	1.40605	1.58489	1.49969	1.59956	1.52757	2.14783	1.8197	1.8197	1.85353	1.87068	1.85353	1.24738	1.64437	1.61436	1.59956	0.870964	1.65959	1.43219	1.69044	1.78649	1.65959	1.01859	1.69044	0.619441	1.72187	0.824138	1.39316	0.469894	1.78649	0.744732	1.69044	1.00925	1.5417	0.570164	1.64437	0.758578	1.65959	1.00925	1.59956
1177	10.14	10.15	50.83	37.6	30.58	sp|Q8N4E7|FTMT_HUMAN	Ferritin, mitochondrial OS=Homo sapiens GN=FTMT PE=1 SV=1	HUMAN	9	2.55859	1.97697	3.19154	2.1677	2.22844	1.99526	3.25087	2.51189	3.94457	2.75423	2.88403	2.53513	1.22462	1.52757	1.31826	1.5417	2.93765	2.12814	1.65959	1.87068	2.01372	1.99526	3.59749	2.65461	0.49204	1.78649	0.570164	1.78649	1.1695	1.55597	0.390841	1.8197	0.457088	1.94089	0.912011	1.40605	0.564937	1.72187	0.648634	1.75388
1184	10.09	11.08	32.35	18.24	17.06	sp|Q6UX06|OLFM4_HUMAN	Olfactomedin-4 OS=Homo sapiens GN=OLFM4 PE=1 SV=1	HUMAN	7	4.74242	2.03236	5.86138	2.208	4.69894	2.01372	6.42688	2.0893	6.85488	2.07014	6.25173	2.07014	3.87258	2.0893	5.19996	2.208	3.31131	1.97697	4.61318	1.88799	6.30957	2.07014	4.92039	2.18776	0.704693	1.41906	0.92045	1.39316	0.636796	1.41906	0.613762	1.44544	0.801678	1.39316	0.554626	1.45881	0.717794	1.40605	0.937562	1.38038
1232	10	10	50.32	35.67	35.67	tr|E9PL01|E9PL01_HUMAN	Signal peptidase complex subunit 2 OS=Homo sapiens GN=SPCS2 PE=2 SV=1	HUMAN	7	1.92309	1.65959	2.03236	1.5417	2.42103	1.70608	2.35505	1.77011	2.58226	1.92309	3.01995	1.94089	2.12814	1.7378	1.80302	1.65959	2.22844	1.64437	2.63027	1.94089	2.208	1.7378	2.80543	1.94089	1.11686	1.49969	0.954993	1.48594	1.21339	1.44544	0.981748	1.43219	0.847227	1.39316	1.07647	1.34276	0.847227	1.33045	0.724436	1.25892
1300	9.18	9.32	24.76	15.56	11.9	sp|Q14258|TRI25_HUMAN	E3 ubiquitin/ISG15 ligase TRIM25 OS=Homo sapiens GN=TRIM25 PE=1 SV=2	HUMAN	5	2.05116	1.72187	1.40605	1.58489	1.57036	1.58489	1.99526	1.72187	1.36773	1.5417	1.52757	1.59956	2.1677	1.7378	1.36773	1.52757	0.737904	1.5417	2.07014	1.7378	1.40605	1.55597	0.698232	1.59956	1.04713	1.44544	0.666807	1.40605	0.353183	2.1677	1.5417	1.5417	0.972747	1.44544	0.505825	1.87068	1.36773	1.45881	0.855067	1.43219
1306	9.07	9.07	44.14	41.44	41.44	sp|Q96E40|CI009_HUMAN	Uncharacterized protein C9orf9 OS=Homo sapiens GN=C9orf9 PE=2 SV=1	HUMAN	12	1.67494	1.48594	1.8197	1.55597	2.05116	1.59956	2.58226	1.80302	2.75423	1.87068	3.10456	1.94089	1.88799	1.5417	1.8197	1.55597	1.85353	1.57036	2.88403	1.87068	2.70396	1.8197	2.77971	1.87068	1.09648	1.31826	1.05682	1.33045	1.07647	1.33045	1	1.39316	0.981748	1.2942	0.990832	1.2942	0.895365	1.31826	0.855067	1.2942
1314	8.98	8.98	25.94	16.53	10.67	sp|Q8TC44|POC1B_HUMAN	POC1 centriolar protein homolog B OS=Homo sapiens GN=POC1B PE=1 SV=1	HUMAN	4	2.01372	1.58489	1.57036	1.59956	2.07014	1.69044	2.63027	2.12814	2.01372	1.99526	2.70396	2.12814	1.65959	1.64437	2.208	1.70608	1.61436	1.61436	2.07014	1.97697	2.85759	2.208	2.01372	1.83654	0.787046	1.52757	1.11686	1.49969	0.809096	1.57036	1.03753	1.34276	1.43219	1.41906	1.05682	1.57036	0.758578	1.5417	1.08643	1.49969
1336	8.8	8.89	41.53	31.97	28.69	tr|H7C350|H7C350_HUMAN	Protein LOC388849 (Fragment) OS=Homo sapiens GN=LOC388849 PE=4 SV=1	HUMAN	7	5.44503	2.37684	5.64937	2.37684	3.16228	2.07014	2.70396	1.87068	2.80543	1.90546	1.49969	1.58489	3.80189	2.29087	4.44631	2.10863	3.66438	2.0893	1.75388	1.69044	2.33346	1.77011	1.8197	1.67494	0.636796	1.41906	0.831764	1.41906	0.660694	1.45881	0.619441	1.43219	0.809096	1.40605	0.642688	1.47231	1.21339	1.45881	1.57036	1.47231
1350	8.62	8.63	35.4	21.9	13.27	sp|Q96LP2|FA81B_HUMAN	Protein FAM81B OS=Homo sapiens GN=FAM81B PE=2 SV=3	HUMAN	4	1.31826	1.48594	1.43219	1.5417	1.65959	1.52757	2.01372	1.80302	2.07014	1.83654	2.42103	1.88799	1.65959	1.5417	1.85353	1.61436	1.65959	1.44544	2.42103	1.90546	2.67917	1.94089	2.44343	1.83654	1.24738	1.44544	1.39316	1.51356	1.27057	1.40605	1.13763	1.41906	1.28233	1.34276	1.20226	1.35519	0.981748	1.44544	1.10662	1.40605
1354	8.55	8.74	24.29	8.844	6.604	tr|B7Z484|B7Z484_HUMAN	Kinesin-like protein KIFC3 OS=Homo sapiens GN=KIFC3 PE=2 SV=1	HUMAN	4	1.6293	4.48745	1.44544	4.36516	2.37684	4.28548	1.49969	4.48745	1.30617	2.63027	2.14783	2.10863	0.340408	4.74242	2.91072	4.52898	0.580764	4.52898	0.316228	4.83059	2.70396	4.48745	0.515229	4.57088	0.218776	4.74242	1.78649	2.24905	0.353183	4.40555	0.244343	4.87529	2.05116	4.48745	0.398107	4.57088	0.151356	4.92039	1.22462	4.44631
1361	8.49	8.49	66.67	44.74	31.58	sp|P06702|S10A9_HUMAN	Protein S100-A9 OS=Homo sapiens GN=S100A9 PE=1 SV=1	HUMAN	10	4.83059	1.95885	5.34564	1.95885	2.44343	1.57036	5.34564	2.208	5.59758	2.07014	2.70396	1.69044	2.29087	1.44544	2.31206	1.65959	2.88403	1.72187	2.55859	1.55597	2.75423	1.87068	2.96483	1.85353	0.501187	1.58489	0.448745	1.5417	0.529663	1.48594	0.432514	1.6293	0.409261	1.49969	0.469894	1.48594	0.794328	1.49969	0.824138	1.36773
1367	8.39	8.39	25.61	14.48	11.36	sp|Q96DY2|IQCD_HUMAN	IQ domain-containing protein D OS=Homo sapiens GN=IQCD PE=2 SV=2	HUMAN	4	8.70964	3.59749	3.13329	3.0761	9.0365	3.53183	4.7863	2.60615	1.39316	2.14783	5.15229	2.60615	7.04693	4.16869	7.65597	3.94457	7.87046	3.94457	3.22107	2.51189	3.63078	2.51189	3.90841	2.55859	0.554626	1.83654	0.717794	1.34276	0.751623	1.57036	1.75388	1.95885	2.39883	2.03236	2.37684	1.99526	0.496592	1.88799	0.642688	1.39316
1397	8.14	8.14	39.32	34.47	28.16	sp|Q8IZ16|CG061_HUMAN	Uncharacterized protein C7orf61 OS=Homo sapiens GN=C7orf61 PE=2 SV=1	HUMAN	11	2.48886	1.94089	2.67917	1.90546	2.72898	1.95885	2.37684	2.03236	2.63027	2.07014	2.60615	2.07014	2.10863	1.7378	1.80302	1.6293	3.40408	2.14783	1.95885	1.75388	1.85353	1.87068	3.16228	2.208	0.847227	1.36773	0.744732	1.35519	1.38038	1.34276	0.801678	1.31826	0.648634	1.40605	1.23595	1.33045	0.772681	1.35519	0.648634	1.39316
1400	8.11	15.93	82.52	79.61	79.61	sp|Q9NS25|SPNXB_HUMAN	Sperm protein associated with the nucleus on the X chromosome B/F OS=Homo sapiens GN=SPANXB1 PE=2 SV=1	HUMAN	36	2.51189	1.90546	2.24905	1.78649	1.72187	1.64437	6.79204	4.28548	5.97035	3.94457	4.44631	3.49945	2.14783	1.67494	2.51189	1.88799	2.70396	2.01372	5.19996	3.34195	5.80764	3.59749	6.48634	4.01791	0.847227	1.36773	0.981748	1.30617	1.05682	1.2942	0.972747	1.31826	1.11686	1.33045	1.20226	1.34276	1.23595	1.33045	1.44544	1.33045
1434	8.02	8.02	48.41	48.41	48.41	sp|Q8WXA2|PATE1_HUMAN	Prostate and testis expressed protein 1 OS=Homo sapiens GN=PATE1 PE=2 SV=1	HUMAN	7	3.01995	2.10863	1.99526	1.87068	1.94089	1.8197	2.44343	1.94089	1.55597	1.70608	1.5417	1.67494	2.33346	1.95885	2.29087	1.92309	2.44343	2.03236	1.87068	1.85353	1.80302	1.78649	1.94089	1.85353	0.765597	1.31826	0.731139	1.52757	0.801678	1.41906	1.1695	1.45881	1.13763	1.51356	1.22462	1.45881	1.22462	1.49969	1.1272	1.52757
1466	8	8.01	45.36	40.21	40.21	tr|C9J1J8|C9J1J8_HUMAN	HCG1816075 OS=Homo sapiens GN=hCG_1816075 PE=4 SV=1	HUMAN	8	14.4544	2.96483	15.1356	2.88403	13.6773	2.99226	5.64937	2.22844	5.91562	2.208	4.96592	2.10863	11.5878	2.91072	12.942	3.0761	7.17794	2.72898	3.90841	1.97697	4.7863	2.208	2.35505	1.77011	0.711214	1.31826	0.824138	1.28233	0.432514	1.44544	0.648634	1.31826	0.744732	1.2942	0.380189	1.55597	0.77983	1.30617	0.912011	1.30617
1482	8	8	31.3	28.24	28.24	tr|E9PPJ5|E9PPJ5_HUMAN	Midkine (Fragment) OS=Homo sapiens GN=MDK PE=2 SV=1	HUMAN	5	2.0893	1.45881	2.65461	1.6293	2.42103	1.43219	3.37287	1.72187	4.28548	1.70608	3.90841	1.72187	2.29087	1.51356	2.1677	1.57036	2.39883	1.57036	3.69828	1.69044	3.43558	1.45881	3.83707	1.65959	1.08643	1.27057	1.02802	1.45881	1.13763	1.34276	0.855067	1.13763	0.809096	1.52757	0.887156	1.13763	0.937562	1.13763	0.887156	1.5417
1456	8	8.66	16.43	5.319	5.319	tr|J3KTN9|J3KTN9_HUMAN	Probable E3 ubiquitin-protein ligase MARCH10 OS=Homo sapiens GN=MARCH10 PE=2 SV=1	HUMAN	5	3.31131	1.88799	2.12814	1.78649	2.80543	1.92309	3.76704	2.37684	2.26987	2.07014	3.04789	2.24905	2.46604	1.83654	2.14783	1.70608	1.24738	1.80302	2.60615	2.14783	2.42103	2.208	1.33045	1.57036	0.724436	1.43219	0.642688	1.33045	0.376704	1.99526	1.1695	1.47231	1.02802	1.31826	0.597035	1.80302	0.887156	1.41906	0.77983	1.44544
1508	7.74	26.97	60.17	44.92	41.74	sp|P02533|K1C14_HUMAN	Keratin, type I cytoskeletal 14 OS=Homo sapiens GN=KRT14 PE=1 SV=4	HUMAN	29	2.07014	1.77011	2.63027	1.99526	3.37287	2.0893	7.17794	2.75423	8.31764	2.88403	9.46237	2.77971	2.77971	1.92309	1.31826	1.58489	6.0256	2.42103	6.60694	2.14783	4.2462	2.05116	14.3219	2.93765	1.30617	1.43219	0.691831	1.45881	2.85759	1.64437	0.981748	1.45881	0.549541	1.52757	2.22844	1.44544	0.765597	1.45881	0.366438	1.8197
1516	7.66	7.67	50.78	38.28	38.28	tr|F5H7V7|F5H7V7_HUMAN	NADH dehydrogenase [ubiquinone] 1 alpha subcomplex subunit 8 OS=Homo sapiens GN=NDUFA8 PE=2 SV=1	HUMAN	4	4.32514	2.35505	4.65586	2.22844	5.24808	2.35505	4.2462	2.42103	4.48745	2.35505	5.01187	2.31206	3.40408	2.26987	4.74242	2.35505	4.96592	2.29087	3.34195	2.33346	4.52898	2.37684	4.7863	2.46604	0.751623	1.61436	1.10662	1.55597	1.15878	1.58489	0.691831	1.51356	1	1.44544	1.05682	1.39316	0.613762	1.65959	0.895365	1.52757
1525	7.6	7.65	57.92	34.43	18.58	sp|P02794|FRIH_HUMAN	Ferritin heavy chain OS=Homo sapiens GN=FTH1 PE=1 SV=2	HUMAN	7	5.29664	3.43558	6.19441	3.80189	4.7863	3.22107	3.04789	2.31206	3.28095	2.48886	2.72898	2.29087	3.98107	3.19154	1.75388	1.94089	3.16228	2.48886	2.12814	2.12814	1.0666	1.8197	1.90546	1.92309	0.679204	1.57036	0.349945	2.33346	0.630957	1.70608	0.625173	1.59956	0.301995	2.53513	0.591562	1.70608	0.772681	1.58489	0.420727	2.03236
1541	7.41	17.42	39.04	15.77	14.04	sp|Q8N1N4|K2C78_HUMAN	Keratin, type II cytoskeletal 78 OS=Homo sapiens GN=KRT78 PE=2 SV=2	HUMAN	11	3.31131	2.60615	2.39883	2.208	3.04789	2.63027	2.12814	1.70608	1.64437	1.94089	2.03236	1.83654	1.6293	2.07014	1.97697	2.31206	0.855067	1.99526	1.13763	1.99526	1.35519	1.90546	0.564937	2.29087	0.505825	2.24905	0.613762	1.6293	0.263027	2.99226	0.698232	2.12814	0.824138	1.80302	0.349945	2.85759	0.559758	2.24905	0.654636	1.65959
1609	6.75	6.75	24.85	24.85	24.85	sp|P13073|COX41_HUMAN	Cytochrome c oxidase subunit 4 isoform 1, mitochondrial OS=Homo sapiens GN=COX4I1 PE=1 SV=1	HUMAN	9	1.88799	1.33045	2.31206	1.34276	1.90546	1.30617	1.80302	1.27057	2.208	1.30617	1.83654	1.38038	1.6293	1.38038	1.67494	1.27057	1.59956	1.33045	1.55597	1.34276	1.59956	1.27057	1.5417	1.38038	0.83946	1.34276	0.879022	1.2942	0.824138	1.36773	0.685488	1.25892	0.717794	1.15878	0.679204	1.22462	0.83946	1.22462	0.870964	1.22462
1654	6.38	6.38	49.33	30.67	26	sp|P20674|COX5A_HUMAN	Cytochrome c oxidase subunit 5A, mitochondrial OS=Homo sapiens GN=COX5A PE=1 SV=2	HUMAN	7	1.35519	1.27057	1.64437	1.27057	1.6293	1.2942	1.65959	1.57036	2.01372	1.64437	2.01372	1.70608	0.758578	1.45881	0.831764	1.33045	1	1.2942	0.928966	1.5417	1.03753	1.52757	1.23595	1.5417	0.57544	1.36773	0.613762	1.27057	0.731139	1.23595	0.469894	1.47231	0.505825	1.34276	0.60256	1.27057	0.469894	1.52757	0.505825	1.39316
1751	6.02	6.02	56.48	39.81	32.41	sp|P18859|ATP5J_HUMAN	ATP synthase-coupling factor 6, mitochondrial OS=Homo sapiens GN=ATP5J PE=1 SV=1	HUMAN	8	2.05116	1.33045	1.88799	1.47231	1.99526	1.43219	1.97697	1.41906	1.80302	1.39316	1.92309	1.48594	1.45881	1.5417	1.6293	1.5417	1.52757	1.28233	1.38038	1.48594	1.5417	1.44544	1.47231	1.47231	0.685488	1.47231	0.758578	1.44544	0.731139	1.38038	0.744732	1.57036	0.831764	1.5417	0.794328	1.55597	0.711214	1.40605	0.77983	1.61436
1764	6.01	6.01	37.22	27.51	21.36	sp|Q8N4L4|SPEM1_HUMAN	Spermatid maturation protein 1 OS=Homo sapiens GN=SPEM1 PE=2 SV=1	HUMAN	3	2.88403	1.75388	2.70396	1.7378	3.13329	1.64437	2.44343	1.72187	2.29087	1.67494	2.65461	1.6293	2.35505	1.70608	2.05116	1.70608	2.48886	1.64437	1.99526	1.72187	1.7378	1.67494	2.12814	1.64437	0.758578	1.45881	0.660694	1.47231	0.862979	1.38038	0.801678	1.51356	0.704693	1.45881	0.928966	1.36773	0.679204	1.49969	0.591562	1.47231
1827	6	6	68.6	47.67	47.67	sp|P14854|CX6B1_HUMAN	Cytochrome c oxidase subunit 6B1 OS=Homo sapiens GN=COX6B1 PE=1 SV=2	HUMAN	7	2.53513	2.01372	2.33346	2.01372	2.39883	2.01372	2.01372	1.83654	1.85353	1.83654	1.92309	1.85353	0.855067	2.03236	1.88799	1.94089	1.52757	1.87068	0.672977	1.85353	1.49969	1.78649	1.18032	1.64437	0.310456	2.05116	0.744732	1.52757	0.57544	1.52757	0.349945	1.78649	0.794328	1.48594	0.619441	1.6293	0.331131	1.95885	0.772681	1.40605
1850	5.89	5.89	21.96	8.982	8.982	sp|Q0P670|CQ074_HUMAN	Uncharacterized protein C17orf74 OS=Homo sapiens GN=C17orf74 PE=2 SV=2	HUMAN	3	1.90546	18.7068	1.88799	24.2103	2.22844	23.1206	1.58489	2.63027	1.58489	2.10863	1.85353	2.0893	2.12814	20.893	1.88799	6.30957	2.48886	3.56451	1.77011	2.35505	1.55597	7.72681	2.05116	13.6773	1.10662	2.0893	0.972747	2.93765	1.28233	5.19996	1.10662	2.0893	0.972747	6.19441	1.28233	10.9648	0.946237	2.0893	0.831764	3.7325
1857	5.84	5.86	19.05	5.146	2.995	sp|Q8NDW8-5|TT21A_HUMAN	Isoform 5 of Tetratricopeptide repeat protein 21A OS=Homo sapiens GN=TTC21A	HUMAN	5	2.72898	2.07014	1.72187	1.77011	1.40605	1.75388	3.76704	2.85759	2.53513	2.51189	1.87068	2.1677	1.41906	1.57036	1.72187	1.77011	0.724436	2.31206	2.10863	2.31206	2.51189	2.29087	0.903649	2.31206	0.534564	1.77011	0.666807	1.87068	0.322107	2.70396	0.824138	1.7378	1.02802	1.8197	0.398107	2.77971	1.01859	1.72187	1.19124	2.01372
1876	5.6	5.61	35.76	24.68	24.68	sp|Q9Y448|SKAP_HUMAN	Small kinetochore-associated protein OS=Homo sapiens GN=KNSTRN PE=1 SV=2	HUMAN	4	1.69044	2.01372	2.10863	1.83654	1.55597	1.5417	1.94089	1.94089	2.39883	2.39883	1.75388	2.14783	1.20226	2.22844	1.04713	2.42103	1.94089	1.90546	1.41906	2.24905	1.22462	2.31206	2.208	2.42103	0.711214	2.22844	0.630957	2.29087	1.13763	2.208	0.580764	1.97697	0.505825	2.35505	0.912011	2.10863	0.758578	2.22844	0.666807	2.208
1879	5.59	5.59	12.88	12.88	12.88	sp|Q9H0C1|ZMY12_HUMAN	Zinc finger MYND domain-containing protein 12 OS=Homo sapiens GN=ZMYND12 PE=2 SV=3	HUMAN	3	1.58489	7.44732	1.7378	3.13329	1.58489	22.2843	1.5417	16.1436	1.67494	2.0893	1.52757	22.2843	0.847227	9.37562	1.05682	8.31764	0.794328	2.29087	0.824138	17.378	1.01859	15.5597	0.772681	4.92039	0.524808	2.10863	0.654636	2.10863	0.496592	3.25087	0.487529	24.4343	0.608135	21.2814	0.457088	7.11213	0.524808	3.0761	0.654636	3.49945
1886	5.54	5.56	25.14	16.94	16.94	sp|Q8NHX4|SPTA3_HUMAN	Spermatogenesis-associated protein 3 OS=Homo sapiens GN=SPATA3 PE=2 SV=1	HUMAN	3	2.22844	2.22844	2.14783	2.22844	1.94089	2.07014	1.97697	1.80302	2.01372	2.01372	1.6293	2.07014	2.99226	2.39883	2.14783	2.07014	1.27057	2.18776	2.67917	1.52757	1.99526	1.80302	1.13763	2.12814	1.39316	1.87068	1.02802	1.88799	0.608135	2.05116	1.40605	1.77011	1.00925	1.51356	0.554626	2.208	1.65959	2.1677	1.18032	2.05116
1890	5.52	5.52	27.92	10.83	8.333	sp|O43854|EDIL3_HUMAN	EGF-like repeat and discoidin I-like domain-containing protein 3 OS=Homo sapiens GN=EDIL3 PE=1 SV=1	HUMAN	3	1.6293	2.03236	2.1677	1.52757	2.12814	1.97697	1.35519	2.01372	1.92309	2.12814	1.75388	2.0893	1.55597	1.85353	2.48886	1.72187	2.24905	1.92309	1.23595	1.97697	2.1677	2.22844	1.88799	2.12814	0.887156	1.95885	1.65959	1.92309	1.43219	1.80302	0.636796	1.90546	1.10662	1.5417	0.972747	1.5417	0.685488	2.05116	1.24738	1.92309
1904	5.36	5.36	55.56	30.56	27.08	sp|P14555|PA2GA_HUMAN	Phospholipase A2, membrane associated OS=Homo sapiens GN=PLA2G2A PE=1 SV=2	HUMAN	8	16.5959	4.13048	9.46237	3.04789	6.30957	2.88403	12.942	3.49945	7.65597	2.70396	5.01187	2.51189	6.19441	2.53513	7.11213	2.75423	10.1859	3.04789	5.19996	2.35505	5.49541	2.33346	8.47227	2.77971	0.440555	1.48594	0.47863	1.44544	0.758578	1.30617	0.648634	1.38038	0.704693	1.33045	1.14815	1.2942	1.11686	1.31826	1.27057	1.31826
1908	5.33	5.33	21.39	16.04	16.04	sp|Q9UMX2|OAZ3_HUMAN	Ornithine decarboxylase antizyme 3 OS=Homo sapiens GN=OAZ3 PE=2 SV=1	HUMAN	5	2.75423	2.01372	3.37287	2.12814	3.31131	2.0893	2.18776	1.72187	2.67917	1.78649	2.67917	1.77011	4.01791	2.24905	2.60615	1.99526	3.83707	2.1677	3.19154	1.90546	2.05116	1.67494	3.13329	1.87068	1.51356	1.44544	0.963829	1.41906	1.48594	1.47231	1.19124	1.33045	0.744732	1.35519	1.1695	1.33045	1.18032	1.33045	0.744732	1.33045
1917	5.24	7.36	42.74	25.31	19.09	sp|O75190-2|DNJB6_HUMAN	Isoform B of DnaJ homolog subfamily B member 6 OS=Homo sapiens GN=DNAJB6	HUMAN	9	2.10863	1.38038	1.99526	1.49969	1.33045	1.31826	2.51189	1.90546	2.29087	1.87068	1.58489	1.72187	1.07647	1.43219	1.30617	1.35519	1.39316	1.45881	1.22462	1.5417	1.49969	1.65959	1.57036	1.61436	0.501187	1.55597	0.597035	1.45881	0.636796	1.48594	0.554626	1.39316	0.648634	1.43219	0.698232	1.48594	0.794328	1.43219	0.963829	1.40605
1918	5.24	5.25	15.41	11.18	11.18	sp|Q9NZC3|GDE1_HUMAN	Glycerophosphodiester phosphodiesterase 1 OS=Homo sapiens GN=GDE1 PE=1 SV=1	HUMAN	4	2.24905	1.72187	2.03236	1.65959	2.65461	1.7378	1.61436	1.52757	1.45881	1.51356	1.95885	1.57036	2.03236	1.59956	2.24905	1.67494	1.97697	1.65959	1.39316	1.48594	1.61436	1.58489	1.39316	1.48594	0.879022	1.44544	1	1.40605	0.83946	1.48594	0.946237	1.47231	1.07647	1.43219	0.928966	1.44544	0.724436	1.49969	0.824138	1.40605
1921	5.23	5.23	56.48	37.96	34.26	sp|Q9NZ45|CISD1_HUMAN	CDGSH iron-sulfur domain-containing protein 1 OS=Homo sapiens GN=CISD1 PE=1 SV=1	HUMAN	5	3.37287	1.75388	3.40408	1.77011	2.80543	1.70608	4.36516	1.95885	4.36516	1.94089	3.59749	1.92309	2.31206	1.6293	2.24905	1.64437	3.01995	1.7378	2.96483	1.80302	2.88403	1.80302	3.90841	1.92309	0.666807	1.38038	0.660694	1.23595	0.887156	1.23595	0.660694	1.36773	0.648634	1.30617	0.879022	1.30617	0.809096	1.25892	0.794328	1.24738
1948	5.02	5.02	28.8	6.871	6.871	sp|Q6P9F0|CCD62_HUMAN	Coiled-coil domain-containing protein 62 OS=Homo sapiens GN=CCDC62 PE=1 SV=2	HUMAN	3	1.95885	7.51623	1.75388	2.0893	1.72187	8.24138	1.52757	16.4437	1.38038	4.40555	1.34276	17.2187	1.92309	12.1339	2.208	6.25173	1.48594	22.08	1.51356	5.59758	1.7378	13.8038	1.1695	20.1372	0.981748	18.8799	1.1272	2.0893	0.758578	20.893	1.08643	18.197	1.24738	3.0761	0.847227	19.9526	1.10662	19.7697	1.27057	2.0893
1995	4.68	4.68	19.66	15.05	9.709	sp|P0C7I6|CC159_HUMAN	Coiled-coil domain-containing protein 159 OS=Homo sapiens GN=CCDC159 PE=2 SV=1	HUMAN	3	2.35505	1.83654	2.48886	1.75388	2.93765	2.22844	1.58489	2.65461	1.65959	2.208	1.8197	1.61436	2.53513	1.97697	3.22107	2.208	2.53513	2.26987	1.67494	2.44343	1.97697	1.55597	1.59956	2.12814	1.0666	2.53513	1.35519	2.12814	1.03753	1.8197	0.981748	1.92309	1.24738	1.55597	0.963829	1.55597	0.855067	2.208	1.09648	1.24738
2071	4.31	4.33	38.4	15.19	15.19	sp|Q9Y3B8|ORN_HUMAN	Oligoribonuclease, mitochondrial OS=Homo sapiens GN=REXO2 PE=1 SV=3	HUMAN	3	1.47231	1.39316	1.67494	1.59956	1.67494	2.22844	1.64437	3.46737	1.87068	1.97697	1.87068	1.61436	1.30617	2.67917	1.08643	1.65959	1.00925	1.65959	1.47231	3.49945	1.22462	2.63027	1.13763	2.31206	0.887156	2.91072	0.737904	1.80302	0.685488	1.8197	0.77983	2.46604	0.642688	1.51356	0.597035	1.39316	0.772681	2.208	0.642688	1.6293
2178	4.03	4.03	42.42	27.27	27.27	sp|P03973|SLPI_HUMAN	Antileukoproteinase OS=Homo sapiens GN=SLPI PE=1 SV=2	HUMAN	2	4.65586	2.96483	9.81748	5.15229	9.12011	5.01187	1.31826	1.49969	2.48886	1.90546	1.99526	1.65959	4.36516	3.76704	11.272	5.29664	8.09096	4.65586	1.01859	1.52757	2.93765	2.03236	1.90546	1.65959	0.731139	1.49969	1.99526	1.80302	1.35519	1.57036	0.432514	1.75388	1.18032	1.47231	0.794328	1.52757	0.544503	1.57036	1.40605	1.58489
2344	4	4	33.33	27.16	27.16	sp|O00483|NDUA4_HUMAN	NADH dehydrogenase [ubiquinone] 1 alpha subcomplex subunit 4 OS=Homo sapiens GN=NDUFA4 PE=1 SV=1	HUMAN	4	1.33045	1.61436	1.80302	1.77011	1.72187	1.8197	2.22844	2.1677	2.96483	2.63027	2.72898	2.48886	1.02802	1.64437	0.972747	1.58489	0.328095	2.93765	1.83654	2.05116	1.59956	1.87068	0.654636	1.78649	0.816582	1.52757	0.772681	1.61436	0.185353	4.36516	0.608135	1.72187	0.529663	1.8197	0.165959	4.48745	0.666807	1.57036	0.597035	1.65959
2332	4	4	26	15.5	15.5	sp|P40617|ARL4A_HUMAN	ADP-ribosylation factor-like protein 4A OS=Homo sapiens GN=ARL4A PE=1 SV=2	HUMAN	2	1.83654	1.78649	1.36773	1.65959	1.77011	2.01372	2.29087	2.26987	1.67494	1.85353	2.07014	1.69044	0.77983	2.48886	1.47231	2.03236	1.15878	1.70608	0.963829	2.67917	1.72187	1.59956	1.48594	2.44343	0.444631	2.03236	0.787046	1.59956	0.625173	1.39316	0.564937	2.51189	1.05682	1.31826	0.83946	1.72187	0.448745	2.48886	0.816582	1.25892
2322	4	4	41.84	23.47	23.47	sp|P0C8F1|PATE4_HUMAN	Prostate and testis expressed protein 4 OS=Homo sapiens GN=PATE4 PE=2 SV=2	HUMAN	2	2.75423	1.33045	2.24905	2.10863	2.07014	1.52757	2.10863	1.38038	1.7378	1.65959	1.59956	1.25892	2.24905	1.7378	2.29087	2.01372	2.18776	2.01372	1.7378	1.40605	1.75388	1.57036	1.69044	1.5417	0.816582	1.75388	0.824138	1.97697	0.794328	1.99526	0.990832	1.94089	1	1.49969	0.963829	1.69044	1.07647	1.6293	1.08643	1.31826
2415	3.57	3.57	42.06	12.02	9.013	sp|Q5T0J7|TEX35_HUMAN	Testis-expressed sequence 35 protein OS=Homo sapiens GN=Tex35 PE=2 SV=1	HUMAN	2	1.64437	1.72187	1.92309	1.65959	1.88799	1.49969	1.69044	1.78649	2.12814	2.07014	2.208	2.14783	1.85353	1.67494	2.10863	1.64437	2.46604	1.83654	2.07014	2.0893	2.35505	2.14783	2.67917	2.14783	1.15878	1.67494	1.31826	1.69044	1.57036	1.78649	0.963829	1.57036	1.10662	1.5417	1.28233	1.57036	0.946237	1.52757	1.08643	1.51356
2544	2.78	9.2	24.79	9.058	7.868	sp|Q6ZR08-3|DYH12_HUMAN	Isoform 3 of Dynein heavy chain 12, axonemal OS=Homo sapiens GN=DNAH12	HUMAN	5	2.44343	2.03236	1.97697	1.97697	2.03236	1.80302	2.37684	2.80543	1.92309	2.72898	1.97697	2.70396	0.416869	3.53183	0.912011	2.75423	1.33045	2.14783	0.42462	3.28095	0.895365	2.83139	1.28233	2.65461	0.178649	3.87258	0.37325	2.93765	0.534564	1.8197	0.214783	3.87258	0.457088	2.91072	0.660694	2.07014	0.210863	3.83707	0.444631	2.91072
2599	2.51	2.51	22.03	22.03	22.03	sp|Q5RI15|COX20_HUMAN	Cytochrome c oxidase protein 20 homolog OS=Homo sapiens GN=COX20 PE=1 SV=2	HUMAN	3	5.15229	2.96483	2.05116	3.13329	1.94089	2.93765	13.0617	6.54636	6.36796	6.25173	6.54636	6.48634	1.59956	2.96483	0.711214	3.01995	0.239883	4.01791	5.01187	5.44503	2.0893	3.10456	0.990832	3.37287	0.310456	2.91072	0.187068	3.98107	0.0679204	6.42688	0.809096	1.6293	0.428549	3.49945	0.136773	5.34564	0.83946	2.60615	0.428549	3.66438
2704	2.14	2.14	19.1	5.946	3.243	sp|Q2M329|CCD96_HUMAN	Coiled-coil domain-containing protein 96 OS=Homo sapiens GN=CCDC96 PE=2 SV=2	HUMAN	1	1.58489	1.7378	1.40605	3.19154	1.72187	1.97697	1.64437	1.39316	1.44544	3.34195	1.77011	1.40605	1.41906	3.34195	1.45881	1.52757	1.31826	1.65959	1.44544	3.46737	1.51356	1.39316	1.34276	1.69044	0.879022	2.72898	0.912011	1.64437	0.816582	1.43219	0.990832	1.38038	1.02802	4.01791	0.92045	2.01372	0.809096	2.99226	0.83946	1.69044
2776	2.03	21.22	52.31	37.69	35.38	sp|P20671|H2A1D_HUMAN	Histone H2A type 1-D OS=Homo sapiens GN=HIST1H2AD PE=1 SV=2	HUMAN	25	2.51189	1.44544	3.16228	1.52757	2.75423	1.52757	1.57036	1.23595	1.97697	1.2942	1.72187	1.33045	2.60615	1.52757	2.65461	1.51356	4.01791	1.6293	1.6293	1.30617	1.65959	1.27057	2.51189	1.36773	1.01859	1.2942	1.04713	1.22462	1.57036	1.21339	0.816582	1.34276	0.831764	1.27057	1.25892	1.2942	0.937562	1.30617	0.954993	1.25892
2783	2.03	2.04	11.41	1.768	0.8842	sp|O00562|PITM1_HUMAN	Membrane-associated phosphatidylinositol transfer protein 1 OS=Homo sapiens GN=PITPNM1 PE=1 SV=4	HUMAN	1	2.72898	27.0396	2.91072	27.5423	2.65461	26.546	2.12814	25.3513	2.26987	25.8226	2.05116	21.2814	0.267917	32.8095	1.87068	23.9883	1.33045	7.94328	0.192309	31.3329	1.43219	21.8776	0.972747	18.7068	0.0928966	31.6228	0.672977	4.36516	0.474242	24.6604	0.0963829	31.6228	0.630957	13.6773	0.444631	25.3513	0.105682	31.3329	0.685488	19.9526
2885	2.01	2.01	31.7	7.143	7.143	sp|Q9H444|CHM4B_HUMAN	Charged multivesicular body protein 4b OS=Homo sapiens GN=CHMP4B PE=1 SV=1	HUMAN	1	3.7325	4.09261	4.01791	4.87529	2.33346	2.96483	3.22107	5.01187	3.40408	5.01187	2.12814	4.87529	4.74242	2.51189	4.44631	3.94457	1.09648	5.05825	4.48745	5.05825	3.87258	5.05825	1.1272	4.83059	1.39316	1.92309	1.20226	2.83139	0.291072	5.15229	1.33045	3.69828	1.13763	4.44631	0.291072	5.01187	2.1677	1.45881	1.87068	1.77011
2961	2	2.1	24.75	5.589	5.589	sp|Q9HD40|SPCS_HUMAN	O-phosphoseryl-tRNA(Sec) selenium transferase OS=Homo sapiens GN=SEPSECS PE=1 SV=2	HUMAN	2	3.83707	2.0893	1.30617	2.0893	2.208	2.10863	8.79023	2.0893	2.99226	2.0893	5.05825	2.10863	1.48594	2.0893	0.724436	2.10863	2.70396	2.0893	3.40408	2.0893	1.65959	2.0893	6.19441	2.0893	0.383707	2.0893	0.187068	2.0893	0.698232	2.0893	1.1272	2.10863	0.549541	2.0893	2.05116	2.10863	0.666807	2.10863	0.328095	2.0893
3051	2	2	25.85	3.175	3.175	sp|Q7Z6B0|CCD91_HUMAN	Coiled-coil domain-containing protein 91 OS=Homo sapiens GN=CCDC91 PE=1 SV=2	HUMAN	1	1.77011	23.7684	1.8197	23.9883	2.33346	2.63027	2.12814	2.31206	2.18776	2.63027	2.77971	5.97035	1.64437	15.9956	1.55597	19.2309	0.946237	6.08135	1.97697	2.10863	1.85353	2.0893	1.11686	2.55859	0.92045	2.24905	0.870964	2.0893	0.524808	5.91562	0.895365	2.55859	0.83946	2.10863	0.510505	6.66807	0.704693	6.08135	0.666807	7.72681
3220	2	2	8.772	5.702	5.702	sp|Q6P9G0|CB5D1_HUMAN	Cytochrome b5 domain-containing protein 1 OS=Homo sapiens GN=CYB5D1 PE=2 SV=1	HUMAN	1	1.39316	2.10863	1.38038	2.10863	1.30617	2.0893	1.45881	2.0893	1.44544	2.0893	1.38038	2.0893	1.03753	2.0893	1.22462	2.0893	0.990832	2.0893	1.08643	2.0893	1.2942	2.0893	1.04713	2.0893	0.737904	2.0893	0.870964	2.10863	0.704693	2.10863	0.744732	2.0893	0.879022	2.0893	0.711214	2.10863	0.787046	2.0893	0.928966	2.0893
3079	2	2	17.37	3.892	3.892	sp|O75031|HSF2B_HUMAN	Heat shock factor 2-binding protein OS=Homo sapiens GN=HSF2BP PE=1 SV=1	HUMAN	1	2.88403	2.0893	2.39883	2.0893	2.0893	2.10863	2.46604	2.0893	2.05116	2.0893	1.78649	2.10863	3.94457	2.0893	1.47231	2.10863	1.75388	2.10863	3.37287	2.10863	1.25892	2.10863	1.49969	2.10863	1.35519	2.10863	0.501187	2.10863	0.597035	2.10863	1.6293	2.10863	0.608135	2.0893	0.717794	2.10863	1.87068	2.0893	0.698232	2.0893
3139	2	2	8.511	3.31	3.31	tr|B5MBX2|B5MBX2_HUMAN	Transcobalamin-2 OS=Homo sapiens GN=TCN2 PE=2 SV=1	HUMAN	1	2.51189	2.0893	3.25087	2.0893	3.56451	2.0893	1.43219	2.0893	1.85353	2.0893	2.03236	2.0893	1.83654	2.10863	4.96592	2.0893	2.58226	2.0893	1.04713	2.0893	2.83139	2.0893	1.47231	2.10863	0.724436	2.0893	1.95885	2.0893	1.01859	2.0893	0.554626	2.10863	1.51356	2.0893	0.787046	2.0893	0.510505	2.0893	1.38038	2.0893
3249	1.89	1.89	9.034	4.673	4.673	sp|Q5JU69|TOR2A_HUMAN	Torsin-2A OS=Homo sapiens GN=TOR2A PE=2 SV=1	HUMAN	1	2.55859	11.1686	2.46604	7.58578	4.20727	2.10863	1.44544	4.32514	1.38038	2.93765	2.35505	2.0893	0.887156	2.10863	1.15878	20.1372	0.586138	21.0863	0.501187	3.90841	0.654636	15.8489	0.334195	28.3139	0.346737	17.0608	0.448745	3.66438	0.231207	31.0456	0.359749	11.5878	0.465586	5.39511	0.239883	31.0456	0.210863	2.22844	0.280543	28.0543
3297	1.59	1.59	12.14	1.867	1.867	sp|Q9UL18|AGO1_HUMAN	Protein argonaute-1 OS=Homo sapiens GN=AGO1 PE=1 SV=3	HUMAN	1	1.83654	2.10863	1.94089	2.10863	1.61436	2.0893	1.92309	2.10863	2.03236	2.10863	1.69044	2.0893	1.70608	2.10863	1.58489	2.0893	1.23595	2.0893	1.78649	2.10863	1.65959	2.0893	1.2942	2.0893	0.92045	2.0893	0.862979	2.0893	0.672977	2.0893	0.870964	2.0893	0.816582	2.0893	0.630957	2.10863	1.03753	2.0893	0.972747	2.0893
3311	1.51	1.51	29.01	3.754	1.536	sp|P20700|LMNB1_HUMAN	Lamin-B1 OS=Homo sapiens GN=LMNB1 PE=1 SV=2	HUMAN	1	1.49969	2.0893	1.51356	2.10863	1.85353	2.0893	1.57036	2.0893	1.58489	2.10863	1.94089	2.10863	1.30617	2.0893	1.0666	2.0893	1.01859	2.0893	1.36773	2.0893	1.11686	2.0893	1.0666	2.0893	0.862979	2.0893	0.711214	2.0893	0.679204	2.0893	0.855067	2.0893	0.704693	2.0893	0.672977	2.0893	0.698232	2.0893	0.57544	2.0893
[truncated: 2 more columns]

## Sheet: V vs C
N	Unused	Total	%Cov	%Cov(50)	%Cov(95)	Accession	Name	Species	Peptides(95%)	115:113（S1/C1）	EF 115:113	116:113（S2/C1）	EF 116:113	117:113（S3/C1）	EF 117:113	115:114（S1/C2）	EF 115:114	116:114（S2/C2）	EF 116:114	117:114（S3/C2）	EF 117:114	118:113（V1/C1）	EF 118:113	119:113（V2/C1）	EF 119:113	121:113（V3/C1）	EF 121:113	118:114（V1/C2）	EF 118:114	119:114（V2/C2）	EF 119:114	121:114（V3/C2）	EF 121:114	118:115（V1/S1）	EF 118:115	119:115（V2/S1）	EF 119:115	121:115（V3/S1）	EF 121:115	118:116（V1/S2）	EF 118:116	119:116（V2/S2）	EF 119:116	121:116（V3/S2）	EF 121:116	118:117（V1/S3）	EF 118:117	119:117（V2/S3）	EF 119:117
4	193.33	193.35	63.06	52.24	50.26	sp|P35579|MYH9_HUMAN	Myosin-9 OS=Homo sapiens GN=MYH9 PE=1 SV=4	HUMAN	153	0.972747	1.09648	1.15878	1.1272	1.05682	1.09648	1.28233	1.11686	1.47231	1.20226	1.33045	1.1695	1.51356	1.21339	1.47231	1.22462	1.61436	1.25892	1.87068	1.2942	1.85353	1.34276	2.03236	1.39316	1.49969	1.24738	1.47231	1.27057	1.6293	1.31826	1.23595	1.1272	1.20226	1.11686	1.39316	1.20226	1.44544	1.20226	1.40605	1.20226
7	133.41	133.42	76.32	72.22	68.58	sp|O75969|AKAP3_HUMAN	A-kinase anchor protein 3 OS=Homo sapiens GN=AKAP3 PE=1 SV=2	HUMAN	258	1.92309	1.27057	2.80543	1.41906	2.18776	1.34276	5.29664	1.58489	6.85488	1.65959	5.34564	1.55597	2.53513	1.33045	1.57036	1.18032	2.05116	1.28233	5.86138	1.48594	4.52898	1.49969	4.83059	1.45881	1.31826	1.08643	0.824138	1.07647	1.07647	1.07647	0.903649	1.07647	0.559758	1.19124	0.744732	1.09648	1.19124	1.05682	0.744732	1.10662
11	125.22	125.23	29.96	18.11	14.87	sp|Q5CZC0|FSIP2_HUMAN	Fibrous sheath-interacting protein 2 OS=Homo sapiens GN=FSIP2 PE=2 SV=4	HUMAN	91	1.39316	1.22462	2.14783	1.43219	1.99526	1.40605	1.94089	1.40605	2.83139	1.58489	2.70396	1.59956	1.8197	1.33045	1.51356	1.30617	1.64437	1.34276	2.51189	1.52757	2.05116	1.44544	2.39883	1.6293	1.28233	1.1272	1.07647	1.11686	1.14815	1.1272	0.847227	1.11686	0.698232	1.14815	0.758578	1.11686	0.954993	1.09648	0.772681	1.10662
15	110.01	110.01	79.6	73.42	71.55	tr|E7EQB2|E7EQB2_HUMAN	Kaliocin-1 (Fragment) OS=Homo sapiens GN=LTF PE=2 SV=1	HUMAN	226	9.54993	1.57036	11.272	1.59956	9.72747	1.6293	10.9648	1.36773	12.4738	1.41906	10.5682	1.40605	11.0662	1.59956	9.81748	1.61436	8.16582	1.55597	11.5878	1.40605	11.0662	1.41906	8.70964	1.34276	1.15878	1.05682	0.981748	1.04713	0.887156	1.04713	0.972747	1.05682	0.831764	1.05682	0.744732	1.0666	1.24738	1.0666	1.03753	1.05682
25	83.44	83.91	69.2	57.59	53.44	sp|Q9BZW7|TSG10_HUMAN	Testis-specific gene 10 protein OS=Homo sapiens GN=TSGA10 PE=1 SV=1	HUMAN	76	12.1339	3.13329	13.5519	3.31131	12.8233	3.25087	8.24138	2.72898	8.47227	2.67917	8.24138	2.72898	11.0662	3.0761	11.272	3.10456	12.5892	3.19154	6.98232	2.51189	7.44732	2.67917	8.16582	2.67917	0.862979	1.10662	0.895365	1.08643	1.00925	1.08643	0.794328	1.13763	0.816582	1.11686	0.937562	1.08643	0.831764	1.1272	0.862979	1.10662
29	80.62	80.62	73.76	59.78	57.61	sp|P04264|K2C1_HUMAN	Keratin, type II cytoskeletal 1 OS=Homo sapiens GN=KRT1 PE=1 SV=6	HUMAN	125	2.83139	1.40605	2.63027	1.47231	2.93765	1.41906	17.8649	1.51356	17.0608	1.58489	19.0546	1.5417	2.55859	1.41906	1.90546	1.28233	3.46737	1.45881	17.7011	1.55597	15.1356	1.58489	19.4089	1.49969	0.887156	1.10662	0.660694	1.15878	1.28233	1.13763	0.937562	1.1272	0.717794	1.18032	1.34276	1.10662	0.824138	1.1272	0.619441	1.19124
55	64.79	64.79	58.7	45.22	44.78	sp|P10909-5|CLUS_HUMAN	Isoform 5 of Clusterin OS=Homo sapiens GN=CLU	HUMAN	101	0.928966	1.13763	2.01372	1.22462	1.48594	1.15878	1.95885	1.14815	4.40555	1.39316	3.22107	1.2942	1.48594	1.14815	1.34276	1.1272	1.80302	1.19124	3.01995	1.23595	3.01995	1.21339	3.46737	1.25892	1.40605	1.10662	1.34276	1.10662	1.80302	1.1695	0.711214	1.13763	0.648634	1.15878	0.912011	1.08643	0.981748	1.10662	0.879022	1.09648
61	63.57	63.57	69.79	61.9	60.59	sp|P02768|ALBU_HUMAN	Serum albumin OS=Homo sapiens GN=ALB PE=1 SV=2	HUMAN	47	10.5682	2.48886	11.0662	2.70396	10.3753	2.72898	12.5892	2.85759	12.3595	2.99226	12.1339	3.10456	12.0226	2.55859	11.9124	2.60615	14.8594	2.91072	12.4738	2.67917	13.3045	2.85759	15.2757	2.96483	1.15878	1.13763	1.09648	1.11686	1.35519	1.1695	1.18032	1.1272	1.1272	1.11686	1.38038	1.14815	1.30617	1.13763	1.27057	1.1272
68	60.4	60.4	76.42	64.19	60.92	sp|P13646|K1C13_HUMAN	Keratin, type I cytoskeletal 13 OS=Homo sapiens GN=KRT13 PE=1 SV=4	HUMAN	62	12.3595	3.53183	14.1906	3.63078	13.6773	3.76704	8.31764	2.96483	9.63829	3.10456	8.95365	3.10456	15.417	3.63078	15.1356	3.76704	16.5959	3.59749	10.5682	3.10456	9.81748	3.04789	11.272	3.0761	1.33045	1.15878	1.22462	1.13763	1.47231	1.18032	1.10662	1.09648	1.02802	1.10662	1.22462	1.11686	1.23595	1.11686	1.13763	1.11686
71	59.6	59.6	66.98	64.17	62.85	sp|O43175|SERA_HUMAN	D-3-phosphoglycerate dehydrogenase OS=Homo sapiens GN=PHGDH PE=1 SV=4	HUMAN	71	0.580764	1.40605	1.1695	1.14815	1.00925	1.10662	0.824138	1.1695	1.78649	1.41906	1.52757	1.2942	1.48594	1.22462	1.70608	1.2942	2.1677	1.40605	2.1677	1.49969	2.53513	1.61436	3.13329	1.72187	2.46604	1.61436	2.93765	1.77011	3.66438	1.90546	1.24738	1.13763	1.43219	1.20226	1.80302	1.2942	1.43219	1.21339	1.61436	1.25892
76	57.89	58	57.4	38.53	36.64	sp|Q8TBY8-2|PMFBP_HUMAN	Isoform 2 of Polyamine-modulated factor 1-binding protein 1 OS=Homo sapiens GN=PMFBP1	HUMAN	35	4.69894	2.29087	4.20727	2.03236	4.69894	2.208	4.2462	2.24905	3.90841	2.07014	4.48745	2.29087	3.10456	1.80302	4.20727	2.18776	4.52898	2.26987	2.88403	1.83654	3.90841	2.22844	4.28548	2.33346	0.685488	1.28233	0.887156	1.18032	0.963829	1.1695	0.711214	1.23595	0.946237	1.18032	1.00925	1.18032	0.648634	1.30617	0.847227	1.18032
77	56.98	61.12	77.15	60.49	58.8	sp|P19013|K2C4_HUMAN	Keratin, type II cytoskeletal 4 OS=Homo sapiens GN=KRT4 PE=1 SV=4	HUMAN	55	9.28966	2.96483	11.4815	3.19154	12.5892	3.34195	9.72747	2.77971	12.4738	3.04789	12.942	3.0761	14.1906	3.25087	12.8233	3.13329	12.2462	2.91072	14.7231	3.01995	13.8038	3.01995	13.1826	2.77971	1.57036	1.19124	1.45881	1.18032	1.48594	1.1695	1.25892	1.1272	1.18032	1.1272	1.19124	1.13763	1.1695	1.11686	1.09648	1.11686
78	56.42	58.53	43.31	33.04	32.36	sp|Q9C099|LRCC1_HUMAN	Leucine-rich repeat and coiled-coil domain-containing protein 1 OS=Homo sapiens GN=LRRCC1 PE=1 SV=2	HUMAN	39	5.70164	2.48886	5.34564	2.46604	6.13762	2.48886	7.94328	3.16228	6.98232	2.96483	8.31764	3.0761	5.15229	2.46604	4.65586	2.31206	5.29664	2.46604	6.85488	2.99226	6.19441	2.80543	6.72977	2.85759	0.862979	1.15878	0.794328	1.1695	0.887156	1.14815	0.937562	1.14815	0.847227	1.1695	0.972747	1.13763	0.794328	1.14815	0.731139	1.1695
80	56.07	56.07	80.23	68.51	68.51	sp|Q8WW24|TEKT4_HUMAN	Tektin-4 OS=Homo sapiens GN=TEKT4 PE=2 SV=1	HUMAN	73	2.03236	1.2942	2.07014	1.38038	2.18776	1.31826	2.14783	1.20226	2.03236	1.24738	2.29087	1.22462	1.40605	1.15878	2.18776	1.33045	2.37684	1.33045	1.51356	1.1272	2.29087	1.20226	2.53513	1.28233	0.77983	1.13763	1.13763	1.13763	1.25892	1.1695	0.698232	1.25892	1.00925	1.13763	1.1272	1.11686	0.660694	1.1695	0.981748	1.11686
91	53.65	53.7	51.25	39.67	36.82	sp|Q96JN2-4|CC136_HUMAN	Isoform 4 of Coiled-coil domain-containing protein 136 OS=Homo sapiens GN=CCDC136	HUMAN	39	1.92309	1.51356	3.04789	1.94089	2.44343	1.67494	2.26987	1.7378	3.40408	2.14783	2.70396	1.85353	2.10863	1.51356	3.04789	1.90546	3.16228	1.90546	2.35505	1.67494	3.46737	2.14783	3.43558	2.05116	1.0666	1.1695	1.5417	1.30617	1.58489	1.28233	0.731139	1.27057	1.00925	1.1695	1.04713	1.15878	0.870964	1.18032	1.23595	1.21339
105	50.78	52.67	72.99	61.65	59.59	sp|Q96M29|TEKT5_HUMAN	Tektin-5 OS=Homo sapiens GN=TEKT5 PE=2 SV=1	HUMAN	67	1.51356	1.23595	1.80302	1.31826	1.90546	1.41906	2.44343	1.6293	2.88403	1.72187	3.10456	1.88799	1.85353	1.31826	1.72187	1.30617	1.7378	1.2942	2.91072	1.69044	2.88403	1.78649	2.80543	1.70608	1.23595	1.14815	1.13763	1.13763	1.1695	1.14815	1.01859	1.10662	0.946237	1.10662	0.937562	1.1272	0.981748	1.1272	0.928966	1.11686
114	49.37	49.37	68.03	68.03	68.03	sp|P45880|VDAC2_HUMAN	Voltage-dependent anion-selective channel protein 2 OS=Homo sapiens GN=VDAC2 PE=1 SV=2	HUMAN	94	1.88799	1.28233	3.34195	1.55597	2.35505	1.39316	4.36516	1.44544	6.36796	1.58489	5.05825	1.55597	2.93765	1.44544	2.14783	1.35519	2.37684	1.39316	5.54626	1.49969	4.69894	1.49969	4.57088	1.43219	1.48594	1.1272	1.1272	1.08643	1.24738	1.10662	0.895365	1.08643	0.666807	1.1272	0.758578	1.09648	1.21339	1.07647	0.887156	1.08643
131	46.82	46.82	54.09	35.16	31.62	sp|Q8N1F7|NUP93_HUMAN	Nuclear pore complex protein Nup93 OS=Homo sapiens GN=NUP93 PE=1 SV=2	HUMAN	27	1.8197	1.2942	2.22844	1.49969	1.61436	1.33045	1.97697	1.45881	2.24905	1.58489	1.65959	1.41906	1.64437	1.33045	1.59956	1.33045	1.41906	1.20226	1.65959	1.39316	1.67494	1.43219	1.41906	1.23595	0.870964	1.1695	0.847227	1.18032	0.744732	1.27057	0.731139	1.23595	0.724436	1.23595	0.630957	1.41906	1.04713	1.18032	1	1.18032
137	45.67	46.08	31.58	22.58	17.06	sp|Q5THR3|EFCB6_HUMAN	EF-hand calcium-binding domain-containing protein 6 OS=Homo sapiens GN=EFCAB6 PE=1 SV=1	HUMAN	31	1.85353	1.40605	1.90546	1.40605	1.64437	1.34276	1.77011	1.44544	1.80302	1.43219	1.5417	1.35519	1.52757	1.30617	1.67494	1.39316	1.57036	1.33045	1.41906	1.30617	1.5417	1.39316	1.45881	1.33045	0.816582	1.20226	0.887156	1.19124	0.831764	1.20226	0.772681	1.23595	0.862979	1.18032	0.787046	1.22462	0.887156	1.20226	0.990832	1.18032
151	43.08	43.08	73.6	69.04	66.5	sp|P36969|GPX4_HUMAN	Phospholipid hydroperoxide glutathione peroxidase, mitochondrial OS=Homo sapiens GN=GPX4 PE=1 SV=3	HUMAN	73	2.07014	1.27057	2.1677	1.34276	1.43219	1.22462	3.25087	1.51356	3.28095	1.57036	2.26987	1.47231	1.33045	1.1272	1.34276	1.15878	1.33045	1.1695	1.99526	1.28233	2.18776	1.38038	2.10863	1.40605	0.648634	1.1695	0.642688	1.1695	0.636796	1.14815	0.60256	1.25892	0.619441	1.21339	0.60256	1.21339	0.928966	1.14815	0.937562	1.11686
176	39.95	39.95	58.02	50.99	42.34	sp|P34913|HYES_HUMAN	Bifunctional epoxide hydrolase 2 OS=Homo sapiens GN=EPHX2 PE=1 SV=2	HUMAN	35	1.36773	1.2942	1.30617	1.31826	1.2942	1.27057	1.57036	1.38038	1.44544	1.38038	1.48594	1.36773	2.18776	1.59956	1.85353	1.57036	1.39316	1.25892	2.48886	1.7378	2.12814	1.72187	1.64437	1.41906	1.45881	1.23595	1.19124	1.19124	0.990832	1.20226	1.64437	1.30617	1.39316	1.28233	1.08643	1.20226	1.6293	1.33045	1.35519	1.28233
179	39.6	39.8	38.38	16.27	14.18	sp|P15924|DESP_HUMAN	Desmoplakin OS=Homo sapiens GN=DSP PE=1 SV=3	HUMAN	30	3.31131	1.36773	2.91072	1.39316	2.35505	1.33045	2.60615	1.30617	2.12814	1.36773	1.90546	1.30617	2.58226	1.38038	1.95885	1.35519	4.87529	1.55597	1.78649	1.30617	1.61436	1.30617	3.16228	1.43219	0.717794	1.27057	0.685488	1.30617	1.39316	1.33045	0.831764	1.28233	0.809096	1.28233	1.65959	1.30617	0.954993	1.25892	0.912011	1.28233
208	37.27	37.59	68.84	60.7	58.84	sp|Q9UIF3|TEKT2_HUMAN	Tektin-2 OS=Homo sapiens GN=TEKT2 PE=1 SV=1	HUMAN	36	4.2462	1.72187	5.19996	1.94089	4.44631	1.94089	3.63078	1.49969	4.61318	1.75388	3.98107	1.70608	3.56451	1.75388	3.31131	1.6293	2.22844	1.44544	3.04789	1.51356	2.96483	1.47231	2.05116	1.2942	0.704693	1.19124	0.660694	1.24738	0.519996	1.25892	0.608135	1.28233	0.591562	1.2942	0.452898	1.35519	0.724436	1.23595	0.698232	1.28233
344	27.78	27.85	41.19	26.53	24.62	sp|Q5T2S8|ARMC4_HUMAN	Armadillo repeat-containing protein 4 OS=Homo sapiens GN=ARMC4 PE=2 SV=1	HUMAN	21	1.75388	1.33045	1.31826	1.34276	2.03236	1.57036	1.57036	1.31826	1.19124	1.39316	1.8197	1.61436	2.24905	1.49969	2.26987	1.49969	1.51356	1.2942	2.0893	1.57036	2.05116	1.5417	1.47231	1.39316	1.35519	1.48594	1.25892	1.38038	0.903649	1.34276	1.59956	1.51356	1.5417	1.45881	1.1695	1.44544	1.15878	1.25892	1.14815	1.27057
364	26.57	26.57	41.57	36.95	35.74	sp|Q9NQT6|FSCN3_HUMAN	Fascin-3 OS=Homo sapiens GN=FSCN3 PE=2 SV=1	HUMAN	34	5.19996	2.07014	4.83059	2.07014	3.94457	1.97697	5.10505	2.18776	4.74242	2.1677	3.98107	2.14783	5.15229	2.12814	3.7325	1.95885	2.93765	1.7378	4.96592	2.18776	3.69828	2.07014	2.80543	1.78649	0.972747	1.15878	0.679204	1.21339	0.534564	1.33045	1.05682	1.15878	0.751623	1.18032	0.586138	1.2942	1.28233	1.18032	0.92045	1.1695
381	25.8	25.8	40.6	34.77	34.77	sp|Q6NXR0|IIGP5_HUMAN	Interferon-inducible GTPase 5 OS=Homo sapiens GN=IRGC PE=2 SV=1	HUMAN	20	1.5417	1.2942	1.90546	1.39316	1.99526	1.41906	2.14783	1.52757	2.65461	1.69044	2.77971	1.72187	1.78649	1.33045	1.83654	1.39316	1.65959	1.2942	2.48886	1.59956	2.55859	1.67494	2.31206	1.5417	1.14815	1.1695	1.1695	1.18032	1.0666	1.15878	0.937562	1.15878	0.954993	1.15878	0.879022	1.18032	0.895365	1.1695	0.912011	1.14815
429	23.78	23.79	36.81	21.56	19.72	sp|Q5T655|CC147_HUMAN	Coiled-coil domain-containing protein 147 OS=Homo sapiens GN=CCDC147 PE=2 SV=1	HUMAN	13	2.99226	1.78649	2.22844	1.65959	2.70396	1.7378	2.33346	1.57036	1.75388	1.51356	2.10863	1.58489	2.72898	1.70608	2.31206	1.69044	2.70396	1.75388	2.10863	1.52757	1.8197	1.5417	2.10863	1.57036	0.912011	1.34276	0.744732	1.35519	0.879022	1.33045	1.20226	1.34276	0.972747	1.35519	1.13763	1.35519	1.01859	1.28233	0.831764	1.30617
435	23.59	23.59	69.96	65.92	65.47	sp|Q96BH3|ESPB1_HUMAN	Epididymal sperm-binding protein 1 OS=Homo sapiens GN=ELSPBP1 PE=1 SV=2	HUMAN	22	2.99226	1.67494	3.83707	1.85353	3.01995	1.7378	6.0256	2.75423	7.65597	3.0761	6.19441	2.99226	3.69828	1.8197	2.70396	1.69044	3.59749	1.8197	7.44732	3.04789	5.54626	2.88403	7.11213	2.99226	1.19124	1.21339	0.870964	1.20226	1.15878	1.21339	0.946237	1.13763	0.698232	1.15878	0.92045	1.11686	1.21339	1.1695	0.887156	1.1272
434	23.59	23.6	55.02	44.29	39.95	tr|D6RFN0|D6RFN0_HUMAN	COP9 signalosome complex subunit 4 OS=Homo sapiens GN=COPS4 PE=2 SV=1	HUMAN	16	2.208	1.64437	1.52757	1.41906	1.36773	1.31826	2.60615	1.94089	1.7378	1.59956	1.85353	1.7378	1.35519	1.45881	2.10863	1.61436	1.47231	1.34276	1.35519	1.41906	2.55859	1.95885	1.85353	1.65959	0.608135	1.34276	0.972747	1.25892	0.679204	1.38038	0.912011	1.2942	1.40605	1.34276	0.981748	1.30617	0.946237	1.28233	1.51356	1.40605
449	23.11	23.13	16.81	6.604	5.277	sp|O15230|LAMA5_HUMAN	Laminin subunit alpha-5 OS=Homo sapiens GN=LAMA5 PE=1 SV=8	HUMAN	16	1.94089	1.43219	1.97697	1.5417	2.1677	1.61436	2.24905	1.59956	2.42103	1.83654	2.72898	1.99526	1.64437	1.36773	1.77011	1.40605	1.75388	1.47231	1.97697	1.58489	2.18776	1.67494	2.22844	1.80302	0.855067	1.27057	0.937562	1.25892	0.954993	1.30617	0.816582	1.33045	0.870964	1.31826	0.937562	1.34276	0.731139	1.40605	0.794328	1.36773
465	22.3	22.3	70.16	53.1	53.1	sp|O14645|IDLC_HUMAN	Axonemal dynein light intermediate polypeptide 1 OS=Homo sapiens GN=DNALI1 PE=1 SV=2	HUMAN	15	2.70396	1.87068	3.01995	1.99526	2.53513	1.78649	3.04789	1.90546	3.59749	2.18776	3.04789	1.95885	2.51189	1.75388	2.07014	1.69044	2.75423	1.77011	2.80543	1.78649	2.44343	1.77011	3.43558	2.01372	0.937562	1.20226	0.758578	1.22462	1.10662	1.21339	0.824138	1.25892	0.679204	1.2942	0.990832	1.20226	1.04713	1.24738	0.83946	1.23595
472	22.16	22.36	38.28	30.66	28.46	sp|Q8IYK2|CC105_HUMAN	Coiled-coil domain-containing protein 105 OS=Homo sapiens GN=CCDC105 PE=2 SV=3	HUMAN	14	2.26987	1.78649	3.28095	2.26987	2.80543	1.99526	2.29087	2.05116	2.88403	2.33346	2.60615	2.12814	3.01995	2.1677	3.22107	2.29087	4.20727	2.55859	2.63027	2.22844	2.99226	2.48886	3.53183	2.53513	1.18032	1.38038	1.28233	1.44544	1.72187	1.64437	0.887156	1.34276	0.963829	1.31826	1.28233	1.35519	0.963829	1.36773	1.00925	1.36773
473	22.1	30.29	56.87	43.34	43.34	sp|P08779|K1C16_HUMAN	Keratin, type I cytoskeletal 16 OS=Homo sapiens GN=KRT16 PE=1 SV=4	HUMAN	30	2.37684	1.48594	4.01791	1.6293	3.10456	1.41906	2.67917	1.99526	4.36516	2.0893	3.10456	1.70608	4.83059	1.77011	3.0761	1.49969	8.09096	2.07014	4.05509	1.87068	3.25087	1.94089	6.42688	2.01372	1.67494	1.40605	1.18032	1.36773	2.91072	1.48594	1.05682	1.35519	0.717794	1.38038	1.88799	1.41906	1.28233	1.38038	0.928966	1.43219
510	21.37	21.37	34.31	15.77	12.07	sp|Q00341|VIGLN_HUMAN	Vigilin OS=Homo sapiens GN=HDLBP PE=1 SV=2	HUMAN	12	1.19124	1.30617	0.809096	1.33045	1.41906	1.41906	1.20226	1.33045	0.895365	1.2942	1.5417	1.57036	1.59956	1.51356	1.58489	1.49969	1.38038	1.39316	1.7378	1.69044	1.69044	1.6293	1.39316	1.41906	1.31826	1.41906	1.33045	1.41906	1.1695	1.34276	1.94089	1.70608	2.01372	1.7378	1.61436	1.47231	1.08643	1.25892	1.10662	1.27057
514	21.28	21.28	64.39	50	45.08	sp|P61247|RS3A_HUMAN	40S ribosomal protein S3a OS=Homo sapiens GN=RPS3A PE=1 SV=2	HUMAN	16	1.43219	1.36773	1.78649	1.49969	1.47231	1.38038	1.47231	1.43219	1.90546	1.6293	1.58489	1.51356	1.83654	1.51356	1.80302	1.5417	1.49969	1.34276	1.92309	1.61436	1.85353	1.61436	1.52757	1.39316	1.27057	1.27057	1.21339	1.23595	1.03753	1.21339	1.01859	1.21339	0.963829	1.20226	0.816582	1.2942	1.25892	1.28233	1.19124	1.23595
557	20.03	35.63	39.83	34.58	32.2	sp|P13647|K2C5_HUMAN	Keratin, type II cytoskeletal 5 OS=Homo sapiens GN=KRT5 PE=1 SV=3	HUMAN	32	3.0761	1.61436	2.91072	1.67494	1.1695	1.40605	7.72681	2.48886	6.85488	2.44343	2.37684	1.57036	2.39883	1.45881	2.0893	1.52757	2.96483	1.72187	6.0256	2.14783	5.34564	2.39883	6.42688	2.31206	0.772681	1.36773	0.642688	1.35519	1.00925	1.34276	0.816582	1.41906	0.685488	1.39316	1.08643	1.33045	1.83654	1.41906	1.55597	1.44544
569	20	20	72.87	44.96	44.96	sp|P10606|COX5B_HUMAN	Cytochrome c oxidase subunit 5B, mitochondrial OS=Homo sapiens GN=COX5B PE=1 SV=2	HUMAN	15	1.72187	1.40605	2.33346	1.52757	2.44343	1.52757	2.42103	1.75388	3.22107	1.90546	3.43558	1.97697	2.01372	1.47231	1.70608	1.40605	2.12814	1.48594	2.77971	1.85353	2.44343	1.80302	2.96483	1.88799	1.18032	1.27057	1.01859	1.25892	1.25892	1.2942	0.862979	1.20226	0.731139	1.23595	0.912011	1.22462	0.816582	1.15878	0.698232	1.19124
613	18.55	18.55	42.46	28.08	22.82	sp|Q8IWZ5|TRI42_HUMAN	Tripartite motif-containing protein 42 OS=Homo sapiens GN=TRIM42 PE=2 SV=2	HUMAN	12	2.83139	1.83654	2.55859	1.70608	2.39883	1.65959	2.24905	1.57036	2.07014	1.49969	1.94089	1.45881	1.8197	1.58489	2.48886	1.78649	2.75423	1.87068	1.45881	1.38038	1.97697	1.52757	2.10863	1.55597	0.613762	1.39316	0.879022	1.23595	0.928966	1.24738	0.666807	1.36773	0.92045	1.27057	0.972747	1.27057	0.724436	1.30617	1	1.28233
626	18.34	18.43	22.96	15.7	15.7	sp|Q6NUT2|D19L2_HUMAN	Probable C-mannosyltransferase DPY19L2 OS=Homo sapiens GN=DPY19L2 PE=1 SV=2	HUMAN	15	3.83707	1.88799	3.28095	1.77011	3.49945	1.85353	10.2802	3.66438	9.0365	3.49945	9.2045	3.49945	2.99226	1.77011	2.44343	1.67494	3.34195	1.83654	8.01678	3.40408	6.91831	3.34195	8.95365	3.53183	0.758578	1.19124	0.613762	1.25892	0.855067	1.15878	0.887156	1.15878	0.717794	1.19124	0.990832	1.1695	0.83946	1.1695	0.679204	1.22462
656	18	18.01	49.29	35.71	35.71	sp|P21912|DHSB_HUMAN	Succinate dehydrogenase [ubiquinone] iron-sulfur subunit, mitochondrial OS=Homo sapiens GN=SDHB PE=1 SV=3	HUMAN	16	2.46604	1.8197	2.88403	2.03236	2.31206	1.80302	2.70396	1.99526	3.13329	2.208	2.37684	1.85353	2.12814	1.70608	1.52757	1.44544	2.22844	1.72187	2.12814	1.69044	1.75388	1.61436	2.31206	1.78649	0.879022	1.25892	0.619441	1.40605	0.912011	1.28233	0.717794	1.34276	0.534564	1.5417	0.77983	1.31826	0.928966	1.23595	0.648634	1.40605
668	17.87	18.19	15.81	4.717	3.344	sp|Q8TCU4-3|ALMS1_HUMAN	Isoform 3 of Alstrom syndrome protein 1 OS=Homo sapiens GN=ALMS1	HUMAN	11	2.07014	1.83654	2.14783	1.88799	1.58489	1.55597	2.51189	1.92309	2.55859	1.94089	1.88799	1.57036	1.95885	1.55597	1.94089	1.65959	1.75388	1.69044	2.75423	1.87068	2.31206	1.70608	2.14783	1.77011	1.14815	1.38038	0.963829	1.35519	0.855067	1.35519	1.09648	1.34276	0.903649	1.38038	0.801678	1.34276	1.43219	1.47231	1.19124	1.40605
669	17.85	20.42	35.96	13.95	12.19	sp|Q66GS9|CP135_HUMAN	Centrosomal protein of 135 kDa OS=Homo sapiens GN=CEP135 PE=1 SV=2	HUMAN	12	1.64437	1.55597	1.78649	1.52757	1.7378	1.77011	0.990832	1.43219	1.07647	1.45881	1.0666	1.48594	2.75423	1.87068	2.10863	1.72187	2.67917	1.87068	1.67494	1.5417	1.31826	1.51356	1.6293	1.5417	1.64437	1.55597	1.24738	1.52757	1.59956	1.55597	1.44544	1.52757	1.19124	1.55597	1.43219	1.55597	1.55597	1.45881	1.28233	1.45881
671	17.77	17.77	56.43	44.81	41.08	sp|Q8IUA0|WFDC8_HUMAN	WAP four-disulfide core domain protein 8 OS=Homo sapiens GN=WFDC8 PE=2 SV=2	HUMAN	13	2.63027	1.70608	3.04789	1.78649	2.53513	1.75388	3.34195	2.24905	3.90841	2.37684	3.25087	2.31206	2.10863	1.64437	2.58226	1.70608	1.6293	1.44544	2.63027	2.0893	3.43558	2.33346	1.95885	1.65959	0.765597	1.36773	0.981748	1.35519	0.591562	1.65959	0.666807	1.2942	0.831764	1.24738	0.505825	1.7378	0.816582	1.35519	1.03753	1.33045
690	17.24	17.34	52.94	44.71	43.24	sp|P62879|GBB2_HUMAN	Guanine nucleotide-binding protein G(I)/G(S)/G(T) subunit beta-2 OS=Homo sapiens GN=GNB2 PE=1 SV=3	HUMAN	13	1	2.14783	1.59956	1.75388	1.02802	1.59956	1.10662	2.03236	1.61436	1.80302	1.11686	1.57036	1.64437	1.64437	1.34276	1.61436	2.42103	1.97697	1.69044	1.72187	1.35519	1.65959	2.65461	2.24905	1.59956	1.64437	1.27057	1.57036	2.31206	1.87068	1.03753	1.61436	0.83946	1.5417	1.55597	1.5417	1.51356	1.65959	1.15878	1.59956
754	16	16.21	59.65	47.37	47.37	sp|Q5JX69|F209B_HUMAN	Protein FAM209B OS=Homo sapiens GN=FAM209B PE=2 SV=1	HUMAN	16	3.49945	2.07014	3.25087	2.01372	1.90546	1.49969	6.60694	3.43558	5.86138	3.25087	3.43558	2.33346	1.92309	1.61436	2.18776	1.70608	3.16228	1.97697	3.13329	2.24905	3.98107	2.70396	5.19996	2.91072	0.539511	1.52757	0.625173	1.40605	0.895365	1.2942	0.57544	1.49969	0.672977	1.36773	0.954993	1.24738	0.937562	1.31826	1.09648	1.34276
782	15.49	15.49	44.57	22.67	20.74	tr|E7EVV3|E7EVV3_HUMAN	Mitochondria-eating protein OS=Homo sapiens GN=SPATA18 PE=2 SV=1	HUMAN	10	8.79023	3.16228	6.54636	2.58226	8.3946	3.19154	7.72681	2.99226	5.70164	2.48886	7.37904	2.99226	6.19441	2.70396	6.85488	3.04789	5.97035	2.60615	5.15229	2.44343	5.54626	2.67917	5.29664	2.46604	0.711214	1.28233	0.691831	1.2942	0.704693	1.2942	0.824138	1.27057	0.870964	1.25892	0.870964	1.25892	0.737904	1.2942	0.758578	1.25892
861	14.01	14.02	41.98	28.81	28.81	sp|Q9H4Y5|GSTO2_HUMAN	Glutathione S-transferase omega-2 OS=Homo sapiens GN=GSTO2 PE=1 SV=1	HUMAN	9	1.36773	1.2942	1.38038	1.30617	1.7378	1.39316	2.1677	1.83654	2.10863	1.78649	2.70396	1.99526	1.58489	1.35519	1.40605	1.30617	1.58489	1.36773	2.51189	1.99526	2.208	1.87068	2.39883	1.90546	1.18032	1.30617	1.04713	1.27057	1.15878	1.2942	1.10662	1.24738	0.972747	1.27057	1.10662	1.24738	0.928966	1.27057	0.809096	1.25892
867	14	14	35.44	20.46	20.46	sp|Q8IV63|VRK3_HUMAN	Inactive serine/threonine-protein kinase VRK3 OS=Homo sapiens GN=VRK3 PE=1 SV=2	HUMAN	7	1.45881	1.48594	2.48886	1.69044	2.42103	1.67494	1.49969	1.52757	2.44343	1.75388	2.39883	1.75388	1.85353	1.55597	2.03236	1.70608	1.85353	1.59956	1.92309	1.65959	1.95885	1.5417	1.90546	1.64437	1.25892	1.45881	1.35519	1.55597	1.19124	1.44544	0.737904	1.49969	0.801678	1.39316	0.731139	1.51356	0.744732	1.45881	0.809096	1.41906
880	13.93	14.01	17.46	10.56	8.621	sp|Q9BZQ8|NIBAN_HUMAN	Protein Niban OS=Homo sapiens GN=FAM129A PE=1 SV=1	HUMAN	8	1.38038	1.33045	1.11686	1.34276	1.49969	1.34276	1.43219	1.49969	1.18032	1.41906	1.55597	1.5417	1.45881	1.39316	1.44544	1.39316	1.30617	1.38038	1.47231	1.45881	1.47231	1.49969	1.34276	1.45881	1.07647	1.38038	1.04713	1.35519	0.946237	1.36773	1.30617	1.41906	1.27057	1.34276	1.15878	1.39316	0.972747	1.39316	0.937562	1.31826
882	13.91	13.91	41.19	25.36	19.96	sp|O75487|GPC4_HUMAN	Glypican-4 OS=Homo sapiens GN=GPC4 PE=1 SV=4	HUMAN	10	1.34276	1.58489	1.51356	1.51356	1.59956	1.38038	1.97697	1.75388	2.26987	1.88799	2.37684	1.78649	1.33045	1.38038	1.47231	1.47231	1.83654	1.52757	2.01372	1.85353	2.12814	1.65959	2.63027	1.61436	1	1.41906	1.09648	1.51356	1.36773	1.28233	0.879022	1.28233	0.963829	1.49969	1.21339	1.41906	0.824138	1.19124	0.903649	1.25892
896	13.6	13.88	64.55	50.79	48.15	tr|Q5JR08|Q5JR08_HUMAN	Rho-related GTP-binding protein RhoC (Fragment) OS=Homo sapiens GN=RHOC PE=2 SV=1	HUMAN	15	1.34276	1.39316	1.75388	1.36773	1.7378	1.41906	2.46604	2.18776	3.22107	2.29087	3.16228	2.29087	1.75388	1.51356	1.92309	1.45881	1.61436	1.57036	3.13329	2.29087	3.49945	2.35505	2.88403	2.24905	1.30617	1.41906	1.44544	1.38038	1.19124	1.55597	0.972747	1.40605	1.07647	1.38038	0.870964	1.39316	0.981748	1.34276	1.09648	1.43219
952	12.68	12.68	45.65	41.74	36.96	sp|Q96C74|ROP1L_HUMAN	Ropporin-1-like protein OS=Homo sapiens GN=ROPN1L PE=1 SV=2	HUMAN	6	2.44343	1.77011	2.46604	1.80302	2.1677	1.75388	1.94089	1.58489	1.95885	1.6293	1.75388	1.59956	2.85759	1.85353	2.99226	1.92309	1.70608	1.61436	2.31206	1.7378	2.39883	1.7378	1.31826	1.41906	1.1695	1.38038	1.23595	1.39316	0.685488	1.41906	1.14815	1.35519	1.20226	1.31826	0.660694	1.47231	1.34276	1.38038	1.40605	1.38038
981	12.21	12.24	54.66	26.72	26.32	sp|O15173-2|PGRC2_HUMAN	Isoform 2 of Membrane-associated progesterone receptor component 2 OS=Homo sapiens GN=PGRMC2	HUMAN	6	1.25892	1.36773	1.5417	1.36773	1.48594	1.39316	1.47231	1.36773	1.80302	1.41906	1.7378	1.43219	1.41906	1.40605	1.43219	1.40605	1.48594	1.39316	1.64437	1.43219	1.65959	1.40605	1.72187	1.43219	1.11686	1.33045	1.1272	1.31826	1.15878	1.33045	0.895365	1.25892	0.903649	1.27057	0.937562	1.28233	0.937562	1.25892	0.946237	1.22462
1062	11.51	11.53	46.26	20.4	20.4	sp|Q14093|CYLC2_HUMAN	Cylicin-2 OS=Homo sapiens GN=CYLC2 PE=2 SV=1	HUMAN	10	1.47231	1.65959	2.42103	1.95885	2.39883	1.95885	1.23595	1.45881	1.97697	1.59956	1.94089	1.64437	2.46604	1.99526	1.57036	1.69044	2.88403	2.0893	1.90546	1.57036	1.34276	1.41906	2.22844	1.6293	1.55597	1.57036	1.09648	1.49969	1.8197	1.59956	0.981748	1.52757	0.654636	1.51356	1.15878	1.41906	1.02802	1.47231	0.691831	1.44544
1067	11.49	11.49	43.09	26.83	26.83	sp|Q00059|TFAM_HUMAN	Transcription factor A, mitochondrial OS=Homo sapiens GN=TFAM PE=1 SV=1	HUMAN	8	2.48886	1.85353	2.55859	1.78649	2.72898	1.77011	2.1677	1.5417	2.24905	1.57036	2.42103	1.58489	2.46604	1.8197	2.14783	1.77011	2.93765	1.92309	2.1677	1.57036	1.90546	1.58489	2.55859	1.55597	1	1.41906	0.847227	1.41906	1.21339	1.33045	0.937562	1.36773	0.809096	1.33045	1.14815	1.33045	0.862979	1.36773	0.744732	1.36773
1080	11.32	11.32	72.28	62.38	57.43	tr|C9JFR7|C9JFR7_HUMAN	Cytochrome c (Fragment) OS=Homo sapiens GN=CYCS PE=2 SV=1	HUMAN	9	5.64937	2.31206	5.54626	2.29087	5.29664	2.29087	5.39511	2.37684	5.39511	2.44343	5.10505	2.42103	3.69828	2.0893	3.34195	2.05116	2.55859	1.70608	3.66438	2.29087	3.31131	2.22844	2.55859	1.83654	0.648634	1.25892	0.586138	1.25892	0.465586	1.49969	0.648634	1.22462	0.580764	1.2942	0.457088	1.55597	0.685488	1.19124	0.619441	1.23595
1124	10.75	10.75	49.01	39.07	39.07	sp|Q15506|SP17_HUMAN	Sperm surface protein Sp17 OS=Homo sapiens GN=SPA17 PE=1 SV=1	HUMAN	9	1.58489	1.48594	2.208	1.55597	2.58226	1.49969	1.48594	1.44544	2.07014	1.55597	2.42103	1.44544	2.29087	1.51356	1.72187	1.44544	1.8197	1.52757	2.12814	1.40605	1.61436	1.39316	1.67494	1.49969	1.49969	1.39316	1.11686	1.35519	1.14815	1.49969	1.04713	1.36773	0.772681	1.23595	0.772681	1.52757	0.862979	1.20226	0.642688	1.2942
1184	10.09	11.08	32.35	18.24	17.06	sp|Q6UX06|OLFM4_HUMAN	Olfactomedin-4 OS=Homo sapiens GN=OLFM4 PE=1 SV=1	HUMAN	7	4.74242	2.03236	5.86138	2.208	4.69894	2.01372	6.42688	2.0893	6.85488	2.07014	6.25173	2.07014	3.87258	2.0893	5.19996	2.208	3.31131	1.97697	4.61318	1.88799	6.30957	2.07014	4.92039	2.18776	0.704693	1.41906	0.92045	1.39316	0.636796	1.41906	0.613762	1.44544	0.801678	1.39316	0.554626	1.45881	0.717794	1.40605	0.937562	1.38038
1232	10	10	50.32	35.67	35.67	tr|E9PL01|E9PL01_HUMAN	Signal peptidase complex subunit 2 OS=Homo sapiens GN=SPCS2 PE=2 SV=1	HUMAN	7	1.92309	1.65959	2.03236	1.5417	2.42103	1.70608	2.35505	1.77011	2.58226	1.92309	3.01995	1.94089	2.12814	1.7378	1.80302	1.65959	2.22844	1.64437	2.63027	1.94089	2.208	1.7378	2.80543	1.94089	1.11686	1.49969	0.954993	1.48594	1.21339	1.44544	0.981748	1.43219	0.847227	1.39316	1.07647	1.34276	0.847227	1.33045	0.724436	1.25892
1272	9.51	13.69	29.33	6.192	4.31	sp|O15020|SPTN2_HUMAN	Spectrin beta chain, non-erythrocytic 2 OS=Homo sapiens GN=SPTBN2 PE=1 SV=3	HUMAN	7	2.67917	2.10863	3.31131	2.0893	2.35505	2.10863	1.31826	2.0893	1.6293	2.0893	1.15878	2.0893	3.28095	2.10863	3.59749	2.0893	3.56451	2.0893	1.61436	2.10863	1.78649	2.10863	1.77011	2.10863	1.21339	2.10863	1.34276	2.10863	1.31826	2.0893	0.972747	2.0893	1.07647	2.0893	1.0666	2.0893	1.38038	2.10863	1.52757	2.10863
1306	9.07	9.07	44.14	41.44	41.44	sp|Q96E40|CI009_HUMAN	Uncharacterized protein C9orf9 OS=Homo sapiens GN=C9orf9 PE=2 SV=1	HUMAN	12	1.67494	1.48594	1.8197	1.55597	2.05116	1.59956	2.58226	1.80302	2.75423	1.87068	3.10456	1.94089	1.88799	1.5417	1.8197	1.55597	1.85353	1.57036	2.88403	1.87068	2.70396	1.8197	2.77971	1.87068	1.09648	1.31826	1.05682	1.33045	1.07647	1.33045	1	1.39316	0.981748	1.2942	0.990832	1.2942	0.895365	1.31826	0.855067	1.2942
1314	8.98	8.98	25.94	16.53	10.67	sp|Q8TC44|POC1B_HUMAN	POC1 centriolar protein homolog B OS=Homo sapiens GN=POC1B PE=1 SV=1	HUMAN	4	2.01372	1.58489	1.57036	1.59956	2.07014	1.69044	2.63027	2.12814	2.01372	1.99526	2.70396	2.12814	1.65959	1.64437	2.208	1.70608	1.61436	1.61436	2.07014	1.97697	2.85759	2.208	2.01372	1.83654	0.787046	1.52757	1.11686	1.49969	0.809096	1.57036	1.03753	1.34276	1.43219	1.41906	1.05682	1.57036	0.758578	1.5417	1.08643	1.49969
1336	8.8	8.89	41.53	31.97	28.69	tr|H7C350|H7C350_HUMAN	Protein LOC388849 (Fragment) OS=Homo sapiens GN=LOC388849 PE=4 SV=1	HUMAN	7	5.44503	2.37684	5.64937	2.37684	3.16228	2.07014	2.70396	1.87068	2.80543	1.90546	1.49969	1.58489	3.80189	2.29087	4.44631	2.10863	3.66438	2.0893	1.75388	1.69044	2.33346	1.77011	1.8197	1.67494	0.636796	1.41906	0.831764	1.41906	0.660694	1.45881	0.619441	1.43219	0.809096	1.40605	0.642688	1.47231	1.21339	1.45881	1.57036	1.47231
1350	8.62	8.63	35.4	21.9	13.27	sp|Q96LP2|FA81B_HUMAN	Protein FAM81B OS=Homo sapiens GN=FAM81B PE=2 SV=3	HUMAN	4	1.31826	1.48594	1.43219	1.5417	1.65959	1.52757	2.01372	1.80302	2.07014	1.83654	2.42103	1.88799	1.65959	1.5417	1.85353	1.61436	1.65959	1.44544	2.42103	1.90546	2.67917	1.94089	2.44343	1.83654	1.24738	1.44544	1.39316	1.51356	1.27057	1.40605	1.13763	1.41906	1.28233	1.34276	1.20226	1.35519	0.981748	1.44544	1.10662	1.40605
1361	8.49	8.49	66.67	44.74	31.58	sp|P06702|S10A9_HUMAN	Protein S100-A9 OS=Homo sapiens GN=S100A9 PE=1 SV=1	HUMAN	10	4.83059	1.95885	5.34564	1.95885	2.44343	1.57036	5.34564	2.208	5.59758	2.07014	2.70396	1.69044	2.29087	1.44544	2.31206	1.65959	2.88403	1.72187	2.55859	1.55597	2.75423	1.87068	2.96483	1.85353	0.501187	1.58489	0.448745	1.5417	0.529663	1.48594	0.432514	1.6293	0.409261	1.49969	0.469894	1.48594	0.794328	1.49969	0.824138	1.36773
1365	8.43	8.43	50.43	43.97	37.5	sp|Q8NHS0|DNJB8_HUMAN	DnaJ homolog subfamily B member 8 OS=Homo sapiens GN=DNAJB8 PE=1 SV=1	HUMAN	12	2.14783	1.59956	1.90546	1.47231	0.794328	1.51356	5.05825	2.75423	4.48745	2.44343	1.83654	1.72187	2.29087	1.58489	1.55597	1.47231	2.42103	1.65959	5.34564	2.77971	3.80189	2.58226	5.64937	2.88403	1.07647	1.36773	0.691831	1.43219	1.13763	1.38038	1.1272	1.36773	0.737904	1.43219	1.15878	1.39316	2.91072	1.94089	1.83654	1.64437
1367	8.39	8.39	25.61	14.48	11.36	sp|Q96DY2|IQCD_HUMAN	IQ domain-containing protein D OS=Homo sapiens GN=IQCD PE=2 SV=2	HUMAN	4	8.70964	3.59749	3.13329	3.0761	9.0365	3.53183	4.7863	2.60615	1.39316	2.14783	5.15229	2.60615	7.04693	4.16869	7.65597	3.94457	7.87046	3.94457	3.22107	2.51189	3.63078	2.51189	3.90841	2.55859	0.554626	1.83654	0.717794	1.34276	0.751623	1.57036	1.75388	1.95885	2.39883	2.03236	2.37684	1.99526	0.496592	1.88799	0.642688	1.39316
1397	8.14	8.14	39.32	34.47	28.16	sp|Q8IZ16|CG061_HUMAN	Uncharacterized protein C7orf61 OS=Homo sapiens GN=C7orf61 PE=2 SV=1	HUMAN	11	2.48886	1.94089	2.67917	1.90546	2.72898	1.95885	2.37684	2.03236	2.63027	2.07014	2.60615	2.07014	2.10863	1.7378	1.80302	1.6293	3.40408	2.14783	1.95885	1.75388	1.85353	1.87068	3.16228	2.208	0.847227	1.36773	0.744732	1.35519	1.38038	1.34276	0.801678	1.31826	0.648634	1.40605	1.23595	1.33045	0.772681	1.35519	0.648634	1.39316
1400	8.11	15.93	82.52	79.61	79.61	sp|Q9NS25|SPNXB_HUMAN	Sperm protein associated with the nucleus on the X chromosome B/F OS=Homo sapiens GN=SPANXB1 PE=2 SV=1	HUMAN	36	2.51189	1.90546	2.24905	1.78649	1.72187	1.64437	6.79204	4.28548	5.97035	3.94457	4.44631	3.49945	2.14783	1.67494	2.51189	1.88799	2.70396	2.01372	5.19996	3.34195	5.80764	3.59749	6.48634	4.01791	0.847227	1.36773	0.981748	1.30617	1.05682	1.2942	0.972747	1.31826	1.11686	1.33045	1.20226	1.34276	1.23595	1.33045	1.44544	1.33045
1418	8.06	8.06	46.36	46.36	46.36	sp|P81605|DCD_HUMAN	Dermcidin OS=Homo sapiens GN=DCD PE=1 SV=2	HUMAN	4	0.465586	2.22844	1.92309	1.45881	2.208	1.65959	0.912011	1.57036	3.28095	2.208	3.87258	2.39883	2.65461	1.72187	3.59749	1.55597	3.0761	1.58489	4.74242	2.48886	6.25173	2.51189	5.54626	2.53513	4.65586	2.55859	6.30957	2.60615	5.34564	2.51189	1.34276	1.40605	1.90546	1.47231	1.57036	1.48594	1.20226	1.45881	1.70608	1.51356
1434	8.02	8.02	48.41	48.41	48.41	sp|Q8WXA2|PATE1_HUMAN	Prostate and testis expressed protein 1 OS=Homo sapiens GN=PATE1 PE=2 SV=1	HUMAN	7	3.01995	2.10863	1.99526	1.87068	1.94089	1.8197	2.44343	1.94089	1.55597	1.70608	1.5417	1.67494	2.33346	1.95885	2.29087	1.92309	2.44343	2.03236	1.87068	1.85353	1.80302	1.78649	1.94089	1.85353	0.765597	1.31826	0.731139	1.52757	0.801678	1.41906	1.1695	1.45881	1.13763	1.51356	1.22462	1.45881	1.22462	1.49969	1.1272	1.52757
1451	8	16.55	55.25	48.86	42.47	sp|O95716|RAB3D_HUMAN	Ras-related protein Rab-3D OS=Homo sapiens GN=RAB3D PE=1 SV=1	HUMAN	11	1.48594	1.77011	1.85353	1.83654	0.465586	2.22844	1.99526	2.07014	2.12814	1.92309	0.559758	2.31206	1.40605	1.65959	2.37684	2.12814	1.59956	1.85353	1.45881	1.69044	2.85759	2.37684	1.92309	1.88799	1.03753	1.58489	1.65959	1.57036	1.05682	1.59956	0.765597	1.59956	1.21339	1.51356	0.83946	1.57036	2.44343	2.26987	5.15229	4.09261
1476	8	8	39.88	33.93	33.93	sp|P30049|ATPD_HUMAN	ATP synthase subunit delta, mitochondrial OS=Homo sapiens GN=ATP5D PE=1 SV=2	HUMAN	10	1.2942	1.34276	1.34276	1.38038	1.77011	1.51356	1.6293	1.47231	1.67494	1.55597	2.1677	1.6293	1.40605	1.43219	1.34276	1.40605	1.77011	1.49969	1.72187	1.58489	1.67494	1.55597	2.14783	1.64437	1.04713	1.36773	1.02802	1.36773	1.36773	1.44544	1.02802	1.2942	1	1.28233	1.31826	1.31826	0.772681	1.28233	0.751623	1.24738
1466	8	8.01	45.36	40.21	40.21	tr|C9J1J8|C9J1J8_HUMAN	HCG1816075 OS=Homo sapiens GN=hCG_1816075 PE=4 SV=1	HUMAN	8	14.4544	2.96483	15.1356	2.88403	13.6773	2.99226	5.64937	2.22844	5.91562	2.208	4.96592	2.10863	11.5878	2.91072	12.942	3.0761	7.17794	2.72898	3.90841	1.97697	4.7863	2.208	2.35505	1.77011	0.711214	1.31826	0.824138	1.28233	0.432514	1.44544	0.648634	1.31826	0.744732	1.2942	0.380189	1.55597	0.77983	1.30617	0.912011	1.30617
1482	8	8	31.3	28.24	28.24	tr|E9PPJ5|E9PPJ5_HUMAN	Midkine (Fragment) OS=Homo sapiens GN=MDK PE=2 SV=1	HUMAN	5	2.0893	1.45881	2.65461	1.6293	2.42103	1.43219	3.37287	1.72187	4.28548	1.70608	3.90841	1.72187	2.29087	1.51356	2.1677	1.57036	2.39883	1.57036	3.69828	1.69044	3.43558	1.45881	3.83707	1.65959	1.08643	1.27057	1.02802	1.45881	1.13763	1.34276	0.855067	1.13763	0.809096	1.52757	0.887156	1.13763	0.937562	1.13763	0.887156	1.5417
1508	7.74	26.97	60.17	44.92	41.74	sp|P02533|K1C14_HUMAN	Keratin, type I cytoskeletal 14 OS=Homo sapiens GN=KRT14 PE=1 SV=4	HUMAN	29	2.07014	1.77011	2.63027	1.99526	3.37287	2.0893	7.17794	2.75423	8.31764	2.88403	9.46237	2.77971	2.77971	1.92309	1.31826	1.58489	6.0256	2.42103	6.60694	2.14783	4.2462	2.05116	14.3219	2.93765	1.30617	1.43219	0.691831	1.45881	2.85759	1.64437	0.981748	1.45881	0.549541	1.52757	2.22844	1.44544	0.765597	1.45881	0.366438	1.8197
1516	7.66	7.67	50.78	38.28	38.28	tr|F5H7V7|F5H7V7_HUMAN	NADH dehydrogenase [ubiquinone] 1 alpha subcomplex subunit 8 OS=Homo sapiens GN=NDUFA8 PE=2 SV=1	HUMAN	4	4.32514	2.35505	4.65586	2.22844	5.24808	2.35505	4.2462	2.42103	4.48745	2.35505	5.01187	2.31206	3.40408	2.26987	4.74242	2.35505	4.96592	2.29087	3.34195	2.33346	4.52898	2.37684	4.7863	2.46604	0.751623	1.61436	1.10662	1.55597	1.15878	1.58489	0.691831	1.51356	1	1.44544	1.05682	1.39316	0.613762	1.65959	0.895365	1.52757
1609	6.75	6.75	24.85	24.85	24.85	sp|P13073|COX41_HUMAN	Cytochrome c oxidase subunit 4 isoform 1, mitochondrial OS=Homo sapiens GN=COX4I1 PE=1 SV=1	HUMAN	9	1.88799	1.33045	2.31206	1.34276	1.90546	1.30617	1.80302	1.27057	2.208	1.30617	1.83654	1.38038	1.6293	1.38038	1.67494	1.27057	1.59956	1.33045	1.55597	1.34276	1.59956	1.27057	1.5417	1.38038	0.83946	1.34276	0.879022	1.2942	0.824138	1.36773	0.685488	1.25892	0.717794	1.15878	0.679204	1.22462	0.83946	1.22462	0.870964	1.22462
1679	6.22	6.36	19.69	8.696	5.882	sp|Q08AM6|VAC14_HUMAN	Protein VAC14 homolog OS=Homo sapiens GN=VAC14 PE=1 SV=1	HUMAN	3	1.78649	4.09261	1.33045	1.72187	1.6293	1.38038	1.64437	3.90841	1.23595	3.0761	1.51356	3.94457	1.77011	1.48594	1.48594	2.33346	1.43219	2.0893	1.64437	4.40555	1.38038	1.78649	1.33045	2.07014	0.981748	4.44631	0.831764	2.96483	0.794328	3.98107	1.30617	2.46604	1.10662	1.77011	1.05682	1.99526	1.07647	1.38038	0.903649	2.33346
1751	6.02	6.02	56.48	39.81	32.41	sp|P18859|ATP5J_HUMAN	ATP synthase-coupling factor 6, mitochondrial OS=Homo sapiens GN=ATP5J PE=1 SV=1	HUMAN	8	2.05116	1.33045	1.88799	1.47231	1.99526	1.43219	1.97697	1.41906	1.80302	1.39316	1.92309	1.48594	1.45881	1.5417	1.6293	1.5417	1.52757	1.28233	1.38038	1.48594	1.5417	1.44544	1.47231	1.47231	0.685488	1.47231	0.758578	1.44544	0.731139	1.38038	0.744732	1.57036	0.831764	1.5417	0.794328	1.55597	0.711214	1.40605	0.77983	1.61436
1764	6.01	6.01	37.22	27.51	21.36	sp|Q8N4L4|SPEM1_HUMAN	Spermatid maturation protein 1 OS=Homo sapiens GN=SPEM1 PE=2 SV=1	HUMAN	3	2.88403	1.75388	2.70396	1.7378	3.13329	1.64437	2.44343	1.72187	2.29087	1.67494	2.65461	1.6293	2.35505	1.70608	2.05116	1.70608	2.48886	1.64437	1.99526	1.72187	1.7378	1.67494	2.12814	1.64437	0.758578	1.45881	0.660694	1.47231	0.862979	1.38038	0.801678	1.51356	0.704693	1.45881	0.928966	1.36773	0.679204	1.49969	0.591562	1.47231
1813	6	6	44.27	31.3	31.3	tr|H0Y4U4|H0Y4U4_HUMAN	Glycodelin (Fragment) OS=Homo sapiens GN=PAEP PE=4 SV=1	HUMAN	6	3.56451	2.75423	1.51356	1.41906	1.78649	1.65959	1.92309	1.77011	0.870964	1.44544	1.09648	1.41906	3.98107	2.77971	2.85759	2.22844	2.93765	2.12814	2.33346	1.92309	1.67494	1.58489	1.88799	1.64437	1.24738	1.33045	0.870964	1.34276	1	1.35519	2.51189	2.12814	1.70608	1.65959	2.03236	1.8197	2.26987	1.88799	1.57036	1.49969
1838	5.96	6	21.8	12.41	8.647	tr|G3V1A6|G3V1A6_HUMAN	Gasdermin domain containing 1, isoform CRA_d OS=Homo sapiens GN=GSDMD PE=2 SV=1	HUMAN	3	1.34276	2.33346	1.27057	2.39883	1.28233	2.01372	2.24905	2.26987	2.31206	2.46604	2.39883	2.48886	2.58226	2.33346	2.37684	2.29087	3.22107	2.33346	3.90841	2.72898	3.90841	2.77971	5.01187	2.80543	1.85353	2.18776	1.75388	2.1677	2.35505	2.24905	1.8197	1.90546	1.69044	1.6293	2.31206	1.92309	1.85353	2.0893	1.70608	1.77011
1850	5.89	5.89	21.96	8.982	8.982	sp|Q0P670|CQ074_HUMAN	Uncharacterized protein C17orf74 OS=Homo sapiens GN=C17orf74 PE=2 SV=2	HUMAN	3	1.90546	18.7068	1.88799	24.2103	2.22844	23.1206	1.58489	2.63027	1.58489	2.10863	1.85353	2.0893	2.12814	20.893	1.88799	6.30957	2.48886	3.56451	1.77011	2.35505	1.55597	7.72681	2.05116	13.6773	1.10662	2.0893	0.972747	2.93765	1.28233	5.19996	1.10662	2.0893	0.972747	6.19441	1.28233	10.9648	0.946237	2.0893	0.831764	3.7325
1855	5.85	6.04	28.48	14.57	11.92	tr|K7ES00|K7ES00_HUMAN	Histone H3.3 (Fragment) OS=Homo sapiens GN=H3F3B PE=2 SV=1	HUMAN	5	1.24738	1.61436	1.88799	1.69044	1.7378	1.70608	1.70608	1.83654	2.55859	2.03236	2.35505	1.94089	2.01372	1.61436	1.67494	1.7378	1.49969	1.65959	2.77971	1.99526	2.208	1.94089	2.07014	1.85353	1.69044	1.65959	1.35519	1.58489	1.24738	1.59956	1.08643	1.45881	0.855067	1.52757	0.772681	1.61436	1.20226	1.52757	0.972747	1.58489
1904	5.36	5.36	55.56	30.56	27.08	sp|P14555|PA2GA_HUMAN	Phospholipase A2, membrane associated OS=Homo sapiens GN=PLA2G2A PE=1 SV=2	HUMAN	8	16.5959	4.13048	9.46237	3.04789	6.30957	2.88403	12.942	3.49945	7.65597	2.70396	5.01187	2.51189	6.19441	2.53513	7.11213	2.75423	10.1859	3.04789	5.19996	2.35505	5.49541	2.33346	8.47227	2.77971	0.440555	1.48594	0.47863	1.44544	0.758578	1.30617	0.648634	1.38038	0.704693	1.33045	1.14815	1.2942	1.11686	1.31826	1.27057	1.31826
1908	5.33	5.33	21.39	16.04	16.04	sp|Q9UMX2|OAZ3_HUMAN	Ornithine decarboxylase antizyme 3 OS=Homo sapiens GN=OAZ3 PE=2 SV=1	HUMAN	5	2.75423	2.01372	3.37287	2.12814	3.31131	2.0893	2.18776	1.72187	2.67917	1.78649	2.67917	1.77011	4.01791	2.24905	2.60615	1.99526	3.83707	2.1677	3.19154	1.90546	2.05116	1.67494	3.13329	1.87068	1.51356	1.44544	0.963829	1.41906	1.48594	1.47231	1.19124	1.33045	0.744732	1.35519	1.1695	1.33045	1.18032	1.33045	0.744732	1.33045
1918	5.24	5.25	15.41	11.18	11.18	sp|Q9NZC3|GDE1_HUMAN	Glycerophosphodiester phosphodiesterase 1 OS=Homo sapiens GN=GDE1 PE=1 SV=1	HUMAN	4	2.24905	1.72187	2.03236	1.65959	2.65461	1.7378	1.61436	1.52757	1.45881	1.51356	1.95885	1.57036	2.03236	1.59956	2.24905	1.67494	1.97697	1.65959	1.39316	1.48594	1.61436	1.58489	1.39316	1.48594	0.879022	1.44544	1	1.40605	0.83946	1.48594	0.946237	1.47231	1.07647	1.43219	0.928966	1.44544	0.724436	1.49969	0.824138	1.40605
1921	5.23	5.23	56.48	37.96	34.26	sp|Q9NZ45|CISD1_HUMAN	CDGSH iron-sulfur domain-containing protein 1 OS=Homo sapiens GN=CISD1 PE=1 SV=1	HUMAN	5	3.37287	1.75388	3.40408	1.77011	2.80543	1.70608	4.36516	1.95885	4.36516	1.94089	3.59749	1.92309	2.31206	1.6293	2.24905	1.64437	3.01995	1.7378	2.96483	1.80302	2.88403	1.80302	3.90841	1.92309	0.666807	1.38038	0.660694	1.23595	0.887156	1.23595	0.660694	1.36773	0.648634	1.30617	0.879022	1.30617	0.809096	1.25892	0.794328	1.24738
1942	5.07	5.08	26.67	8.421	6.842	sp|Q8NEP4|CQ047_HUMAN	Uncharacterized protein C17orf47 OS=Homo sapiens GN=C17orf47 PE=2 SV=3	HUMAN	3	1.22462	1.45881	1.28233	1.44544	1.13763	1.43219	1.28233	1.48594	1.34276	1.47231	1.19124	1.43219	1.48594	1.35519	1.52757	1.39316	1.48594	1.39316	1.58489	1.55597	1.61436	1.45881	1.55597	1.43219	1.21339	1.41906	1.24738	1.45881	1.21339	1.48594	1.15878	1.33045	1.19124	1.44544	1.15878	1.43219	1.30617	1.48594	1.33045	1.45881
1995	4.68	4.68	19.66	15.05	9.709	sp|P0C7I6|CC159_HUMAN	Coiled-coil domain-containing protein 159 OS=Homo sapiens GN=CCDC159 PE=2 SV=1	HUMAN	3	2.35505	1.83654	2.48886	1.75388	2.93765	2.22844	1.58489	2.65461	1.65959	2.208	1.8197	1.61436	2.53513	1.97697	3.22107	2.208	2.53513	2.26987	1.67494	2.44343	1.97697	1.55597	1.59956	2.12814	1.0666	2.53513	1.35519	2.12814	1.03753	1.8197	0.981748	1.92309	1.24738	1.55597	0.963829	1.55597	0.855067	2.208	1.09648	1.24738
2010	4.59	4.59	26.32	22.81	22.81	sp|P08118|MSMB_HUMAN	Beta-microseminoprotein OS=Homo sapiens GN=MSMB PE=1 SV=1	HUMAN	6	2.1677	2.22844	1.27057	2.39883	1.95885	1.70608	2.85759	2.75423	1.64437	2.26987	2.60615	2.75423	3.63078	2.14783	2.70396	2.03236	3.28095	1.99526	4.7863	3.10456	3.7325	2.93765	4.74242	3.19154	1.70608	1.88799	1.25892	1.45881	1.5417	2.22844	2.77971	2.42103	2.01372	2.55859	2.46604	2.67917	1.8197	1.72187	1.35519	1.85353
2038	4.45	4.46	40.44	27.94	27.94	sp|P0DKB6|MPC1L_HUMAN	Mitochondrial pyruvate carrier 1-like protein OS=Homo sapiens GN=MPC1L PE=2 SV=1	HUMAN	3	0.887156	2.1677	1.69044	2.03236	1.77011	2.208	1.61436	2.37684	3.31131	2.88403	3.28095	2.83139	1.70608	2.26987	1.51356	2.12814	2.18776	1.92309	3.56451	2.85759	3.0761	2.88403	4.36516	3.01995	1.88799	2.22844	1.69044	2.31206	2.44343	2.05116	0.981748	1.95885	0.862979	2.18776	1.30617	1.69044	0.954993	2.208	0.847227	2.10863
2084	4.27	4.27	27.95	17.03	12.66	sp|Q9BSU3|NAA11_HUMAN	N-alpha-acetyltransferase 11 OS=Homo sapiens GN=NAA11 PE=1 SV=3	HUMAN	4	1.19124	1.48594	1.83654	1.6293	0.981748	1.38038	1.03753	1.38038	1.59956	1.38038	0.847227	2.01372	1.64437	1.64437	1.77011	1.38038	1.64437	2.03236	1.41906	2.53513	1.5417	1.38038	1.43219	2.70396	1.36773	2.33346	1.47231	1.38038	1.36773	2.29087	0.887156	2.22844	0.954993	1.38038	0.887156	2.99226	1.65959	1.67494	1.78649	1.65959
2268	4	4.02	24.72	19.1	19.1	sp|P49223|SPIT3_HUMAN	Kunitz-type protease inhibitor 3 OS=Homo sapiens GN=SPINT3 PE=2 SV=3	HUMAN	3	1.05682	1.85353	1.97697	1.38038	1.51356	1.48594	3.01995	2.44343	5.10505	2.67917	3.87258	2.51189	1.83654	1.35519	1.49969	1.48594	2.10863	1.49969	4.74242	2.70396	3.87258	2.48886	5.44503	2.72898	1.67494	1.69044	1.38038	1.70608	1.92309	1.77011	0.92045	1.25892	0.751623	1.40605	1.05682	1.19124	1.21339	1.35519	0.990832	1.34276
2322	4	4	41.84	23.47	23.47	sp|P0C8F1|PATE4_HUMAN	Prostate and testis expressed protein 4 OS=Homo sapiens GN=PATE4 PE=2 SV=2	HUMAN	2	2.75423	1.33045	2.24905	2.10863	2.07014	1.52757	2.10863	1.38038	1.7378	1.65959	1.59956	1.25892	2.24905	1.7378	2.29087	2.01372	2.18776	2.01372	1.7378	1.40605	1.75388	1.57036	1.69044	1.5417	0.816582	1.75388	0.824138	1.97697	0.794328	1.99526	0.990832	1.94089	1	1.49969	0.963829	1.69044	1.07647	1.6293	1.08643	1.31826
2415	3.57	3.57	42.06	12.02	9.013	sp|Q5T0J7|TEX35_HUMAN	Testis-expressed sequence 35 protein OS=Homo sapiens GN=Tex35 PE=2 SV=1	HUMAN	2	1.64437	1.72187	1.92309	1.65959	1.88799	1.49969	1.69044	1.78649	2.12814	2.07014	2.208	2.14783	1.85353	1.67494	2.10863	1.64437	2.46604	1.83654	2.07014	2.0893	2.35505	2.14783	2.67917	2.14783	1.15878	1.67494	1.31826	1.69044	1.57036	1.78649	0.963829	1.57036	1.10662	1.5417	1.28233	1.57036	0.946237	1.52757	1.08643	1.51356
2419	3.54	3.57	5.395	4.737	3.947	tr|F8VYA6|F8VYA6_HUMAN	Striatin-4 OS=Homo sapiens GN=STRN4 PE=2 SV=1	HUMAN	2	2.85759	2.10863	1.8197	2.10863	1.33045	2.0893	1.2942	2.10863	0.824138	2.10863	0.608135	2.0893	3.16228	2.0893	6.98232	2.10863	5.01187	2.0893	1.44544	2.10863	3.16228	2.0893	2.29087	2.10863	1.10662	2.0893	2.42103	2.0893	1.75388	2.10863	1.72187	2.0893	3.80189	2.10863	2.72898	2.0893	2.35505	2.0893	5.15229	2.0893
2588	2.54	2.7	40.77	18.69	13.96	sp|O75351|VPS4B_HUMAN	Vacuolar protein sorting-associated protein 4B OS=Homo sapiens GN=VPS4B PE=1 SV=2	HUMAN	5	0.972747	2.83139	0.636796	2.33346	2.10863	2.22844	1.43219	2.88403	0.946237	2.42103	2.46604	2.65461	1.67494	1.92309	1.87068	1.92309	2.77971	1.99526	2.10863	2.96483	2.1677	2.88403	3.31131	3.34195	1.47231	2.39883	2.03236	2.67917	2.96483	2.93765	2.48886	2.72898	2.83139	3.04789	4.16869	3.46737	0.744732	2.24905	0.855067	2.31206
2603	2.49	2.49	62.72	24.85	20.12	sp|Q8N183|MIMIT_HUMAN	Mimitin, mitochondrial OS=Homo sapiens GN=NDUFAF2 PE=1 SV=1	HUMAN	2	1.87068	2.42103	3.53183	2.93765	1.97697	2.99226	1.28233	2.58226	2.37684	2.42103	1.28233	1.85353	2.51189	2.99226	2.48886	2.33346	2.01372	2.99226	1.67494	2.46604	1.77011	2.77971	1.30617	2.53513	1.30617	2.63027	1.35519	1.95885	1.01859	2.26987	0.691831	2.60615	0.724436	2.1677	0.554626	1.72187	1.28233	2.65461	1.34276	2.63027
2704	2.14	2.14	19.1	5.946	3.243	sp|Q2M329|CCD96_HUMAN	Coiled-coil domain-containing protein 96 OS=Homo sapiens GN=CCDC96 PE=2 SV=2	HUMAN	1	1.58489	1.7378	1.40605	3.19154	1.72187	1.97697	1.64437	1.39316	1.44544	3.34195	1.77011	1.40605	1.41906	3.34195	1.45881	1.52757	1.31826	1.65959	1.44544	3.46737	1.51356	1.39316	1.34276	1.69044	0.879022	2.72898	0.912011	1.64437	0.816582	1.43219	0.990832	1.38038	1.02802	4.01791	0.92045	2.01372	0.809096	2.99226	0.83946	1.69044
2775	2.04	2.04	19.73	13.61	13.61	sp|Q5GAN4|RNS12_HUMAN	Probable inactive ribonuclease-like protein 12 OS=Homo sapiens GN=RNASE12 PE=2 SV=1	HUMAN	2	1.31826	2.0893	0.963829	2.0893	1.72187	2.0893	1.38038	2.0893	1.00925	2.0893	1.80302	2.0893	1.78649	2.10863	2.65461	2.0893	1.64437	2.10863	1.87068	2.10863	2.77971	2.0893	1.72187	2.10863	1.33045	2.0893	1.99526	2.0893	1.22462	2.0893	1.8197	2.0893	2.72898	2.0893	1.67494	2.0893	1.02802	2.0893	1.52757	2.0893
2776	2.03	21.22	52.31	37.69	35.38	sp|P20671|H2A1D_HUMAN	Histone H2A type 1-D OS=Homo sapiens GN=HIST1H2AD PE=1 SV=2	HUMAN	25	2.51189	1.44544	3.16228	1.52757	2.75423	1.52757	1.57036	1.23595	1.97697	1.2942	1.72187	1.33045	2.60615	1.52757	2.65461	1.51356	4.01791	1.6293	1.6293	1.30617	1.65959	1.27057	2.51189	1.36773	1.01859	1.2942	1.04713	1.22462	1.57036	1.21339	0.816582	1.34276	0.831764	1.27057	1.25892	1.2942	0.937562	1.30617	0.954993	1.25892
2827	2.02	2.02	25.4	7.937	7.937	sp|Q8NHU0|CT453_HUMAN	Cancer/testis antigen family 45 member A3 OS=Homo sapiens GN=CT45A3 PE=2 SV=1	HUMAN	1	2.60615	2.0893	1.38038	2.10863	2.35505	2.10863	1.92309	2.10863	1.00925	2.0893	1.72187	2.0893	1.90546	2.10863	1.95885	2.10863	2.18776	2.10863	1.39316	2.0893	1.43219	2.0893	1.59956	2.0893	0.717794	2.10863	0.744732	2.0893	0.831764	2.0893	1.36773	2.0893	1.40605	2.0893	1.57036	2.0893	0.801678	2.0893	0.824138	2.0893
2889	2.01	2.01	24.7	8.097	8.097	tr|Q5TDE2|Q5TDE2_HUMAN	Transmembrane protein 53 OS=Homo sapiens GN=TMEM53 PE=2 SV=1	HUMAN	1	0.946237	2.55859	0.83946	11.272	1.33045	3.25087	1.30617	21.0863	1.15878	20.1372	1.8197	23.9883	1.38038	21.4783	1.40605	2.10863	1.64437	21.8776	1.90546	24.2103	1.92309	24.4343	2.29087	5.01187	1.44544	21.8776	1.47231	3.43558	1.7378	10.3753	1.64437	2.91072	1.65959	8.3946	1.92309	24.4343	1.03753	19.2309	1.04713	4.36516
2903	2.01	2.01	17.63	6.991	6.991	sp|Q96GA7|SDSL_HUMAN	Serine dehydratase-like OS=Homo sapiens GN=SDSL PE=1 SV=1	HUMAN	1	1.01859	2.10863	0.711214	2.10863	0.483059	2.0893	0.981748	2.0893	0.691831	2.0893	0.465586	2.10863	2.53513	2.0893	1.70608	2.10863	1.80302	2.0893	2.46604	2.10863	1.64437	2.0893	1.75388	2.10863	2.48886	2.10863	1.65959	2.0893	1.77011	2.10863	3.53183	2.0893	2.37684	2.10863	2.51189	2.0893	5.19996	2.0893	3.49945	2.10863
2864	2.01	2.02	17.02	7.447	3.989	sp|Q8WVZ7|RN133_HUMAN	E3 ubiquitin-protein ligase RNF133 OS=Homo sapiens GN=RNF133 PE=2 SV=1	HUMAN	1	6.79204	2.10863	1.19124	2.10863	2.03236	2.10863	4.36516	2.10863	0.758578	2.10863	1.30617	2.10863	5.39511	2.10863	3.7325	2.0893	2.1677	2.10863	3.43558	2.0893	2.39883	2.0893	1.39316	2.10863	0.77983	2.10863	0.544503	2.0893	0.313329	2.10863	4.48745	2.10863	3.13329	2.10863	1.80302	2.0893	2.60615	2.0893	1.8197	2.0893
2925	2	14.04	80.41	76.29	76.29	sp|Q9NS26|SPNXA_HUMAN	Sperm protein associated with the nucleus on the X chromosome A OS=Homo sapiens GN=SPANXA1 PE=2 SV=1	HUMAN	21	0.487529	1.88799	1.59956	1.65959	1.55597	1.83654	1.83654	2.14783	5.24808	3.19154	4.74242	2.72898	3.13329	1.57036	1.87068	1.72187	2.99226	1.75388	9.81748	3.40408	5.7544	3.16228	9.0365	3.34195	6.13762	2.37684	3.53183	2.10863	5.80764	2.51189	2.03236	1.57036	1.15878	1.52757	1.88799	1.44544	2.10863	1.94089	1.22462	1.87068
3178	2	2	42.24	23.28	23.28	sp|P49901|MCSP_HUMAN	Sperm mitochondrial-associated cysteine-rich protein OS=Homo sapiens GN=SMCP PE=2 SV=2	HUMAN	5	1.0666	1.88799	1.57036	1.44544	1.83654	1.57036	1.97697	2.208	2.75423	2.39883	3.19154	2.55859	2.67917	1.80302	1.36773	1.59956	2.83139	1.70608	4.44631	2.37684	2.35505	2.33346	4.7863	2.60615	2.44343	1.87068	1.2942	1.83654	2.67917	2.12814	1.67494	1.6293	0.831764	1.49969	1.78649	1.23595	1.45881	1.75388	0.717794	1.49969
3014	2	2.01	28.48	8.861	8.861	tr|H0Y861|H0Y861_HUMAN	Transmembrane protein 222 (Fragment) OS=Homo sapiens GN=TMEM222 PE=2 SV=1	HUMAN	2	1.00925	2.0893	1.55597	2.0893	1.35519	2.0893	1.05682	2.0893	1.6293	2.0893	1.41906	2.0893	1.40605	2.0893	1.36773	2.0893	1.31826	2.0893	1.47231	2.0893	1.43219	2.0893	1.38038	2.0893	1.38038	2.0893	1.34276	2.0893	1.2942	2.0893	0.895365	2.0893	0.870964	2.0893	0.83946	2.0893	1.02802	2.0893	1	2.0893
3204	2	2	15.38	12.31	12.31	tr|Q6ZU23|Q6ZU23_HUMAN	Transmembrane protein 239 OS=Homo sapiens GN=TMEM239 PE=2 SV=1	HUMAN	1	1.59956	2.0893	0.831764	10.0925	1.49969	5.49541	1.61436	20.893	0.83946	4.87529	1.51356	8.95365	1.58489	4.05509	1.44544	20.1372	1.7378	20.7014	1.59956	12.2462	1.45881	2.0893	1.77011	2.18776	0.972747	2.0893	0.895365	12.0226	1.08643	10.9648	1.88799	2.48886	1.72187	2.42103	2.0893	2.22844	1.04713	2.0893	0.954993	4.44631
3032	2	2	20.43	1.129	1.129	sp|Q6PJI9|WDR59_HUMAN	WD repeat-containing protein 59 OS=Homo sapiens GN=WDR59 PE=1 SV=2	HUMAN	1	0.816582	2.0893	2.46604	2.0893	1.33045	2.0893	0.534564	2.10863	1.6293	2.10863	0.870964	2.10863	2.70396	2.0893	2.39883	2.0893	2.42103	2.0893	1.78649	2.10863	1.58489	2.10863	1.59956	2.10863	3.28095	2.0893	2.91072	2.0893	2.93765	2.0893	1.08643	2.0893	0.963829	2.0893	0.972747	2.0893	2.01372	2.0893	1.78649	2.0893
3333	1.4	1.4	11.99	2.524	2.524	sp|O75452|RDH16_HUMAN	Retinol dehydrogenase 16 OS=Homo sapiens GN=RDH16 PE=1 SV=2	HUMAN	1	1.15878	20.1372	1.34276	12.2462	1.6293	22.9087	1.10662	2.53513	1.28233	2.0893	1.57036	2.0893	1.39316	6.79204	1.72187	23.3346	1.7378	2.10863	1.34276	2.70396	1.65959	2.0893	1.65959	14.7231	1.19124	6.85488	1.48594	2.0893	1.47231	22.08	1.02802	2.0893	1.28233	2.67917	1.28233	9.72747	0.83946	4.65586	1.04713	2.0893
3334	1.38	1.38	11.4	2.632	2.632	sp|Q9NRS6|SNX15_HUMAN	Sorting nexin-15 OS=Homo sapiens GN=SNX15 PE=1 SV=1	HUMAN	1	1.75388	2.0893	1.20226	2.10863	1.64437	2.0893	1.87068	2.0893	1.27057	2.0893	1.75388	2.10863	1.95885	2.0893	1.44544	2.0893	1.45881	2.0893	2.0893	2.10863	1.5417	2.10863	1.55597	2.0893	1.10662	2.0893	0.809096	2.10863	0.824138	2.0893	1.61436	2.0893	1.19124	2.0893	1.21339	2.0893	1.18032	2.0893	0.870964	2.0893
3336	1.36	1.37	14.88	2.626	1.204	sp|O75376-3|NCOR1_HUMAN	Isoform 3 of Nuclear receptor corepressor 1 OS=Homo sapiens GN=NCOR1	HUMAN	1	7.65597	34.3558	0.679204	23.5505	10	34.9945	7.37904	31.3329	1.04713	2.0893	9.72747	31.6228	9.0365	36.3078	14.0605	34.3558	63.0957	17.378	9.72747	31.6228	12.8233	31.9154	43.2514	36.3078	1.05682	18.8799	2.31206	8.95365	25.1189	33.1131	9.2045	31.6228	12.0226	31.6228	40.9261	35.3183	0.744732	9.12011	1.70608	2.10863
12	119.17	119.17	77.62	66.35	66.35	sp|P54652|HSP72_HUMAN	Heat shock-related 70 kDa protein 2 OS=Homo sapiens GN=HSPA2 PE=1 SV=1	HUMAN	199	0.145881	1.67494	0.260615	1.47231	0.178649	1.70608	0.131826	1.77011	0.253513	1.47231	0.175388	1.67494	0.275423	1.48594	0.194089	1.58489	0.224906	1.40605	0.267917	1.48594	0.190546	1.58489	0.218776	1.38038	2.1677	1.25892	1.6293	1.20226	1.67494	1.34276	1.09648	1.07647	0.698232	1.14815	0.801678	1.10662	1.69044	1.25892	1.13763	1.11686
13	116.08	116.08	55.04	47.31	46.6	sp|P07900-2|HS90A_HUMAN	Isoform 2 of Heat shock protein HSP 90-alpha OS=Homo sapiens GN=HSP90AA1	HUMAN	170	0.188799	1.78649	0.260615	1.70608	0.188799	1.92309	0.233346	1.59956	0.340408	1.45881	0.242103	1.69044	0.244343	1.6293	0.17378	1.99526	0.222843	1.67494	0.313329	1.43219	0.222843	1.75388	0.285759	1.48594	1.47231	1.24738	0.990832	1.13763	1.22462	1.13763	0.912011	1.11686	0.660694	1.18032	0.801678	1.10662	1.30617	1.23595	0.895365	1.11686
16	109.53	110.75	56.01	45.82	43.08	sp|Q00610-2|CLH1_HUMAN	Isoform 2 of Clathrin heavy chain 1 OS=Homo sapiens GN=CLTC	HUMAN	94	0.461318	1.36773	0.510505	1.30617	0.448745	1.35519	0.515229	1.2942	0.554626	1.27057	0.505825	1.27057	0.405508	1.40605	0.428549	1.36773	0.394457	1.47231	0.457088	1.33045	0.474242	1.31826	0.452898	1.35519	0.870964	1.08643	0.92045	1.08643	0.855067	1.09648	0.772681	1.1272	0.847227	1.08643	0.765597	1.14815	0.862979	1.11686	0.912011	1.10662
17	105.59	105.79	38.63	30.86	30.86	sp|P02751-17|FINC_HUMAN	Isoform 17 of Fibronectin OS=Homo sapiens GN=FN1	HUMAN	79	0.398107	1.30617	0.465586	1.23595	0.383707	1.30617	0.428549	1.30617	0.49204	1.24738	0.409261	1.30617	0.244343	1.55597	0.210863	1.7378	0.260615	1.48594	0.270396	1.5417	0.224906	1.75388	0.283139	1.49969	0.60256	1.24738	0.524808	1.39316	0.654636	1.20226	0.554626	1.27057	0.457088	1.44544	0.534564	1.31826	0.660694	1.22462	0.539511	1.39316
22	86.29	87.17	87.29	82.01	79.86	sp|P07205|PGK2_HUMAN	Phosphoglycerate kinase 2 OS=Homo sapiens GN=PGK2 PE=1 SV=3	HUMAN	116	0.203236	1.77011	0.328095	1.40605	0.349945	1.34276	0.260615	1.64437	0.42462	1.30617	0.444631	1.27057	0.343558	1.38038	0.30761	1.45881	0.337287	1.43219	0.440555	1.2942	0.394457	1.36773	0.432514	1.34276	1.67494	1.30617	1.5417	1.27057	1.59956	1.22462	1.03753	1.09648	0.92045	1.09648	1.01859	1.07647	0.990832	1.31826	0.887156	1.10662
24	84.2	84.2	78.57	67.97	59.31	sp|P04279|SEMG1_HUMAN	Semenogelin-1 OS=Homo sapiens GN=SEMG1 PE=1 SV=2	HUMAN	190	0.758578	1.15878	1.31826	1.11686	0.847227	1.14815	1.07647	1.10662	1.90546	1.23595	1.20226	1.11686	0.519996	1.31826	0.465586	1.27057	0.436516	1.22462	0.691831	1.23595	0.586138	1.25892	0.570164	1.13763	0.666807	1.19124	0.544503	1.25892	0.544503	1.14815	0.387258	1.38038	0.337287	1.39316	0.337287	1.23595	0.554626	1.36773	0.474242	1.33045
27	82.52	83.17	58.72	47.27	46.74	tr|E7ENR4|E7ENR4_HUMAN	Hexokinase-1 OS=Homo sapiens GN=HK1 PE=2 SV=1	HUMAN	81	0.394457	1.44544	0.613762	1.20226	0.483059	1.36773	0.564937	1.27057	0.879022	1.07647	0.704693	1.1695	0.420727	1.45881	0.349945	1.59956	0.469894	1.36773	0.597035	1.25892	0.49204	1.40605	0.666807	1.19124	1.05682	1.08643	0.879022	1.13763	1.20226	1.1272	0.672977	1.24738	0.57544	1.33045	0.765597	1.15878	0.83946	1.1272	0.685488	1.24738
28	82.01	82.01	55.48	44.2	43.71	sp|P29144|TPP2_HUMAN	Tripeptidyl-peptidase 2 OS=Homo sapiens GN=TPP2 PE=1 SV=4	HUMAN	54	0.291072	1.75388	0.49204	1.33045	0.452898	1.33045	0.331131	1.72187	0.570164	1.2942	0.519996	1.30617	0.519996	1.28233	0.390841	1.49969	0.436516	1.40605	0.60256	1.24738	0.452898	1.44544	0.505825	1.35519	1.83654	1.47231	1.35519	1.24738	1.52757	1.35519	1.04713	1.1272	0.794328	1.19124	0.887156	1.13763	1.1695	1.15878	0.912011	1.21339
31	79.28	79.37	57.06	46.45	46.25	sp|Q9Y4L1|HYOU1_HUMAN	Hypoxia up-regulated protein 1 OS=Homo sapiens GN=HYOU1 PE=1 SV=1	HUMAN	69	0.187068	1.87068	0.263027	1.57036	0.270396	1.6293	0.21677	1.85353	0.328095	1.45881	0.346737	1.47231	0.383707	1.47231	0.343558	1.49969	0.251189	1.59956	0.483059	1.36773	0.420727	1.43219	0.30761	1.51356	2.1677	1.36773	2.05116	1.39316	1.30617	1.18032	1.49969	1.1272	1.35519	1.1272	0.937562	1.10662	1.43219	1.15878	1.23595	1.11686
33	76.6	89.93	65.44	61.01	55.2	sp|P11021|GRP78_HUMAN	78 kDa glucose-regulated protein OS=Homo sapiens GN=HSPA5 PE=1 SV=2	HUMAN	129	0.229087	1.59956	0.356451	1.31826	0.263027	1.49969	0.224906	1.69044	0.376704	1.30617	0.275423	1.49969	0.394457	1.30617	0.337287	1.35519	0.313329	1.39316	0.42462	1.27057	0.356451	1.34276	0.340408	1.36773	1.7378	1.25892	1.58489	1.28233	1.41906	1.20226	1.13763	1.08643	0.954993	1.07647	0.862979	1.10662	1.52757	1.20226	1.30617	1.13763
35	73.07	73.07	56.04	46.33	44.83	sp|P14625|ENPL_HUMAN	Endoplasmin OS=Homo sapiens GN=HSP90B1 PE=1 SV=1	HUMAN	99	0.293765	1.36773	0.349945	1.30617	0.239883	1.6293	0.277971	1.41906	0.346737	1.31826	0.253513	1.57036	0.405508	1.34276	0.313329	1.44544	0.401791	1.34276	0.409261	1.33045	0.299226	1.51356	0.394457	1.38038	1.44544	1.09648	1.14815	1.09648	1.35519	1.10662	1.15878	1.08643	0.879022	1.14815	1.10662	1.10662	1.65959	1.23595	1.22462	1.11686
36	73.06	73.06	58.16	54.46	54.46	sp|Q01813|K6PP_HUMAN	6-phosphofructokinase type C OS=Homo sapiens GN=PFKP PE=1 SV=2	HUMAN	88	0.260615	1.72187	0.340408	1.48594	0.334195	1.49969	0.253513	1.75388	0.340408	1.49969	0.331131	1.51356	0.263027	1.75388	0.235505	1.72187	0.337287	1.52757	0.265461	1.7378	0.235505	1.72187	0.346737	1.48594	1.05682	1.10662	0.92045	1.11686	1.28233	1.1695	0.772681	1.19124	0.666807	1.21339	0.963829	1.10662	0.816582	1.14815	0.698232	1.18032
37	72.73	105.1	71.45	69.11	69.11	sp|P34931|HS71L_HUMAN	Heat shock 70 kDa protein 1-like OS=Homo sapiens GN=HSPA1L PE=1 SV=2	HUMAN	133	0.175388	1.64437	0.242103	1.55597	0.244343	1.55597	0.178649	1.70608	0.237684	1.67494	0.248886	1.61436	0.334195	1.38038	0.280543	1.47231	0.380189	1.30617	0.337287	1.44544	0.275423	1.59956	0.383707	1.35519	2.03236	1.30617	1.57036	1.18032	2.26987	1.41906	1.49969	1.2942	1.14815	1.18032	1.61436	1.30617	1.30617	1.18032	1.13763	1.15878
38	72.26	72.26	47.31	36.47	35.76	sp|P26640|SYVC_HUMAN	Valine--tRNA ligase OS=Homo sapiens GN=VARS PE=1 SV=4	HUMAN	51	0.267917	1.57036	0.322107	1.52757	0.325087	1.49969	0.270396	1.57036	0.313329	1.59956	0.328095	1.5417	0.398107	1.39316	0.310456	1.52757	0.296483	1.59956	0.405508	1.40605	0.30479	1.58489	0.285759	1.69044	1.51356	1.18032	1.15878	1.11686	1.0666	1.19124	1.25892	1.15878	0.981748	1.10662	0.895365	1.13763	1.21339	1.14815	0.903649	1.10662
39	72.02	72.16	42.2	36.1	33.33	sp|Q86VP6|CAND1_HUMAN	Cullin-associated NEDD8-dissociated protein 1 OS=Homo sapiens GN=CAND1 PE=1 SV=2	HUMAN	46	0.231207	1.69044	0.258226	1.67494	0.253513	1.70608	0.260615	1.6293	0.30761	1.55597	0.301995	1.57036	0.239883	1.59956	0.170608	1.90546	0.220801	1.57036	0.288403	1.47231	0.20893	1.7378	0.251189	1.51356	1.01859	1.14815	0.787046	1.1272	0.855067	1.14815	0.928966	1.18032	0.666807	1.15878	0.787046	1.15878	0.870964	1.14815	0.660694	1.15878
40	71.33	71.36	68.49	58.68	52.85	sp|P55072|TERA_HUMAN	Transitional endoplasmic reticulum ATPase OS=Homo sapiens GN=VCP PE=1 SV=4	HUMAN	69	0.328095	1.57036	0.322107	1.61436	0.394457	1.43219	0.380189	1.5417	0.383707	1.5417	0.474242	1.35519	0.401791	1.40605	0.328095	1.5417	0.394457	1.41906	0.469894	1.38038	0.369828	1.55597	0.469894	1.36773	1.19124	1.1272	0.954993	1.10662	1.19124	1.15878	1.23595	1.18032	0.954993	1.10662	1.20226	1.18032	0.946237	1.10662	0.787046	1.14815
41	70.95	70.95	80.93	74.58	74.58	sp|P78371|TCPB_HUMAN	T-complex protein 1 subunit beta OS=Homo sapiens GN=CCT2 PE=1 SV=4	HUMAN	74	0.363078	1.45881	0.465586	1.30617	0.465586	1.2942	0.42462	1.43219	0.586138	1.22462	0.586138	1.21339	0.390841	1.48594	0.334195	1.61436	0.47863	1.33045	0.483059	1.43219	0.436516	1.45881	0.591562	1.27057	1.11686	1.14815	1	1.14815	1.23595	1.10662	0.847227	1.20226	0.751623	1.22462	1.04713	1.10662	0.824138	1.23595	0.698232	1.30617
45	70.03	70.8	50.99	33.53	29.89	sp|P07814|SYEP_HUMAN	Bifunctional glutamate/proline--tRNA ligase OS=Homo sapiens GN=EPRS PE=1 SV=5	HUMAN	45	0.319154	1.80302	0.679204	1.21339	0.564937	1.34276	0.331131	1.8197	0.765597	1.15878	0.630957	1.27057	0.539511	1.38038	0.564937	1.34276	0.60256	1.2942	0.60256	1.2942	0.625173	1.28233	0.666807	1.22462	1.7378	1.39316	1.80302	1.41906	1.85353	1.44544	0.787046	1.22462	0.77983	1.25892	0.855067	1.18032	0.981748	1.18032	0.972747	1.14815
47	69.75	69.75	68.61	62.77	59.85	sp|P50990|TCPQ_HUMAN	T-complex protein 1 subunit theta OS=Homo sapiens GN=CCT8 PE=1 SV=4	HUMAN	63	0.363078	1.55597	0.49204	1.31826	0.461318	1.38038	0.366438	1.59956	0.505825	1.33045	0.47863	1.36773	0.428549	1.43219	0.457088	1.35519	0.444631	1.38038	0.448745	1.41906	0.465586	1.38038	0.452898	1.40605	1.19124	1.14815	1.24738	1.19124	1.18032	1.14815	0.887156	1.1272	0.912011	1.11686	0.903649	1.10662	0.937562	1.10662	0.937562	1.11686
56	64.43	64.47	43.78	38.24	37.42	sp|P53396|ACLY_HUMAN	ATP-citrate synthase OS=Homo sapiens GN=ACLY PE=1 SV=3	HUMAN	47	0.416869	1.43219	0.487529	1.38038	0.37325	1.43219	0.515229	1.34276	0.619441	1.25892	0.457088	1.34276	0.549541	1.28233	0.349945	1.48594	0.42462	1.34276	0.685488	1.20226	0.436516	1.35519	0.524808	1.25892	1.36773	1.20226	0.862979	1.15878	1.02802	1.14815	1.08643	1.10662	0.717794	1.1272	0.824138	1.11686	1.51356	1.18032	0.954993	1.1272
59	64.08	64.1	65.93	56.72	49.91	sp|Q8NEB7|ACRBP_HUMAN	Acrosin-binding protein OS=Homo sapiens GN=ACRBP PE=2 SV=1	HUMAN	102	0.544503	1.22462	0.847227	1.13763	0.457088	1.33045	0.564937	1.23595	0.870964	1.14815	0.496592	1.25892	0.47863	1.31826	0.380189	1.51356	0.564937	1.21339	0.49204	1.33045	0.428549	1.36773	0.586138	1.19124	0.946237	1.1272	0.809096	1.19124	1.05682	1.13763	0.549541	1.36773	0.444631	1.52757	0.660694	1.23595	1.07647	1.19124	0.855067	1.1695
60	63.79	63.79	57.59	50.11	48.85	tr|E7ES43|E7ES43_HUMAN	Heat shock 70 kDa protein 4L OS=Homo sapiens GN=HSPA4L PE=2 SV=2	HUMAN	59	0.265461	1.70608	0.296483	1.57036	0.203236	1.8197	0.260615	1.69044	0.291072	1.55597	0.201372	1.78649	0.293765	1.51356	0.30761	1.51356	0.214783	1.7378	0.283139	1.52757	0.299226	1.51356	0.199526	1.80302	1.09648	1.20226	1.14815	1.20226	0.772681	1.14815	1.01859	1.14815	1.01859	1.13763	0.698232	1.19124	1.47231	1.27057	1.55597	1.28233
62	63.44	63.47	72.08	68.91	68.71	sp|P30101|PDIA3_HUMAN	Protein disulfide-isomerase A3 OS=Homo sapiens GN=PDIA3 PE=1 SV=4	HUMAN	85	0.244343	1.61436	0.30479	1.51356	0.18197	1.99526	0.270396	1.57036	0.346737	1.44544	0.210863	1.87068	0.331131	1.40605	0.316228	1.45881	0.296483	1.38038	0.37325	1.35519	0.366438	1.35519	0.331131	1.34276	1.41906	1.22462	1.39316	1.21339	1.20226	1.21339	1.08643	1.13763	1.01859	1.10662	0.928966	1.14815	1.78649	1.43219	1.67494	1.36773
64	63.02	63.09	74.65	70.28	70.28	sp|P06733|ENOA_HUMAN	Alpha-enolase OS=Homo sapiens GN=ENO1 PE=1 SV=2	HUMAN	98	0.180302	1.48594	0.263027	1.38038	0.194089	1.52757	0.212814	1.45881	0.316228	1.34276	0.251189	1.40605	0.343558	1.30617	0.20893	1.55597	0.218776	1.39316	0.432514	1.24738	0.258226	1.49969	0.260615	1.34276	2.14783	1.22462	1.21339	1.10662	1.1272	1.10662	1.34276	1.09648	0.77983	1.1695	0.787046	1.10662	1.85353	1.23595	1.08643	1.09648
72	59.16	65.72	77.31	68.06	68.06	sp|P04406|G3P_HUMAN	Glyceraldehyde-3-phosphate dehydrogenase OS=Homo sapiens GN=GAPDH PE=1 SV=3	HUMAN	93	0.212814	1.45881	0.310456	1.36773	0.187068	1.7378	0.246604	1.52757	0.394457	1.34276	0.239883	1.69044	0.398107	1.31826	0.226986	1.64437	0.316228	1.47231	0.534564	1.22462	0.288403	1.59956	0.416869	1.38038	1.97697	1.21339	1.15878	1.14815	1.65959	1.15878	1.30617	1.1272	0.731139	1.22462	1.08643	1.11686	2.26987	1.45881	1.22462	1.11686
84	54.94	55.13	72.74	62.8	57.64	sp|Q99832|TCPH_HUMAN	T-complex protein 1 subunit eta OS=Homo sapiens GN=CCT7 PE=1 SV=2	HUMAN	65	0.310456	1.64437	0.440555	1.39316	0.380189	1.52757	0.325087	1.65959	0.461318	1.41906	0.42462	1.45881	0.313329	1.67494	0.299226	1.72187	0.285759	1.6293	0.343558	1.61436	0.334195	1.64437	0.30761	1.59956	1.04713	1.13763	1	1.14815	0.903649	1.10662	0.724436	1.20226	0.704693	1.25892	0.608135	1.24738	0.794328	1.15878	0.751623	1.22462
85	54.84	54.84	70.63	64.15	64.15	sp|Q9Y230|RUVB2_HUMAN	RuvB-like 2 OS=Homo sapiens GN=RUVBL2 PE=1 SV=3	HUMAN	56	0.296483	1.43219	0.359749	1.35519	0.346737	1.27057	0.277971	1.51356	0.346737	1.40605	0.334195	1.30617	0.272898	1.49969	0.233346	1.5417	0.210863	1.44544	0.275423	1.49969	0.218776	1.64437	0.199526	1.51356	0.963829	1.1272	0.744732	1.19124	0.711214	1.13763	0.77983	1.13763	0.613762	1.23595	0.544503	1.15878	0.809096	1.21339	0.619441	1.40605
86	54.73	54.86	63.83	56.24	55.88	sp|P25705|ATPA_HUMAN	ATP synthase subunit alpha, mitochondrial OS=Homo sapiens GN=ATP5A1 PE=1 SV=1	HUMAN	83	0.510505	1.33045	0.77983	1.14815	0.636796	1.23595	0.636796	1.22462	0.954993	1.11686	0.801678	1.14815	0.340408	1.48594	0.337287	1.49969	0.353183	1.35519	0.416869	1.38038	0.398107	1.45881	0.413047	1.31826	0.685488	1.11686	0.625173	1.19124	0.666807	1.10662	0.416869	1.35519	0.401791	1.41906	0.461318	1.20226	0.519996	1.23595	0.496592	1.28233
87	54.64	54.64	46.01	39.67	37.81	tr|E9PLK3|E9PLK3_HUMAN	Puromycin-sensitive aminopeptidase OS=Homo sapiens GN=NPEPPS PE=2 SV=1	HUMAN	38	0.331131	1.48594	0.387258	1.43219	0.356451	1.49969	0.390841	1.48594	0.452898	1.44544	0.428549	1.45881	0.346737	1.49969	0.366438	1.48594	0.409261	1.35519	0.432514	1.41906	0.436516	1.44544	0.496592	1.30617	1.1272	1.14815	1.14815	1.14815	1.24738	1.18032	0.895365	1.13763	0.92045	1.15878	1	1.15878	1.02802	1.19124	1.05682	1.15878
89	54.22	54.22	58.33	51.75	48.39	sp|P49221|TGM4_HUMAN	Protein-glutamine gamma-glutamyltransferase 4 OS=Homo sapiens GN=TGM4 PE=1 SV=2	HUMAN	44	0.169044	2.26987	0.231207	1.85353	0.331131	1.57036	0.229087	2.0893	0.325087	1.64437	0.474242	1.39316	0.469894	1.33045	0.328095	1.55597	0.432514	1.38038	0.672977	1.19124	0.457088	1.40605	0.608135	1.24738	2.85759	1.85353	2.12814	1.69044	2.67917	1.83654	2.05116	1.48594	1.45881	1.28233	1.92309	1.47231	1.40605	1.27057	0.981748	1.1695
98	51.94	51.94	59.24	46.61	45.96	sp|Q13618|CUL3_HUMAN	Cullin-3 OS=Homo sapiens GN=CUL3 PE=1 SV=2	HUMAN	42	0.270396	1.64437	0.280543	1.67494	0.251189	1.83654	0.334195	1.52757	0.349945	1.57036	0.30761	1.7378	0.301995	1.59956	0.30479	1.65959	0.299226	1.70608	0.380189	1.48594	0.387258	1.49969	0.376704	1.57036	1.10662	1.18032	1.11686	1.18032	1.09648	1.19124	1.09648	1.21339	1.02802	1.28233	1.07647	1.15878	1.1695	1.22462	1.18032	1.19124
102	51.46	59.52	66.79	54.76	51.43	sp|P34932|HSP74_HUMAN	Heat shock 70 kDa protein 4 OS=Homo sapiens GN=HSPA4 PE=1 SV=4	HUMAN	47	0.218776	1.65959	0.316228	1.47231	0.258226	1.61436	0.251189	1.65959	0.366438	1.44544	0.301995	1.58489	0.277971	1.59956	0.285759	1.55597	0.275423	1.52757	0.325087	1.58489	0.331131	1.5417	0.322107	1.48594	1.2942	1.18032	1.40605	1.21339	1.31826	1.22462	0.879022	1.18032	0.870964	1.1695	0.816582	1.15878	1.08643	1.19124	1.10662	1.1695
109	50.49	50.55	37.7	29.05	27.67	sp|Q14203-3|DCTN1_HUMAN	Isoform 3 of Dynactin subunit 1 OS=Homo sapiens GN=DCTN1	HUMAN	30	0.474242	1.51356	0.465586	1.49969	0.564937	1.33045	0.619441	1.38038	0.591562	1.39316	0.731139	1.24738	0.474242	1.49969	0.510505	1.41906	0.356451	1.72187	0.625173	1.34276	0.642688	1.34276	0.469894	1.5417	1	1.21339	0.990832	1.20226	0.737904	1.23595	1.07647	1.22462	1.04713	1.19124	0.816582	1.19124	0.879022	1.24738	0.862979	1.22462
111	50.32	51.1	74.28	70.86	62.77	sp|P17987|TCPA_HUMAN	T-complex protein 1 subunit alpha OS=Homo sapiens GN=TCP1 PE=1 SV=1	HUMAN	56	0.301995	1.83654	0.570164	1.2942	0.416869	1.52757	0.316228	1.95885	0.636796	1.28233	0.465586	1.52757	0.501187	1.44544	0.505825	1.41906	0.625173	1.23595	0.57544	1.39316	0.559758	1.41906	0.711214	1.20226	1.7378	1.39316	1.75388	1.41906	2.05116	1.5417	0.862979	1.19124	0.887156	1.1695	1.08643	1.14815	1.18032	1.13763	1.18032	1.1272
118	48.44	48.44	61.47	55.96	55.78	sp|P49368|TCPG_HUMAN	T-complex protein 1 subunit gamma OS=Homo sapiens GN=CCT3 PE=1 SV=4	HUMAN	55	0.349945	1.55597	0.416869	1.41906	0.42462	1.43219	0.457088	1.40605	0.564937	1.25892	0.570164	1.28233	0.47863	1.44544	0.505825	1.34276	0.534564	1.30617	0.642688	1.28233	0.666807	1.21339	0.731139	1.1695	1.36773	1.13763	1.44544	1.21339	1.52757	1.24738	1.15878	1.11686	1.15878	1.13763	1.25892	1.1272	1.10662	1.10662	1.1695	1.1272
122	47.85	47.95	43.16	31.75	29.66	sp|A0AVT1|UBA6_HUMAN	Ubiquitin-like modifier-activating enzyme 6 OS=Homo sapiens GN=UBA6 PE=1 SV=1	HUMAN	31	0.369828	1.65959	0.510505	1.38038	0.469894	1.43219	0.394457	1.61436	0.544503	1.34276	0.510505	1.38038	0.642688	1.28233	0.636796	1.23595	0.448745	1.45881	0.685488	1.24738	0.679204	1.21339	0.483059	1.40605	1.75388	1.41906	1.77011	1.49969	1.14815	1.21339	1.28233	1.22462	1.25892	1.24738	0.895365	1.19124	1.36773	1.23595	1.35519	1.28233
125	47.58	51.73	72.46	71.22	66.25	tr|B7Z9L0|B7Z9L0_HUMAN	T-complex protein 1 subunit delta OS=Homo sapiens GN=CCT4 PE=2 SV=1	HUMAN	45	0.420727	1.5417	0.580764	1.27057	0.432514	1.49969	0.42462	1.58489	0.597035	1.28233	0.448745	1.51356	0.47863	1.40605	0.334195	1.7378	0.461318	1.44544	0.49204	1.41906	0.346737	1.7378	0.483059	1.43219	1.13763	1.21339	0.831764	1.20226	1.08643	1.15878	0.809096	1.19124	0.586138	1.40605	0.794328	1.20226	1.09648	1.1695	0.758578	1.23595
129	47.17	47.18	58.95	55.74	51.04	sp|P40227|TCPZ_HUMAN	T-complex protein 1 subunit zeta OS=Homo sapiens GN=CCT6A PE=1 SV=3	HUMAN	34	0.444631	1.59956	0.474242	1.44544	0.554626	1.36773	0.444631	1.61436	0.487529	1.41906	0.570164	1.34276	0.608135	1.30617	0.49204	1.41906	0.291072	1.88799	0.619441	1.28233	0.515229	1.36773	0.30479	1.83654	1.33045	1.35519	1.05682	1.25892	0.672977	1.23595	1.30617	1.2942	1.03753	1.25892	0.666807	1.33045	1.07647	1.20226	0.862979	1.21339
130	47.05	47.39	36.05	25.28	22.58	sp|P41252|SYIC_HUMAN	Isoleucine--tRNA ligase, cytoplasmic OS=Homo sapiens GN=IARS PE=1 SV=2	HUMAN	29	0.580764	1.33045	0.77983	1.18032	0.698232	1.20226	0.636796	1.30617	0.855067	1.19124	0.772681	1.19124	0.613762	1.24738	0.691831	1.20226	0.534564	1.40605	0.672977	1.23595	0.758578	1.21339	0.591562	1.36773	1.04713	1.19124	1.20226	1.24738	0.903649	1.20226	0.765597	1.20226	0.870964	1.1695	0.666807	1.34276	0.855067	1.19124	0.981748	1.15878
133	46.64	46.64	66.74	54.97	49.88	sp|P35998|PRS7_HUMAN	26S protease regulatory subunit 7 OS=Homo sapiens GN=PSMC2 PE=1 SV=3	HUMAN	29	0.549541	1.44544	0.580764	1.39316	0.591562	1.40605	0.549541	1.45881	0.597035	1.36773	0.60256	1.39316	0.711214	1.28233	0.717794	1.30617	0.591562	1.41906	0.744732	1.24738	0.731139	1.30617	0.608135	1.39316	1.31826	1.25892	1.27057	1.20226	1.09648	1.18032	1.21339	1.19124	1.19124	1.18032	1	1.18032	1.21339	1.21339	1.18032	1.18032
139	45.26	45.26	49.01	44.6	36.01	sp|Q13200|PSMD2_HUMAN	26S proteasome non-ATPase regulatory subunit 2 OS=Homo sapiens GN=PSMD2 PE=1 SV=3	HUMAN	34	0.328095	1.75388	0.483059	1.41906	0.363078	1.70608	0.42462	1.58489	0.698232	1.19124	0.496592	1.47231	0.436516	1.49969	0.444631	1.52757	0.501187	1.41906	0.597035	1.30617	0.625173	1.2942	0.666807	1.27057	1.30617	1.23595	1.36773	1.23595	1.44544	1.25892	0.879022	1.22462	0.937562	1.22462	1.01859	1.19124	1.13763	1.21339	1.23595	1.22462
152	42.54	42.54	64.85	56.19	56.19	sp|P13861|KAP2_HUMAN	cAMP-dependent protein kinase type II-alpha regulatory subunit OS=Homo sapiens GN=PRKAR2A PE=1 SV=2	HUMAN	56	0.21677	2.07014	0.283139	1.80302	0.376704	1.48594	0.207014	2.03236	0.277971	1.70608	0.363078	1.44544	0.353183	1.58489	0.394457	1.55597	0.349945	1.58489	0.349945	1.48594	0.37325	1.5417	0.343558	1.49969	1.64437	1.39316	1.78649	1.34276	1.64437	1.38038	1.22462	1.20226	1.41906	1.21339	1.27057	1.21339	0.972747	1.19124	1.08643	1.14815
154	42.12	42.4	55.92	46.55	45.89	sp|Q6JEL2|KLH10_HUMAN	Kelch-like protein 10 OS=Homo sapiens GN=KLHL10 PE=1 SV=1	HUMAN	37	0.409261	1.61436	0.383707	1.69044	0.366438	1.65959	0.483059	1.49969	0.487529	1.45881	0.444631	1.49969	0.510505	1.39316	0.409261	1.58489	0.432514	1.52757	0.619441	1.28233	0.49204	1.45881	0.529663	1.39316	1.28233	1.2942	0.972747	1.21339	1.09648	1.21339	1.30617	1.30617	1.01859	1.20226	1.09648	1.22462	1.39316	1.28233	1.07647	1.20226
156	41.85	41.85	48.99	41.9	41.9	sp|P49189|AL9A1_HUMAN	4-trimethylaminobutyraldehyde dehydrogenase OS=Homo sapiens GN=ALDH9A1 PE=1 SV=3	HUMAN	35	0.559758	1.34276	0.648634	1.23595	0.529663	1.39316	0.654636	1.28233	0.758578	1.18032	0.630957	1.31826	0.625173	1.2942	0.564937	1.34276	0.432514	1.48594	0.751623	1.20226	0.654636	1.28233	0.515229	1.39316	1.13763	1.19124	1.02802	1.1695	0.772681	1.20226	0.963829	1.1695	0.847227	1.22462	0.648634	1.33045	1.18032	1.21339	1.0666	1.19124
158	41.39	41.45	53.68	44.66	39.67	sp|P10323|ACRO_HUMAN	Acrosin OS=Homo sapiens GN=ACR PE=2 SV=4	HUMAN	71	0.263027	1.67494	0.383707	1.38038	0.237684	1.64437	0.299226	1.69044	0.444631	1.35519	0.277971	1.59956	0.390841	1.35519	0.253513	1.72187	0.432514	1.34276	0.465586	1.31826	0.301995	1.65959	0.496592	1.33045	1.5417	1.30617	1.01859	1.09648	1.65959	1.2942	1.03753	1.09648	0.648634	1.27057	1.14815	1.10662	1.72187	1.2942	1.13763	1.09648
160	41.33	41.35	34.53	21.52	21.52	sp|P12821|ACE_HUMAN	Angiotensin-converting enzyme OS=Homo sapiens GN=ACE PE=1 SV=1	HUMAN	46	0.613762	1.33045	0.608135	1.30617	0.428549	1.5417	0.711214	1.18032	0.685488	1.19124	0.483059	1.39316	0.428549	1.55597	0.47863	1.49969	0.461318	1.51356	0.465586	1.45881	0.544503	1.34276	0.519996	1.36773	0.679204	1.25892	0.765597	1.21339	0.711214	1.24738	0.660694	1.33045	0.77983	1.22462	0.751623	1.22462	1	1.14815	1.11686	1.1695
164	40.7	40.71	27.4	18.39	17.63	sp|Q14997|PSME4_HUMAN	Proteasome activator complex subunit 4 OS=Homo sapiens GN=PSME4 PE=1 SV=2	HUMAN	35	0.285759	1.70608	0.554626	1.30617	0.316228	1.77011	0.291072	1.80302	0.597035	1.30617	0.340408	1.77011	0.544503	1.38038	0.501187	1.39316	0.49204	1.39316	0.597035	1.35519	0.529663	1.41906	0.539511	1.36773	1.78649	1.30617	1.78649	1.34276	1.77011	1.35519	0.981748	1.19124	0.903649	1.20226	0.879022	1.20226	1.7378	1.44544	1.45881	1.28233
168	40.38	40.68	23.33	12.9	10.95	sp|Q96RL7-4|VP13A_HUMAN	Isoform 4 of Vacuolar protein sorting-associated protein 13A OS=Homo sapiens GN=VPS13A	HUMAN	29	0.570164	1.38038	0.291072	1.75388	0.340408	1.5417	0.570164	1.43219	0.299226	1.77011	0.340408	1.59956	0.440555	1.38038	0.334195	1.38038	0.275423	1.65959	0.440555	1.40605	0.316228	1.48594	0.270396	1.72187	0.758578	1.21339	0.534564	1.25892	0.409261	1.49969	1.51356	1.45881	0.981748	1.25892	0.912011	1.25892	1.31826	1.30617	0.928966	1.35519
169	40.33	40.59	59.25	50	49.21	sp|P07237|PDIA1_HUMAN	Protein disulfide-isomerase OS=Homo sapiens GN=P4HB PE=1 SV=3	HUMAN	32	0.461318	1.51356	0.383707	1.65959	0.340408	1.78649	0.648634	1.2942	0.564937	1.34276	0.501187	1.44544	0.444631	1.55597	0.524808	1.34276	0.359749	1.69044	0.685488	1.21339	0.758578	1.15878	0.534564	1.35519	1.00925	1.1695	1.13763	1.20226	0.772681	1.18032	1.1272	1.13763	1.33045	1.24738	0.92045	1.14815	1.25892	1.20226	1.55597	1.39316
174	39.97	40	60.1	54.59	54.59	sp|P10644|KAP0_HUMAN	cAMP-dependent protein kinase type I-alpha regulatory subunit OS=Homo sapiens GN=PRKAR1A PE=1 SV=1	HUMAN	35	0.285759	1.87068	0.394457	1.47231	0.363078	1.6293	0.349945	1.75388	0.47863	1.39316	0.432514	1.57036	0.366438	1.57036	0.291072	1.78649	0.222843	2.05116	0.457088	1.47231	0.353183	1.69044	0.265461	1.95885	1.34276	1.30617	1.01859	1.14815	0.711214	1.24738	0.954993	1.15878	0.737904	1.28233	0.501187	1.59956	1.04713	1.18032	0.772681	1.21339
175	39.96	40.04	51.87	33.2	32.82	sp|P05164-3|PERM_HUMAN	Isoform H7 of Myeloperoxidase OS=Homo sapiens GN=MPO	HUMAN	34	0.416869	1.45881	0.698232	1.20226	0.570164	1.23595	0.401791	1.49969	0.698232	1.19124	0.564937	1.23595	0.242103	1.72187	0.405508	1.45881	0.285759	1.52757	0.246604	1.65959	0.380189	1.52757	0.293765	1.47231	0.580764	1.24738	0.92045	1.18032	0.642688	1.18032	0.331131	1.59956	0.549541	1.38038	0.409261	1.36773	0.401791	1.57036	0.691831	1.28233
182	39.32	39.32	42.69	31.05	30.48	sp|Q14974|IMB1_HUMAN	Importin subunit beta-1 OS=Homo sapiens GN=KPNB1 PE=1 SV=2	HUMAN	30	0.564937	1.38038	0.613762	1.31826	0.809096	1.20226	0.57544	1.38038	0.636796	1.2942	0.83946	1.19124	0.353183	1.7378	0.60256	1.31826	0.704693	1.22462	0.394457	1.58489	0.636796	1.27057	0.717794	1.22462	0.672977	1.25892	1.02802	1.20226	1.28233	1.30617	0.619441	1.33045	0.990832	1.33045	1.1695	1.23595	0.457088	1.52757	0.711214	1.27057
188	38.83	38.83	48.25	29.37	25.05	tr|B7Z815|B7Z815_HUMAN	Ubiquitin carboxyl-terminal hydrolase OS=Homo sapiens GN=USP7 PE=2 SV=1	HUMAN	24	0.570164	1.39316	0.539511	1.36773	0.483059	1.44544	0.510505	1.51356	0.524808	1.39316	0.440555	1.55597	0.539511	1.38038	0.554626	1.36773	0.465586	1.43219	0.529663	1.39316	0.515229	1.43219	0.440555	1.49969	0.954993	1.18032	1.01859	1.22462	0.801678	1.20226	0.990832	1.18032	1	1.1695	0.855067	1.19124	1.07647	1.18032	1.1695	1.22462
192	38.47	90.17	70.05	64.74	64.74	sp|P08107|HSP71_HUMAN	Heat shock 70 kDa protein 1A/1B OS=Homo sapiens GN=HSPA1A PE=1 SV=5	HUMAN	129	0.237684	1.64437	0.440555	1.2942	0.270396	1.5417	0.293765	1.57036	0.570164	1.22462	0.349945	1.41906	0.580764	1.22462	0.483059	1.2942	0.387258	1.22462	0.744732	1.15878	0.654636	1.18032	0.496592	1.14815	2.55859	1.44544	2.208	1.40605	1.64437	1.44544	1.28233	1.1272	1.08643	1.1272	0.847227	1.13763	2.24905	1.36773	1.87068	1.28233
195	38.14	38.16	47.13	39.43	39.43	sp|P06744|G6PI_HUMAN	Glucose-6-phosphate isomerase OS=Homo sapiens GN=GPI PE=1 SV=4	HUMAN	42	0.135519	1.67494	0.152757	1.72187	0.164437	1.55597	0.159956	1.65959	0.18197	1.70608	0.194089	1.55597	0.158489	1.61436	0.108643	1.78649	0.103753	1.67494	0.194089	1.57036	0.123595	1.83654	0.11695	1.72187	1.20226	1.20226	0.772681	1.20226	0.672977	1.25892	1.02802	1.18032	0.648634	1.18032	0.580764	1.15878	0.912011	1.21339	0.591562	1.31826
198	37.77	37.83	76.51	67.77	67.77	sp|P07864|LDHC_HUMAN	L-lactate dehydrogenase C chain OS=Homo sapiens GN=LDHC PE=1 SV=4	HUMAN	56	0.141906	1.6293	0.212814	1.61436	0.152757	1.83654	0.115878	1.94089	0.18197	1.8197	0.128233	2.0893	0.293765	1.38038	0.164437	1.8197	0.149969	1.52757	0.251189	1.5417	0.143219	2.07014	0.134276	1.64437	2.72898	1.47231	1.45881	1.35519	1.25892	1.24738	1.39316	1.31826	0.672977	1.34276	0.591562	1.14815	2.39883	1.67494	1.22462	1.23595
199	37.77	37.81	60.53	56.8	56.58	sp|Q9Y265|RUVB1_HUMAN	RuvB-like 1 OS=Homo sapiens GN=RUVBL1 PE=1 SV=1	HUMAN	36	0.192309	1.61436	0.310456	1.47231	0.222843	1.6293	0.212814	1.6293	0.366438	1.43219	0.263027	1.57036	0.275423	1.5417	0.201372	1.75388	0.233346	1.58489	0.319154	1.51356	0.229087	1.7378	0.275423	1.49969	1.52757	1.18032	1.13763	1.13763	1.2942	1.14815	0.862979	1.1272	0.60256	1.30617	0.717794	1.15878	1.19124	1.15878	0.794328	1.24738
200	37.68	37.68	57.25	53.14	51.96	sp|P07954|FUMH_HUMAN	Fumarate hydratase, mitochondrial OS=Homo sapiens GN=FH PE=1 SV=3	HUMAN	65	0.465586	1.24738	0.564937	1.25892	0.544503	1.21339	0.619441	1.20226	0.847227	1.14815	0.847227	1.11686	0.469894	1.20226	0.49204	1.24738	0.277971	1.41906	0.711214	1.1272	0.731139	1.14815	0.398107	1.30617	1.03753	1.10662	1.14815	1.1272	0.586138	1.14815	0.824138	1.11686	0.870964	1.11686	0.461318	1.18032	0.847227	1.11686	0.92045	1.10662
202	37.61	37.62	59.46	53.04	51.01	sp|P31939|PUR9_HUMAN	Bifunctional purine biosynthesis protein PURH OS=Homo sapiens GN=ATIC PE=1 SV=3	HUMAN	26	0.496592	1.57036	0.559758	1.39316	0.619441	1.27057	0.30761	1.87068	0.337287	1.67494	0.353183	1.58489	0.544503	1.40605	0.510505	1.57036	0.387258	1.41906	0.325087	1.72187	0.301995	1.92309	0.226986	1.75388	1.09648	1.30617	1.07647	1.5417	0.660694	1.31826	0.879022	1.30617	0.879022	1.2942	0.597035	1.43219	0.937562	1.23595	0.946237	1.34276
201	37.61	37.72	24.82	19.91	19.04	sp|Q16531|DDB1_HUMAN	DNA damage-binding protein 1 OS=Homo sapiens GN=DDB1 PE=1 SV=1	HUMAN	21	0.376704	1.64437	0.534564	1.36773	0.448745	1.45881	0.444631	1.59956	0.642688	1.33045	0.539511	1.40605	0.510505	1.40605	0.524808	1.43219	0.474242	1.45881	0.608135	1.36773	0.630957	1.38038	0.57544	1.39316	1.33045	1.2942	1.36773	1.40605	1.20226	1.2942	0.954993	1.23595	0.954993	1.24738	0.887156	1.24738	1.0666	1.24738	1.09648	1.2942
205	37.51	37.51	68.63	56.21	50.98	sp|Q02790|FKBP4_HUMAN	Peptidyl-prolyl cis-trans isomerase FKBP4 OS=Homo sapiens GN=FKBP4 PE=1 SV=3	HUMAN	27	0.636796	1.34276	0.474242	1.52757	0.648634	1.21339	0.642688	1.33045	0.524808	1.38038	0.625173	1.25892	0.524808	1.47231	0.501187	1.38038	0.698232	1.2942	0.57544	1.35519	0.524808	1.31826	0.737904	1.23595	0.879022	1.20226	0.77983	1.20226	1.09648	1.18032	1.13763	1.19124	0.972747	1.19124	1.39316	1.22462	0.847227	1.25892	0.794328	1.22462
211	37.07	39.09	21.34	10.3	8.192	sp|Q7Z6Z7-2|HUWE1_HUMAN	Isoform 2 of E3 ubiquitin-protein ligase HUWE1 OS=Homo sapiens GN=HUWE1	HUMAN	25	0.83946	1.2942	0.597035	1.48594	0.539511	1.64437	0.809096	1.25892	0.570164	1.51356	0.580764	1.47231	0.613762	1.51356	0.704693	1.38038	0.660694	1.38038	0.630957	1.41906	0.648634	1.45881	0.648634	1.35519	0.772681	1.34276	0.855067	1.31826	0.758578	1.34276	1.08643	1.27057	1.04713	1.2942	1.0666	1.27057	1.1272	1.28233	1.11686	1.2942
213	36.94	36.97	38.23	30.66	25	tr|E9PEN8|E9PEN8_HUMAN	Exportin-7 OS=Homo sapiens GN=XPO7 PE=2 SV=1	HUMAN	20	0.564937	1.45881	0.369828	1.59956	0.505825	1.41906	0.515229	1.43219	0.376704	1.43219	0.483059	1.35519	0.428549	1.64437	0.47863	1.44544	0.444631	1.5417	0.394457	1.61436	0.465586	1.35519	0.413047	1.49969	0.787046	1.28233	0.83946	1.25892	0.801678	1.25892	1.14815	1.25892	1.23595	1.25892	1.09648	1.44544	0.824138	1.36773	0.937562	1.27057
214	36.7	36.7	45.12	39.07	31.78	sp|P13667|PDIA4_HUMAN	Protein disulfide-isomerase A4 OS=Homo sapiens GN=PDIA4 PE=1 SV=2	HUMAN	25	0.272898	1.78649	0.432514	1.38038	0.359749	1.5417	0.331131	1.70608	0.524808	1.31826	0.436516	1.47231	0.444631	1.39316	0.398107	1.47231	0.559758	1.25892	0.539511	1.35519	0.487529	1.41906	0.679204	1.23595	1.61436	1.38038	1.43219	1.30617	2.05116	1.52757	1.03753	1.18032	0.972747	1.24738	1.2942	1.20226	1.25892	1.24738	1.14815	1.23595
219	36.42	36.42	57.03	51.93	50.51	sp|P43490|NAMPT_HUMAN	Nicotinamide phosphoribosyltransferase OS=Homo sapiens GN=NAMPT PE=1 SV=1	HUMAN	27	0.340408	1.77011	0.505825	1.39316	0.394457	1.55597	0.363078	1.7378	0.549541	1.39316	0.432514	1.5417	0.660694	1.25892	0.666807	1.22462	0.666807	1.22462	0.724436	1.25892	0.731139	1.22462	0.724436	1.27057	1.97697	1.59956	1.97697	1.59956	1.97697	1.59956	1.34276	1.30617	1.35519	1.31826	1.34276	1.2942	1.70608	1.41906	1.70608	1.43219
236	35.2	35.33	45.2	36.79	36.79	sp|Q5FVE4|ACBG2_HUMAN	Long-chain-fatty-acid--CoA ligase ACSBG2 OS=Homo sapiens GN=ACSBG2 PE=1 SV=2	HUMAN	23	0.465586	1.51356	0.376704	1.52757	0.369828	1.58489	0.586138	1.39316	0.47863	1.39316	0.461318	1.44544	0.586138	1.33045	0.380189	1.57036	0.469894	1.41906	0.751623	1.23595	0.47863	1.43219	0.57544	1.34276	1.23595	1.25892	0.809096	1.23595	0.972747	1.23595	1.55597	1.2942	1.03753	1.23595	1.19124	1.21339	1.58489	1.30617	1.00925	1.19124
244	34.21	34.21	56.12	49.44	43.43	tr|E7EU23|E7EU23_HUMAN	Rab GDP dissociation inhibitor beta OS=Homo sapiens GN=GDI2 PE=2 SV=1	HUMAN	23	0.218776	1.97697	0.380189	1.40605	0.301995	1.67494	0.212814	2.07014	0.380189	1.43219	0.301995	1.70608	0.380189	1.44544	0.405508	1.41906	0.380189	1.45881	0.376704	1.48594	0.405508	1.41906	0.380189	1.47231	1.72187	1.48594	1.92309	1.59956	1.72187	1.48594	0.990832	1.21339	1.02802	1.39316	0.981748	1.24738	1.24738	1.33045	1.27057	1.28233
245	33.77	33.79	50.71	45.3	43.3	sp|Q9BS86|ZPBP1_HUMAN	Zona pellucida-binding protein 1 OS=Homo sapiens GN=ZPBP PE=2 SV=1	HUMAN	46	0.772681	1.22462	0.801678	1.1695	0.619441	1.28233	0.597035	1.28233	0.613762	1.23595	0.483059	1.34276	0.474242	1.39316	0.597035	1.27057	0.316228	1.59956	0.383707	1.41906	0.457088	1.36773	0.248886	1.69044	0.597035	1.27057	0.724436	1.21339	0.387258	1.49969	0.57544	1.33045	0.724436	1.23595	0.359749	1.61436	0.751623	1.20226	0.912011	1.18032
253	33.08	33.08	81.88	73.55	72.1	sp|Q6BCY4|NB5R2_HUMAN	NADH-cytochrome b5 reductase 2 OS=Homo sapiens GN=CYB5R2 PE=1 SV=1	HUMAN	26	0.237684	1.41906	0.277971	1.45881	0.218776	1.55597	0.222843	1.45881	0.265461	1.48594	0.214783	1.58489	0.343558	1.27057	0.293765	1.33045	0.128233	1.40605	0.328095	1.30617	0.275423	1.41906	0.127057	1.43219	1.40605	1.20226	1.24738	1.1695	0.496592	1.1695	1.21339	1.28233	1.00925	1.1695	0.398107	1.27057	1.57036	1.36773	1.25892	1.23595
262	32.58	32.58	50.87	41.2	37.52	tr|E7EUC7|E7EUC7_HUMAN	UTP--glucose-1-phosphate uridylyltransferase OS=Homo sapiens GN=UGP2 PE=2 SV=1	HUMAN	27	0.313329	1.65959	0.448745	1.34276	0.461318	1.33045	0.343558	1.6293	0.49204	1.33045	0.505825	1.30617	0.331131	1.57036	0.457088	1.31826	0.366438	1.51356	0.359749	1.55597	0.496592	1.30617	0.405508	1.48594	1.04713	1.20226	1.45881	1.36773	1.18032	1.22462	0.724436	1.24738	1.00925	1.15878	0.809096	1.23595	0.704693	1.27057	0.972747	1.15878
266	32.13	32.13	55.06	49.7	49.7	sp|P29218-3|IMPA1_HUMAN	Isoform 3 of Inositol monophosphatase 1 OS=Homo sapiens GN=IMPA1	HUMAN	27	0.170608	1.78649	0.20893	1.70608	0.235505	1.57036	0.178649	1.80302	0.220801	1.72187	0.251189	1.55597	0.214783	1.64437	0.170608	1.87068	0.226986	1.65959	0.237684	1.61436	0.188799	1.8197	0.248886	1.61436	1.43219	1.30617	1.0666	1.21339	1.51356	1.2942	1.01859	1.43219	0.831764	1.22462	1.19124	1.25892	0.903649	1.21339	0.685488	1.34276
268	32.02	32.28	66.49	63.3	63.3	sp|P35237|SPB6_HUMAN	Serpin B6 OS=Homo sapiens GN=SERPINB6 PE=1 SV=3	HUMAN	36	0.366438	1.52757	0.401791	1.38038	0.277971	1.7378	0.420727	1.57036	0.469894	1.40605	0.313329	1.8197	0.483059	1.31826	0.448745	1.31826	0.37325	1.49969	0.57544	1.31826	0.529663	1.31826	0.432514	1.52757	1.2942	1.23595	1.28233	1.33045	1	1.1695	1.19124	1.24738	1.10662	1.18032	0.937562	1.22462	1.85353	1.51356	1.69044	1.47231
269	32.01	32.01	57.73	48.07	48.07	sp|O75874|IDHC_HUMAN	Isocitrate dehydrogenase [NADP] cytoplasmic OS=Homo sapiens GN=IDH1 PE=1 SV=2	HUMAN	27	0.239883	1.58489	0.322107	1.36773	0.242103	1.51356	0.293765	1.61436	0.398107	1.36773	0.299226	1.48594	0.325087	1.40605	0.334195	1.35519	0.363078	1.34276	0.416869	1.35519	0.420727	1.33045	0.444631	1.34276	1.35519	1.27057	1.57036	1.41906	1.51356	1.33045	0.981748	1.30617	1.05682	1.33045	1.14815	1.22462	1.35519	1.25892	1.45881	1.30617
274	31.92	31.93	59.37	54.11	54.11	sp|Q9ULA0|DNPEP_HUMAN	Aspartyl aminopeptidase OS=Homo sapiens GN=DNPEP PE=1 SV=1	HUMAN	25	0.222843	2.07014	0.501187	1.38038	0.401791	1.6293	0.288403	1.90546	0.642688	1.30617	0.49204	1.55597	0.554626	1.45881	0.465586	1.47231	0.436516	1.45881	0.737904	1.30617	0.57544	1.41906	0.544503	1.38038	2.53513	1.55597	2.24905	1.61436	1.85353	1.45881	1.1272	1.20226	0.937562	1.19124	0.870964	1.27057	1.35519	1.22462	1.14815	1.21339
277	31.66	31.66	62.63	43.74	41.83	sp|P23381|SYWC_HUMAN	Tryptophan--tRNA ligase, cytoplasmic OS=Homo sapiens GN=WARS PE=1 SV=2	HUMAN	20	0.313329	1.39316	0.325087	1.30617	0.313329	1.41906	0.293765	1.40605	0.319154	1.31826	0.296483	1.44544	0.325087	1.41906	0.369828	1.40605	0.226986	1.67494	0.316228	1.41906	0.356451	1.40605	0.207014	1.80302	1.0666	1.22462	1.21339	1.23595	0.787046	1.31826	0.963829	1.27057	1.14815	1.23595	0.654636	1.49969	1.02802	1.22462	1.19124	1.20226
282	31.3	31.52	46.82	42.12	41.18	sp|P22234|PUR6_HUMAN	Multifunctional protein ADE2 OS=Homo sapiens GN=PAICS PE=1 SV=3	HUMAN	21	0.383707	1.59956	0.47863	1.43219	0.401791	1.47231	0.501187	1.44544	0.636796	1.30617	0.529663	1.38038	0.49204	1.41906	0.436516	1.49969	0.405508	1.51356	0.672977	1.28233	0.591562	1.33045	0.554626	1.33045	1.27057	1.22462	1.1272	1.43219	1.04713	1.22462	1.03753	1.21339	0.912011	1.21339	0.870964	1.35519	1.22462	1.21339	1.08643	1.2942
293	30.62	46.59	79.86	66.91	65.23	sp|P00558|PGK1_HUMAN	Phosphoglycerate kinase 1 OS=Homo sapiens GN=PGK1 PE=1 SV=3	HUMAN	53	0.313329	1.7378	0.383707	1.52757	0.343558	1.61436	0.416869	1.6293	0.505825	1.45881	0.457088	1.52757	0.461318	1.40605	0.461318	1.35519	0.501187	1.38038	0.619441	1.31826	0.619441	1.27057	0.666807	1.31826	1.45881	1.33045	1.51356	1.40605	1.57036	1.33045	1.18032	1.20226	1.18032	1.22462	1.2942	1.21339	1.2942	1.23595	1.31826	1.27057
295	30.57	30.88	50.61	43.48	39.65	sp|Q3LXA3|DHAK_HUMAN	Bifunctional ATP-dependent dihydroxyacetone kinase/FAD-AMP lyase (cyclizing) OS=Homo sapiens GN=DAK PE=1 SV=2	HUMAN	21	0.272898	1.61436	0.280543	1.48594	0.242103	1.67494	0.349945	1.55597	0.331131	1.5417	0.319154	1.57036	0.366438	1.47231	0.401791	1.41906	0.440555	1.36773	0.469894	1.41906	0.510505	1.38038	0.580764	1.28233	1.34276	1.22462	1.45881	1.22462	1.65959	1.31826	1.36773	1.19124	1.51356	1.21339	1.70608	1.31826	1.43219	1.27057	1.52757	1.30617
296	30.56	30.57	56.64	46.19	44.88	tr|B4DT35|B4DT35_HUMAN	Nucleoporin p54 OS=Homo sapiens GN=NUP54 PE=2 SV=1	HUMAN	19	0.597035	1.36773	0.539511	1.39316	0.691831	1.28233	0.685488	1.30617	0.619441	1.31826	0.816582	1.22462	0.432514	1.65959	0.398107	1.61436	0.452898	1.45881	0.501187	1.55597	0.465586	1.49969	0.501187	1.43219	0.744732	1.31826	0.685488	1.25892	0.758578	1.22462	0.809096	1.35519	0.77983	1.31826	0.801678	1.27057	0.625173	1.41906	0.591562	1.34276
302	30.18	30.18	32.21	25.67	24.81	sp|Q9NTJ4|MA2C1_HUMAN	Alpha-mannosidase 2C1 OS=Homo sapiens GN=MAN2C1 PE=1 SV=1	HUMAN	25	0.277971	1.61436	0.387258	1.57036	0.465586	1.49969	0.285759	1.64437	0.420727	1.47231	0.505825	1.41906	0.356451	1.55597	0.316228	1.72187	0.239883	1.75388	0.376704	1.49969	0.353183	1.59956	0.239883	1.78649	1.24738	1.24738	1.25892	1.22462	0.809096	1.27057	0.847227	1.22462	0.809096	1.23595	0.559758	1.33045	0.731139	1.22462	0.666807	1.2942
308	29.97	29.97	38.15	24.67	23.1	sp|P49589-3|SYCC_HUMAN	Isoform 3 of Cysteine--tRNA ligase, cytoplasmic OS=Homo sapiens GN=CARS	HUMAN	18	0.461318	1.43219	0.613762	1.35519	0.549541	1.34276	0.469894	1.41906	0.654636	1.30617	0.597035	1.25892	0.413047	1.61436	0.570164	1.36773	0.405508	1.7378	0.461318	1.45881	0.608135	1.30617	0.452898	1.57036	0.928966	1.24738	1.1695	1.36773	0.92045	1.33045	0.679204	1.31826	0.895365	1.24738	0.717794	1.35519	0.816582	1.2942	1.00925	1.48594
314	29.61	29.68	27.25	19.86	17.66	sp|Q96JQ2|CLMN_HUMAN	Calmin OS=Homo sapiens GN=CLMN PE=1 SV=1	HUMAN	17	0.457088	1.59956	0.383707	1.80302	0.444631	1.58489	0.648634	1.41906	0.549541	1.55597	0.630957	1.39316	0.487529	1.52757	0.42462	1.65959	0.501187	1.57036	0.679204	1.35519	0.636796	1.39316	0.691831	1.44544	1.05682	1.34276	0.946237	1.41906	1.10662	1.30617	1.20226	1.35519	1.07647	1.36773	1.27057	1.39316	1.10662	1.34276	0.981748	1.30617
322	29.18	29.18	40.24	35.31	30.39	sp|Q9NSD9|SYFB_HUMAN	Phenylalanine--tRNA ligase beta subunit OS=Homo sapiens GN=FARSB PE=1 SV=3	HUMAN	16	0.376704	1.55597	0.409261	1.51356	0.340408	1.58489	0.340408	1.57036	0.37325	1.51356	0.30479	1.6293	0.231207	1.97697	0.293765	1.70608	0.218776	1.92309	0.214783	1.95885	0.260615	1.75388	0.205116	1.88799	0.597035	1.39316	0.765597	1.28233	0.586138	1.30617	0.539511	1.45881	0.717794	1.28233	0.539511	1.33045	0.679204	1.33045	0.862979	1.28233
325	28.89	28.9	43.36	26.08	21.76	sp|Q15046-2|SYK_HUMAN	Isoform Mitochondrial of Lysine--tRNA ligase OS=Homo sapiens GN=KARS	HUMAN	18	0.413047	1.47231	0.505825	1.38038	0.398107	1.51356	0.474242	1.40605	0.586138	1.30617	0.457088	1.45881	0.380189	1.6293	0.515229	1.33045	0.465586	1.48594	0.452898	1.49969	0.597035	1.28233	0.529663	1.43219	1	1.28233	1.25892	1.2942	1.1272	1.28233	0.772681	1.31826	1	1.27057	0.895365	1.30617	1.01859	1.28233	1.31826	1.34276
330	28.56	30.59	72.24	67.3	67.3	sp|P25786|PSA1_HUMAN	Proteasome subunit alpha type-1 OS=Homo sapiens GN=PSMA1 PE=1 SV=1	HUMAN	23	0.474242	1.70608	0.731139	1.25892	0.559758	1.44544	0.469894	1.67494	0.698232	1.2942	0.534564	1.48594	0.510505	1.51356	0.448745	1.64437	0.613762	1.38038	0.496592	1.52757	0.432514	1.65959	0.619441	1.34276	1.0666	1.25892	0.92045	1.22462	1.24738	1.31826	0.679204	1.35519	0.613762	1.40605	0.831764	1.23595	0.903649	1.20226	0.824138	1.22462
331	28.51	28.6	41.84	31.16	22.61	sp|P21399|ACOC_HUMAN	Cytoplasmic aconitate hydratase OS=Homo sapiens GN=ACO1 PE=1 SV=3	HUMAN	16	0.501187	1.55597	0.432514	1.7378	0.515229	1.49969	0.549541	1.40605	0.483059	1.5417	0.559758	1.36773	0.564937	1.44544	0.660694	1.33045	0.630957	1.40605	0.580764	1.38038	0.698232	1.27057	0.679204	1.30617	1.04713	1.24738	1.30617	1.30617	1.25892	1.25892	1.15878	1.24738	1.45881	1.40605	1.45881	1.39316	1.11686	1.24738	1.25892	1.28233
338	28.1	28.1	58.75	49.4	47.72	sp|P27797|CALR_HUMAN	Calreticulin OS=Homo sapiens GN=CALR PE=1 SV=1	HUMAN	25	0.325087	1.52757	0.461318	1.2942	0.37325	1.44544	0.310456	1.64437	0.465586	1.33045	0.383707	1.45881	0.343558	1.48594	0.401791	1.36773	0.316228	1.39316	0.349945	1.49969	0.401791	1.41906	0.322107	1.41906	0.990832	1.19124	1.25892	1.23595	0.831764	1.1695	0.704693	1.27057	0.862979	1.18032	0.625173	1.22462	0.847227	1.21339	1.08643	1.20226
341	27.95	39.77	43.86	33.17	31.94	sp|Q92598-2|HS105_HUMAN	Isoform Beta of Heat shock protein 105 kDa OS=Homo sapiens GN=HSPH1	HUMAN	29	0.310456	1.88799	0.448745	1.49969	0.390841	1.6293	0.288403	2.03236	0.457088	1.49969	0.383707	1.69044	0.401791	1.64437	0.465586	1.45881	0.363078	1.52757	0.413047	1.6293	0.461318	1.49969	0.359749	1.57036	1.41906	1.38038	1.61436	1.48594	1.27057	1.44544	0.903649	1.24738	1.03753	1.23595	0.794328	1.28233	0.981748	1.25892	1.21339	1.33045
342	27.95	27.95	35.28	31.21	26.87	tr|C9JIF9|C9JIF9_HUMAN	Acylamino-acid-releasing enzyme OS=Homo sapiens GN=APEH PE=2 SV=1	HUMAN	24	0.325087	1.67494	0.432514	1.45881	0.398107	1.45881	0.319154	1.75388	0.432514	1.48594	0.401791	1.48594	0.319154	1.64437	0.413047	1.45881	0.369828	1.49969	0.334195	1.6293	0.413047	1.48594	0.383707	1.49969	1.03753	1.25892	1.27057	1.41906	1.19124	1.30617	0.77983	1.24738	0.954993	1.23595	0.879022	1.22462	0.787046	1.2942	1.05682	1.27057
350	27.47	27.68	40.43	34.04	34.04	tr|B4DQJ8|B4DQJ8_HUMAN	6-phosphogluconate dehydrogenase, decarboxylating OS=Homo sapiens GN=PGD PE=2 SV=1	HUMAN	26	0.328095	1.61436	0.483059	1.31826	0.487529	1.31826	0.328095	1.65959	0.487529	1.33045	0.501187	1.31826	0.501187	1.28233	0.49204	1.31826	0.251189	1.78649	0.505825	1.2942	0.501187	1.31826	0.251189	1.83654	1.49969	1.39316	1.52757	1.39316	0.744732	1.24738	1.05682	1.21339	1.04713	1.19124	0.483059	1.58489	0.981748	1.23595	1	1.19124
351	27.46	27.53	36.54	28.9	27.68	sp|Q6UWU2|GLB1L_HUMAN	Beta-galactosidase-1-like protein OS=Homo sapiens GN=GLB1L PE=2 SV=1	HUMAN	15	0.474242	1.41906	0.597035	1.2942	0.383707	1.61436	0.394457	1.52757	0.496592	1.35519	0.325087	1.69044	0.398107	1.61436	0.554626	1.38038	0.170608	2.65461	0.337287	1.69044	0.474242	1.41906	0.15417	2.65461	0.824138	1.34276	1.19124	1.23595	0.366438	1.97697	0.672977	1.38038	0.946237	1.22462	0.270396	2.37684	1.04713	1.21339	1.48594	1.36773
362	26.68	27.14	33.58	25.7	20.97	tr|J3KQU9|J3KQU9_HUMAN	AP-1 complex subunit gamma-1 OS=Homo sapiens GN=AP1G1 PE=2 SV=1	HUMAN	14	0.60256	1.6293	0.642688	1.41906	0.937562	1.36773	0.539511	1.85353	0.660694	1.44544	0.928966	1.40605	0.608135	1.55597	0.586138	1.52757	0.529663	1.59956	0.570164	1.69044	0.586138	1.5417	0.515229	1.69044	1.10662	1.43219	1.02802	1.64437	0.862979	1.48594	0.847227	1.44544	0.887156	1.43219	0.772681	1.48594	0.654636	1.45881	0.608135	1.47231
368	26.32	26.33	63.89	39.44	39.17	sp|Q15435|PP1R7_HUMAN	Protein phosphatase 1 regulatory subunit 7 OS=Homo sapiens GN=PPP1R7 PE=1 SV=1	HUMAN	22	0.529663	1.39316	0.515229	1.39316	0.49204	1.52757	0.465586	1.45881	0.452898	1.45881	0.444631	1.5417	0.258226	2.18776	0.487529	1.45881	0.428549	1.51356	0.231207	2.24905	0.436516	1.49969	0.380189	1.58489	0.49204	1.69044	0.903649	1.23595	0.801678	1.25892	0.47863	1.77011	0.954993	1.20226	0.824138	1.23595	0.49204	1.65959	0.963829	1.23595
372	26.12	26.12	49.53	44.16	44.16	sp|P05388|RLA0_HUMAN	60S acidic ribosomal protein P0 OS=Homo sapiens GN=RPLP0 PE=1 SV=1	HUMAN	19	0.390841	1.65959	0.672977	1.25892	0.325087	1.6293	0.49204	1.6293	0.895365	1.19124	0.405508	1.61436	0.47863	1.43219	0.559758	1.31826	0.310456	1.69044	0.654636	1.30617	0.751623	1.24738	0.420727	1.52757	1.21339	1.2942	1.48594	1.43219	0.751623	1.20226	0.711214	1.24738	0.824138	1.21339	0.432514	1.5417	1.43219	1.23595	1.7378	1.35519
373	26.08	26.1	22.47	17.85	15.1	tr|B0UX83|B0UX83_HUMAN	HLA-B associated transcript 3, isoform CRA_a OS=Homo sapiens GN=BAG6 PE=4 SV=1	HUMAN	14	0.49204	1.45881	0.343558	1.75388	0.496592	1.44544	0.564937	1.39316	0.366438	1.78649	0.559758	1.39316	0.340408	1.87068	0.630957	1.34276	0.564937	1.35519	0.390841	1.77011	0.698232	1.31826	0.636796	1.31826	0.717794	1.41906	1.28233	1.2942	1.11686	1.25892	1.0666	1.30617	1.78649	1.47231	1.6293	1.47231	0.724436	1.5417	1.27057	1.31826
375	26.02	26.02	34.97	28.5	28.5	sp|Q9Y371-2|SHLB1_HUMAN	Isoform 2 of Endophilin-B1 OS=Homo sapiens GN=SH3GLB1	HUMAN	17	0.625173	1.33045	0.847227	1.28233	0.758578	1.27057	0.586138	1.38038	0.816582	1.30617	0.717794	1.2942	0.334195	1.97697	0.636796	1.40605	0.444631	1.65959	0.331131	1.99526	0.619441	1.43219	0.409261	1.78649	0.524808	1.70608	1.0666	1.59956	0.711214	1.52757	0.390841	1.85353	0.731139	1.38038	0.510505	1.59956	0.474242	1.69044	0.831764	1.36773
382	25.75	25.83	38.54	30.22	27.5	sp|Q96RQ9-2|OXLA_HUMAN	Isoform 2 of L-amino-acid oxidase OS=Homo sapiens GN=IL4I1	HUMAN	21	0.413047	1.47231	0.465586	1.35519	0.487529	1.35519	0.461318	1.39316	0.524808	1.2942	0.549541	1.28233	0.619441	1.21339	0.544503	1.28233	0.666807	1.19124	0.691831	1.18032	0.608135	1.23595	0.751623	1.15878	1.49969	1.30617	1.33045	1.24738	1.61436	1.31826	1.33045	1.21339	1.1695	1.1695	1.43219	1.23595	1.28233	1.22462	1.1272	1.1695
387	25.4	25.47	38.36	25	25	sp|P11940|PABP1_HUMAN	Polyadenylate-binding protein 1 OS=Homo sapiens GN=PABPC1 PE=1 SV=2	HUMAN	15	0.409261	1.67494	0.42462	1.52757	0.474242	1.51356	0.529663	1.52757	0.554626	1.39316	0.642688	1.35519	0.30479	1.7378	0.457088	1.49969	0.151356	2.67917	0.398107	1.57036	0.60256	1.38038	0.205116	2.29087	0.704693	1.35519	1.15878	1.36773	0.334195	1.88799	0.704693	1.36773	1.07647	1.30617	0.322107	2.07014	0.591562	1.44544	0.946237	1.30617
389	25.38	25.38	41.81	27.26	27.26	sp|O14829|PPE1_HUMAN	Serine/threonine-protein phosphatase with EF-hands 1 OS=Homo sapiens GN=PPEF1 PE=1 SV=1	HUMAN	20	0.903649	1.33045	0.946237	1.33045	0.691831	1.38038	1.00925	1.33045	1.04713	1.33045	0.77983	1.36773	0.648634	1.44544	0.469894	1.69044	0.207014	2.1677	0.765597	1.34276	0.539511	1.5417	0.231207	2.01372	0.724436	1.38038	0.529663	1.57036	0.205116	2.29087	0.685488	1.40605	0.49204	1.64437	0.21677	2.12814	0.963829	1.43219	0.691831	1.47231
388	25.38	25.39	57.21	49.17	43.74	sp|P34949|MPI_HUMAN	Mannose-6-phosphate isomerase OS=Homo sapiens GN=MPI PE=1 SV=2	HUMAN	18	0.383707	1.55597	0.401791	1.57036	0.444631	1.48594	0.398107	1.55597	0.413047	1.57036	0.461318	1.44544	0.380189	1.75388	0.510505	1.35519	0.49204	1.45881	0.390841	1.77011	0.529663	1.31826	0.501187	1.44544	1.08643	1.36773	1.35519	1.39316	1.31826	1.36773	1	1.30617	1.30617	1.36773	1.24738	1.34276	0.903649	1.39316	1.18032	1.34276
391	25.25	25.31	59.81	50.36	44.55	sp|P17174|AATC_HUMAN	Aspartate aminotransferase, cytoplasmic OS=Homo sapiens GN=GOT1 PE=1 SV=3	HUMAN	25	0.21677	1.65959	0.149969	1.83654	0.177011	1.6293	0.16293	1.8197	0.11695	1.92309	0.141906	1.70608	0.233346	1.59956	0.251189	1.59956	0.207014	1.6293	0.194089	1.64437	0.194089	1.72187	0.165959	1.72187	1.20226	1.22462	1.41906	1.2942	0.990832	1.40605	1.78649	1.34276	1.78649	1.2942	1.40605	1.35519	1.48594	1.23595	1.6293	1.23595
399	24.81	24.98	48.77	43.65	37.5	tr|B5MCQ5|B5MCQ5_HUMAN	Protein disulfide-isomerase A6 OS=Homo sapiens GN=PDIA6 PE=2 SV=1	HUMAN	22	0.57544	1.34276	0.642688	1.27057	0.613762	1.34276	0.613762	1.2942	0.672977	1.24738	0.654636	1.30617	0.487529	1.41906	0.299226	1.88799	0.394457	1.72187	0.496592	1.43219	0.296483	1.95885	0.409261	1.69044	0.816582	1.24738	0.496592	1.6293	0.685488	1.44544	0.724436	1.30617	0.461318	1.67494	0.57544	1.59956	0.758578	1.24738	0.496592	1.52757
407	24.44	27.39	50.96	44.83	44.83	sp|P20151|KLK2_HUMAN	Kallikrein-2 OS=Homo sapiens GN=KLK2 PE=2 SV=1	HUMAN	22	0.30761	2.55859	0.772681	1.61436	0.619441	1.78649	0.175388	3.31131	0.474242	1.44544	0.398107	1.97697	0.37325	1.94089	0.444631	1.90546	0.128233	4.2462	0.214783	2.42103	0.263027	2.208	0.0895365	4.52898	0.963829	1.97697	1.85353	2.24905	0.448745	1.99526	0.436516	2.03236	0.544503	1.88799	0.143219	4.69894	0.544503	1.7378	0.731139	1.69044
411	24.29	24.29	47.57	27	26.06	sp|O14744|ANM5_HUMAN	Protein arginine N-methyltransferase 5 OS=Homo sapiens GN=PRMT5 PE=1 SV=4	HUMAN	16	0.619441	1.38038	0.383707	1.55597	0.322107	1.6293	0.751623	1.35519	0.465586	1.52757	0.383707	1.59956	0.390841	1.5417	0.280543	1.75388	0.283139	1.77011	0.47863	1.5417	0.343558	1.69044	0.346737	1.72187	0.625173	1.39316	0.440555	1.52757	0.461318	1.51356	0.981748	1.34276	0.679204	1.40605	0.744732	1.35519	1.20226	1.44544	0.903649	1.34276
417	24.13	24.14	50.25	39.9	37.68	tr|F5H2S7|F5H2S7_HUMAN	Dynactin subunit 2 OS=Homo sapiens GN=DCTN2 PE=2 SV=1	HUMAN	13	0.648634	1.43219	0.310456	2.14783	0.912011	1.23595	0.711214	1.33045	0.343558	1.97697	0.954993	1.23595	0.413047	1.78649	0.642688	1.40605	0.654636	1.31826	0.432514	1.7378	0.679204	1.36773	0.698232	1.28233	0.648634	1.35519	0.972747	1.30617	1.00925	1.2942	1.19124	1.2942	1.8197	1.52757	2.14783	1.87068	0.457088	1.69044	0.711214	1.35519
418	24.1	24.1	33.28	27.73	27.73	sp|O95831|AIFM1_HUMAN	Apoptosis-inducing factor 1, mitochondrial OS=Homo sapiens GN=AIFM1 PE=1 SV=1	HUMAN	15	0.666807	1.36773	0.534564	1.48594	0.636796	1.30617	0.765597	1.2942	0.625173	1.36773	0.724436	1.27057	0.642688	1.35519	0.564937	1.45881	0.549541	1.45881	0.751623	1.28233	0.660694	1.33045	0.630957	1.36773	0.954993	1.24738	0.816582	1.28233	0.816582	1.27057	1.20226	1.28233	1.0666	1.28233	1.02802	1.25892	0.981748	1.28233	0.855067	1.30617
422	24.02	24.02	40.61	30.69	29.76	tr|G3V1D3|G3V1D3_HUMAN	Dipeptidyl peptidase 3 OS=Homo sapiens GN=DPP3 PE=2 SV=1	HUMAN	17	0.207014	2.46604	0.401791	2.1677	0.366438	1.95885	0.169044	2.46604	0.296483	2.31206	0.251189	2.29087	0.428549	1.7378	0.452898	1.90546	0.448745	1.94089	0.280543	2.12814	0.343558	1.99526	0.340408	2.03236	1.75388	1.47231	2.22844	1.58489	2.01372	1.48594	1.00925	1.7378	1.10662	1.47231	1.18032	1.49969	1.28233	1.5417	1.31826	1.41906
424	24	24	62.31	43.85	43.85	sp|Q9UJ70-2|NAGK_HUMAN	Isoform 2 of N-acetyl-D-glucosamine kinase OS=Homo sapiens GN=NAGK	HUMAN	14	0.420727	1.67494	0.77983	1.31826	0.698232	1.31826	0.483059	1.5417	0.887156	1.27057	0.772681	1.2942	0.515229	1.43219	0.666807	1.31826	0.60256	1.31826	0.60256	1.30617	0.751623	1.27057	0.636796	1.2942	1.2942	1.45881	1.69044	1.59956	1.33045	1.41906	0.691831	1.28233	0.855067	1.28233	0.751623	1.27057	0.772681	1.34276	0.946237	1.27057
438	23.52	25.96	45.71	41.52	38.92	sp|P00352|AL1A1_HUMAN	Retinal dehydrogenase 1 OS=Homo sapiens GN=ALDH1A1 PE=1 SV=2	HUMAN	17	1.03753	1.41906	0.870964	1.36773	0.679204	1.49969	1	1.41906	0.847227	1.36773	0.660694	1.44544	0.310456	2.12814	0.554626	1.49969	0.409261	1.75388	0.301995	2.12814	0.529663	1.55597	0.394457	1.77011	0.288403	2.208	0.524808	1.55597	0.394457	1.69044	0.337287	2.12814	0.613762	1.49969	0.452898	1.72187	0.444631	1.87068	0.794328	1.44544
440	23.48	23.48	78.52	74.81	74.81	sp|Q01469|FABP5_HUMAN	Fatty acid-binding protein, epidermal OS=Homo sapiens GN=FABP5 PE=1 SV=3	HUMAN	20	0.190546	2.14783	0.277971	1.69044	0.322107	1.57036	0.253513	2.03236	0.380189	1.59956	0.440555	1.47231	0.349945	1.48594	0.265461	1.7378	0.359749	1.48594	0.47863	1.43219	0.369828	1.59956	0.496592	1.41906	1.92309	1.59956	1.44544	1.39316	1.94089	1.58489	1.23595	1.27057	0.963829	1.27057	1.30617	1.31826	1.11686	1.27057	0.870964	1.27057
443	23.32	39.42	35.04	27.37	25.13	sp|O94973|AP2A2_HUMAN	AP-2 complex subunit alpha-2 OS=Homo sapiens GN=AP2A2 PE=1 SV=2	HUMAN	23	0.77983	1.36773	1	1.28233	0.685488	1.41906	0.666807	1.44544	0.887156	1.31826	0.597035	1.49969	0.731139	1.30617	0.679204	1.47231	0.630957	1.55597	0.642688	1.40605	0.597035	1.52757	0.559758	1.59956	0.928966	1.34276	0.862979	1.38038	0.824138	1.41906	0.717794	1.33045	0.672977	1.47231	0.619441	1.55597	1.04713	1.31826	1	1.31826
451	22.94	23.2	37.87	34.52	31.36	sp|P15289|ARSA_HUMAN	Arylsulfatase A OS=Homo sapiens GN=ARSA PE=1 SV=3	HUMAN	25	0.363078	1.69044	0.428549	1.49969	0.625173	1.2942	0.37325	1.64437	0.432514	1.49969	0.642688	1.28233	0.474242	1.39316	0.534564	1.40605	0.390841	1.52757	0.483059	1.38038	0.554626	1.36773	0.432514	1.40605	1.2942	1.39316	1.58489	1.48594	1.0666	1.33045	1.01859	1.2942	1.27057	1.28233	0.903649	1.24738	0.737904	1.2942	0.862979	1.25892
464	22.34	22.34	48.43	38.18	35.04	sp|P17612|KAPCA_HUMAN	cAMP-dependent protein kinase catalytic subunit alpha OS=Homo sapiens GN=PRKACA PE=1 SV=2	HUMAN	16	0.270396	2.10863	0.510505	1.44544	0.436516	1.49969	0.299226	2.01372	0.57544	1.38038	0.487529	1.45881	0.474242	1.48594	0.265461	1.94089	0.515229	1.39316	0.519996	1.47231	0.301995	1.90546	0.580764	1.35519	1.72187	1.57036	0.963829	1.28233	1.90546	1.70608	0.946237	1.43219	0.510505	1.59956	1.00925	1.24738	1.11686	1.28233	0.586138	1.52757
469	22.2	22.2	52.38	48.81	48.02	tr|G3V5Z7|G3V5Z7_HUMAN	Proteasome subunit alpha type OS=Homo sapiens GN=PSMA6 PE=2 SV=1	HUMAN	25	0.409261	1.52757	0.405508	1.49969	0.214783	1.94089	0.346737	1.58489	0.366438	1.45881	0.197697	1.85353	0.325087	1.72187	0.267917	1.90546	0.346737	1.67494	0.310456	1.59956	0.237684	1.88799	0.325087	1.57036	0.855067	1.21339	0.672977	1.34276	0.816582	1.24738	0.847227	1.19124	0.642688	1.36773	0.887156	1.19124	1.69044	1.33045	1.19124	1.18032
470	22.18	22.18	59.29	54.94	54.55	sp|P15259|PGAM2_HUMAN	Phosphoglycerate mutase 2 OS=Homo sapiens GN=PGAM2 PE=1 SV=3	HUMAN	16	0.448745	1.51356	0.398107	1.44544	0.319154	1.70608	0.597035	1.40605	0.519996	1.47231	0.428549	1.61436	0.296483	1.7378	0.214783	1.99526	0.328095	1.6293	0.409261	1.61436	0.283139	1.92309	0.440555	1.48594	0.679204	1.36773	0.465586	1.6293	0.724436	1.31826	0.787046	1.34276	0.534564	1.58489	0.83946	1.31826	0.954993	1.36773	0.636796	1.48594
484	22	22	34.42	34.42	34.42	sp|Q8IXA5|SACA3_HUMAN	Sperm acrosome membrane-associated protein 3 OS=Homo sapiens GN=SPACA3 PE=1 SV=1	HUMAN	33	0.608135	1.20226	0.580764	1.28233	0.487529	1.33045	0.679204	1.1695	0.636796	1.23595	0.549541	1.24738	0.376704	1.47231	0.340408	1.67494	0.334195	1.33045	0.440555	1.30617	0.383707	1.5417	0.387258	1.21339	0.554626	1.40605	0.57544	1.43219	0.529663	1.23595	0.636796	1.22462	0.654636	1.25892	0.554626	1.18032	0.744732	1.21339	0.672977	1.38038
485	21.95	21.95	51.4	45.55	45.55	sp|Q99536|VAT1_HUMAN	Synaptic vesicle membrane protein VAT-1 homolog OS=Homo sapiens GN=VAT1 PE=1 SV=2	HUMAN	15	0.559758	1.40605	0.698232	1.30617	0.666807	1.28233	0.461318	1.59956	0.608135	1.38038	0.580764	1.33045	0.672977	1.28233	0.731139	1.24738	0.666807	1.2942	0.580764	1.36773	0.630957	1.30617	0.57544	1.38038	1.23595	1.31826	1.38038	1.40605	1.1695	1.24738	0.946237	1.22462	1.0666	1.27057	0.946237	1.21339	1.01859	1.22462	1.11686	1.24738
488	21.89	21.98	36.78	23.76	23.76	sp|Q9UBX1|CATF_HUMAN	Cathepsin F OS=Homo sapiens GN=CTSF PE=1 SV=1	HUMAN	21	0.313329	1.85353	0.356451	1.75388	0.428549	1.55597	0.349945	1.78649	0.409261	1.64437	0.474242	1.49969	0.47863	1.44544	0.452898	1.47231	0.457088	1.55597	0.519996	1.41906	0.496592	1.43219	0.501187	1.51356	1.40605	1.31826	1.38038	1.30617	1.39316	1.24738	1.23595	1.28233	1.20226	1.24738	1.19124	1.21339	1.08643	1.23595	1.02802	1.19124
491	21.82	21.82	57.45	44.95	44.95	sp|P61163|ACTZ_HUMAN	Alpha-centractin OS=Homo sapiens GN=ACTR1A PE=1 SV=1	HUMAN	19	0.205116	1.57036	0.469894	1.43219	0.185353	2.07014	0.183654	1.69044	0.428549	1.48594	0.167494	2.208	0.220801	1.72187	0.0903649	2.96483	0.220801	2.05116	0.201372	1.80302	0.0903649	2.88403	0.224906	1.94089	1.21339	2.208	0.457088	2.24905	1.28233	1.40605	0.469894	1.49969	0.149969	2.99226	0.432514	1.87068	1.13763	1.51356	0.544503	1.48594
495	21.75	21.76	35.94	32.59	32.59	sp|Q9H0I9|TKTL2_HUMAN	Transketolase-like protein 2 OS=Homo sapiens GN=TKTL2 PE=2 SV=1	HUMAN	14	0.625173	1.48594	0.331131	1.95885	0.515229	1.6293	0.428549	1.65959	0.222843	2.31206	0.356451	1.8197	0.765597	1.31826	0.613762	1.40605	0.353183	1.92309	0.515229	1.40605	0.401791	1.61436	0.237684	2.22844	1.21339	1.45881	0.981748	1.57036	0.554626	1.57036	2.44343	1.97697	1.75388	1.58489	1.0666	1.95885	1.43219	1.52757	1.14815	1.44544
501	21.67	21.68	64.53	57.26	57.26	sp|P25787|PSA2_HUMAN	Proteasome subunit alpha type-2 OS=Homo sapiens GN=PSMA2 PE=1 SV=2	HUMAN	22	0.436516	1.45881	0.383707	1.57036	0.207014	2.12814	0.37325	1.49969	0.331131	1.57036	0.185353	2.10863	0.207014	2.05116	0.319154	1.70608	0.469894	1.45881	0.18197	2.0893	0.270396	1.7378	0.394457	1.51356	0.457088	1.65959	0.685488	1.47231	1.05682	1.30617	0.505825	1.55597	0.831764	1.2942	1.19124	1.30617	1.09648	1.34276	1.49969	1.39316
504	21.61	21.61	29.91	15.16	15.16	sp|Q13107|UBP4_HUMAN	Ubiquitin carboxyl-terminal hydrolase 4 OS=Homo sapiens GN=USP4 PE=1 SV=3	HUMAN	12	0.57544	1.64437	0.428549	1.77011	0.376704	1.83654	0.586138	1.5417	0.436516	1.67494	0.383707	1.75388	0.586138	1.41906	0.334195	2.12814	0.549541	1.48594	0.580764	1.43219	0.331131	2.07014	0.539511	1.47231	0.990832	1.44544	0.619441	1.47231	0.946237	1.45881	1.40605	1.51356	0.765597	1.49969	1.23595	1.45881	1.48594	1.49969	0.928966	1.44544
506	21.54	21.54	69.29	65.15	65.15	sp|P28066|PSA5_HUMAN	Proteasome subunit alpha type-5 OS=Homo sapiens GN=PSMA5 PE=1 SV=3	HUMAN	25	0.461318	1.44544	0.666807	1.25892	0.37325	1.64437	0.356451	1.61436	0.539511	1.31826	0.285759	1.87068	0.409261	1.38038	0.363078	1.49969	0.444631	1.27057	0.331131	1.47231	0.291072	1.64437	0.363078	1.33045	0.903649	1.2942	0.809096	1.33045	0.887156	1.5417	0.580764	1.30617	0.501187	1.45881	0.642688	1.28233	1.22462	1.49969	0.92045	1.33045
507	21.53	21.53	45.86	40.24	38.17	sp|Q6X784|ZPBP2_HUMAN	Zona pellucida-binding protein 2 OS=Homo sapiens GN=ZPBP2 PE=2 SV=1	HUMAN	15	0.291072	1.78649	0.405508	1.41906	0.398107	1.44544	0.380189	1.69044	0.524808	1.36773	0.519996	1.36773	0.549541	1.27057	0.436516	1.40605	0.420727	1.48594	0.711214	1.24738	0.570164	1.34276	0.554626	1.40605	1.90546	1.57036	1.5417	1.45881	1.47231	1.40605	1.34276	1.24738	1.02802	1.2942	1.03753	1.22462	1.38038	1.28233	1.03753	1.25892
508	21.42	21.42	43.48	34.78	28.38	sp|P26641|EF1G_HUMAN	Elongation factor 1-gamma OS=Homo sapiens GN=EEF1G PE=1 SV=3	HUMAN	25	0.30761	1.47231	0.328095	1.45881	0.319154	1.41906	0.349945	1.47231	0.376704	1.45881	0.353183	1.48594	0.285759	1.51356	0.226986	1.72187	0.263027	1.57036	0.328095	1.52757	0.260615	1.7378	0.299226	1.59956	0.895365	1.25892	0.717794	1.30617	0.801678	1.24738	0.870964	1.18032	0.704693	1.28233	0.758578	1.22462	0.879022	1.19124	0.724436	1.2942
515	21.17	21.56	37.48	13.46	10.13	sp|Q14152|EIF3A_HUMAN	Eukaryotic translation initiation factor 3 subunit A OS=Homo sapiens GN=EIF3A PE=1 SV=1	HUMAN	12	1.11686	1.30617	0.981748	1.2942	0.765597	1.34276	1.00925	1.2942	0.928966	1.33045	0.731139	1.28233	0.642688	1.47231	0.608135	1.39316	0.501187	1.41906	0.60256	1.39316	0.591562	1.33045	0.444631	1.38038	0.580764	1.45881	0.559758	1.43219	0.465586	1.39316	0.60256	1.43219	0.636796	1.33045	0.469894	1.38038	0.816582	1.38038	0.794328	1.33045
521	21.08	21.08	67.54	66.04	66.04	sp|P30042|ES1_HUMAN	ES1 protein homolog, mitochondrial OS=Homo sapiens GN=C21orf33 PE=1 SV=3	HUMAN	16	0.625173	1.33045	0.972747	1.20226	0.737904	1.24738	1	1.22462	1.59956	1.36773	1.18032	1.25892	0.394457	1.65959	0.328095	1.88799	0.263027	1.99526	0.685488	1.30617	0.554626	1.52757	0.483059	1.45881	0.642688	1.31826	0.524808	1.52757	0.448745	1.48594	0.401791	1.7378	0.334195	1.99526	0.265461	2.12814	0.515229	1.52757	0.448745	1.67494
522	21.04	21.04	45.08	34.32	34.32	sp|P62495|ERF1_HUMAN	Eukaryotic peptide chain release factor subunit 1 OS=Homo sapiens GN=ETF1 PE=1 SV=3	HUMAN	12	0.496592	1.49969	0.672977	1.30617	0.570164	1.41906	0.625173	1.39316	0.83946	1.30617	0.731139	1.31826	0.524808	1.41906	0.448745	1.55597	0.457088	1.55597	0.654636	1.35519	0.559758	1.44544	0.570164	1.45881	1.00925	1.2942	0.870964	1.2942	0.862979	1.33045	0.751623	1.33045	0.654636	1.40605	0.654636	1.44544	0.855067	1.33045	0.758578	1.34276
532	20.65	35.89	48.87	47.74	47.74	sp|Q92526|TCPW_HUMAN	T-complex protein 1 subunit zeta-2 OS=Homo sapiens GN=CCT6B PE=1 SV=5	HUMAN	24	0.405508	1.52757	0.387258	1.58489	0.313329	1.77011	0.448745	1.41906	0.432514	1.45881	0.334195	1.70608	0.376704	1.65959	0.405508	1.57036	0.440555	1.52757	0.428549	1.49969	0.448745	1.47231	0.501187	1.38038	0.963829	1.23595	1.02802	1.27057	1.13763	1.27057	0.903649	1.27057	1.02802	1.22462	1.09648	1.24738	1.22462	1.25892	1.39316	1.33045
535	20.61	30.43	48.77	46.31	46.09	sp|P31150|GDIA_HUMAN	Rab GDP dissociation inhibitor alpha OS=Homo sapiens GN=GDI1 PE=1 SV=2	HUMAN	20	0.169044	2.0893	0.288403	1.75388	0.203236	1.99526	0.231207	1.78649	0.366438	1.64437	0.277971	1.7378	0.363078	1.51356	0.244343	1.8197	0.185353	1.97697	0.465586	1.44544	0.293765	1.77011	0.237684	1.8197	2.208	1.51356	1.24738	1.25892	1.04713	1.36773	1.25892	1.31826	0.772681	1.27057	0.625173	1.31826	1.85353	1.52757	1.10662	1.31826
538	20.5	22.54	56.36	41.82	37.05	sp|P62191|PRS4_HUMAN	26S protease regulatory subunit 4 OS=Homo sapiens GN=PSMC1 PE=1 SV=1	HUMAN	22	0.432514	1.57036	0.416869	1.6293	0.255859	1.97697	0.60256	1.33045	0.57544	1.39316	0.340408	1.7378	0.474242	1.5417	0.487529	1.47231	0.409261	1.69044	0.648634	1.33045	0.672977	1.27057	0.597035	1.35519	1.0666	1.20226	1.14815	1.21339	0.946237	1.21339	1.1695	1.23595	1.15878	1.23595	1.00925	1.21339	1.85353	1.39316	1.90546	1.44544
554	20.07	20.07	54.84	40.32	38.94	sp|O60664|PLIN3_HUMAN	Perilipin-3 OS=Homo sapiens GN=PLIN3 PE=1 SV=3	HUMAN	14	0.255859	2.18776	0.679204	1.36773	0.380189	1.70608	0.220801	2.48886	0.636796	1.39316	0.331131	1.92309	0.465586	1.61436	0.49204	1.49969	0.346737	1.95885	0.401791	1.85353	0.448745	1.59956	0.337287	1.99526	1.95885	1.59956	1.99526	1.67494	1.2942	1.31826	0.648634	1.48594	0.691831	1.36773	0.49204	1.70608	1.30617	1.38038	1.36773	1.40605
561	20.02	20.02	69.27	61.01	61.01	sp|P00492|HPRT_HUMAN	Hypoxanthine-guanine phosphoribosyltransferase OS=Homo sapiens GN=HPRT1 PE=1 SV=2	HUMAN	15	0.222843	1.85353	0.280543	1.61436	0.285759	1.61436	0.237684	1.87068	0.310456	1.59956	0.313329	1.59956	0.334195	1.52757	0.239883	1.72187	0.246604	1.77011	0.380189	1.48594	0.265461	1.67494	0.275423	1.72187	1.5417	1.44544	1.09648	1.33045	1.1272	1.38038	1.27057	1.34276	0.831764	1.34276	0.92045	1.33045	1.23595	1.34276	0.887156	1.33045
571	20	20	58.94	54.37	54.37	sp|P28074|PSB5_HUMAN	Proteasome subunit beta type-5 OS=Homo sapiens GN=PSMB5 PE=1 SV=3	HUMAN	17	0.554626	1.55597	0.322107	1.75388	0.452898	1.55597	0.469894	1.7378	0.283139	1.90546	0.383707	1.7378	0.416869	1.67494	0.505825	1.5417	0.487529	1.57036	0.366438	1.8197	0.461318	1.61436	0.420727	1.72187	0.772681	1.38038	0.887156	1.38038	0.809096	1.41906	1.33045	1.39316	1.51356	1.40605	1.45881	1.39316	1	1.40605	1.21339	1.40605
577	19.77	19.77	30	21.54	19.54	sp|Q9UNN5|FAF1_HUMAN	FAS-associated factor 1 OS=Homo sapiens GN=FAF1 PE=1 SV=2	HUMAN	12	0.440555	1.59956	0.666807	1.34276	0.409261	1.59956	0.559758	1.49969	0.83946	1.33045	0.505825	1.52757	0.510505	1.33045	0.390841	1.69044	0.398107	1.6293	0.625173	1.43219	0.47863	1.65959	0.496592	1.57036	1.1272	1.36773	0.92045	1.35519	0.855067	1.40605	0.737904	1.33045	0.559758	1.58489	0.57544	1.49969	1.25892	1.41906	1	1.40605
578	19.71	19.71	43.62	32.45	32.45	sp|Q9HB07|MYG1_HUMAN	UPF0160 protein MYG1, mitochondrial OS=Homo sapiens GN=C12orf10 PE=1 SV=2	HUMAN	14	0.428549	1.44544	0.452898	1.30617	0.413047	1.40605	0.444631	1.44544	0.469894	1.31826	0.42462	1.43219	0.331131	1.64437	0.440555	1.43219	0.452898	1.39316	0.349945	1.61436	0.461318	1.41906	0.474242	1.38038	0.751623	1.33045	1.04713	1.24738	1.01859	1.23595	0.711214	1.39316	0.990832	1.2942	0.972747	1.23595	0.794328	1.31826	1.11686	1.25892
581	19.63	19.63	58.04	51.37	45.88	sp|P25788|PSA3_HUMAN	Proteasome subunit alpha type-3 OS=Homo sapiens GN=PSMA3 PE=1 SV=2	HUMAN	21	0.597035	1.43219	0.679204	1.23595	0.570164	1.40605	0.666807	1.35519	0.765597	1.23595	0.642688	1.34276	0.608135	1.28233	0.57544	1.38038	0.586138	1.33045	0.672977	1.2942	0.636796	1.34276	0.648634	1.31826	1.01859	1.27057	0.946237	1.25892	0.990832	1.38038	0.862979	1.24738	0.824138	1.28233	0.83946	1.25892	1.01859	1.27057	0.954993	1.25892
583	19.6	19.6	48.61	41.2	38.43	sp|P23284|PPIB_HUMAN	Peptidyl-prolyl cis-trans isomerase B OS=Homo sapiens GN=PPIB PE=1 SV=2	HUMAN	14	0.275423	1.92309	0.363078	1.55597	0.244343	1.97697	0.319154	1.88799	0.432514	1.49969	0.267917	2.07014	0.452898	1.41906	0.366438	1.49969	0.291072	1.69044	0.519996	1.40605	0.420727	1.49969	0.331131	1.69044	1.67494	1.51356	1.38038	1.45881	1.03753	1.27057	1.22462	1.22462	0.972747	1.20226	0.751623	1.24738	1.8197	1.48594	1.55597	1.47231
587	19.49	19.53	31.84	21.19	16.61	sp|P55884-2|EIF3B_HUMAN	Isoform 2 of Eukaryotic translation initiation factor 3 subunit B OS=Homo sapiens GN=EIF3B	HUMAN	11	0.717794	1.36773	0.711214	1.34276	0.685488	1.35519	0.519996	1.38038	0.515229	1.39316	0.49204	1.43219	0.737904	1.31826	0.474242	1.70608	0.60256	1.45881	0.529663	1.39316	0.343558	1.80302	0.428549	1.5417	1.02802	1.31826	0.654636	1.49969	0.862979	1.58489	1.03753	1.31826	0.648634	1.52757	0.847227	1.34276	1.09648	1.34276	0.691831	1.45881
588	19.46	19.62	54.87	40.26	36.36	sp|O95861|BPNT1_HUMAN	3'(2'),5'-bisphosphate nucleotidase 1 OS=Homo sapiens GN=BPNT1 PE=1 SV=1	HUMAN	14	0.30479	1.80302	0.432514	1.49969	0.337287	1.67494	0.285759	1.87068	0.409261	1.52757	0.325087	1.69044	0.416869	1.55597	0.420727	1.48594	0.474242	1.38038	0.383707	1.6293	0.398107	1.51356	0.448745	1.40605	1.31826	1.27057	1.36773	1.33045	1.55597	1.43219	0.946237	1.23595	0.937562	1.24738	1.1272	1.24738	1.18032	1.23595	1.22462	1.25892
590	19.43	19.43	79.14	69.52	69.52	sp|P30086|PEBP1_HUMAN	Phosphatidylethanolamine-binding protein 1 OS=Homo sapiens GN=PEBP1 PE=1 SV=3	HUMAN	18	0.255859	1.59956	0.296483	1.47231	0.283139	1.70608	0.222843	1.72187	0.258226	1.59956	0.260615	1.75388	0.283139	1.70608	0.346737	1.41906	0.293765	1.65959	0.248886	1.8197	0.30479	1.49969	0.299226	1.57036	1.21339	1.28233	1.65959	1.47231	1.41906	1.27057	0.903649	1.34276	1.1695	1.21339	1.09648	1.2942	1.02802	1.21339	1.25892	1.36773
605	18.81	19.6	41.76	34.12	34.12	sp|P25685|DNJB1_HUMAN	DnaJ homolog subfamily B member 1 OS=Homo sapiens GN=DNAJB1 PE=1 SV=4	HUMAN	14	0.239883	1.94089	0.57544	1.31826	0.457088	1.49969	0.246604	1.88799	0.57544	1.31826	0.452898	1.51356	0.483059	1.47231	0.253513	2.01372	0.444631	1.57036	0.483059	1.47231	0.258226	1.97697	0.448745	1.5417	1.99526	1.41906	1.07647	1.40605	1.83654	1.33045	0.816582	1.27057	0.416869	1.7378	0.758578	1.34276	1.04713	1.22462	0.539511	1.47231
609	18.66	18.66	44.78	31.3	31.3	sp|Q9UJW0|DCTN4_HUMAN	Dynactin subunit 4 OS=Homo sapiens GN=DCTN4 PE=1 SV=1	HUMAN	11	0.328095	1.8197	0.432514	1.58489	0.534564	1.39316	0.405508	1.64437	0.534564	1.45881	0.648634	1.36773	0.474242	1.52757	0.487529	1.48594	0.401791	1.6293	0.586138	1.40605	0.591562	1.40605	0.501187	1.48594	1.48594	1.51356	1.55597	1.55597	1.21339	1.40605	1.0666	1.33045	1.11686	1.35519	0.903649	1.31826	0.912011	1.35519	0.928966	1.34276
616	18.5	18.5	49.58	35.44	32.91	sp|P48637|GSHB_HUMAN	Glutathione synthetase OS=Homo sapiens GN=GSS PE=1 SV=1	HUMAN	10	0.328095	1.7378	0.394457	1.65959	0.363078	1.8197	0.255859	1.90546	0.310456	1.77011	0.296483	1.90546	0.331131	1.88799	0.440555	1.69044	0.49204	1.59956	0.267917	1.94089	0.366438	1.78649	0.405508	1.64437	1.08643	2.67917	1.44544	1.64437	1.69044	1.52757	0.83946	1.61436	1.08643	1.51356	1.28233	1.45881	0.92045	1.43219	1.25892	1.48594
618	18.49	18.49	39.76	34.42	28.19	sp|P37837|TALDO_HUMAN	Transaldolase OS=Homo sapiens GN=TALDO1 PE=1 SV=2	HUMAN	11	0.383707	1.61436	0.570164	1.34276	0.57544	1.27057	0.405508	1.58489	0.60256	1.31826	0.608135	1.27057	0.436516	1.55597	0.432514	1.40605	0.452898	1.47231	0.469894	1.52757	0.457088	1.39316	0.47863	1.48594	1.20226	1.35519	1.11686	1.33045	1.20226	1.34276	0.765597	1.35519	0.744732	1.30617	0.787046	1.33045	0.772681	1.35519	0.744732	1.27057
622	18.45	18.45	28.54	23.95	23.75	sp|P37198|NUP62_HUMAN	Nuclear pore glycoprotein p62 OS=Homo sapiens GN=NUP62 PE=1 SV=3	HUMAN	14	0.597035	1.33045	0.316228	1.99526	0.524808	1.44544	0.613762	1.34276	0.30479	2.14783	0.510505	1.52757	0.301995	1.8197	0.496592	1.45881	0.369828	1.75388	0.301995	1.88799	0.529663	1.41906	0.353183	1.88799	0.452898	1.72187	0.855067	1.31826	0.57544	1.6293	0.83946	1.47231	1.7378	1.7378	1.1272	1.41906	0.613762	1.34276	1.01859	1.31826
629	18.3	18.3	44.21	42.49	41.63	tr|B5MDF5|B5MDF5_HUMAN	GTP-binding nuclear protein Ran OS=Homo sapiens GN=RAN PE=2 SV=1	HUMAN	12	0.288403	1.75388	0.359749	1.58489	0.207014	2.12814	0.409261	1.5417	0.515229	1.41906	0.291072	1.87068	0.319154	1.80302	0.349945	1.6293	0.465586	1.43219	0.496592	1.48594	0.501187	1.44544	0.654636	1.30617	1.24738	1.31826	1.20226	1.28233	1.6293	1.41906	0.928966	1.28233	0.937562	1.28233	1.27057	1.35519	1.65959	1.41906	1.77011	1.52757
631	18.25	20.12	44.44	30.03	30.03	tr|B4E022|B4E022_HUMAN	Transketolase OS=Homo sapiens GN=TKT PE=2 SV=1	HUMAN	10	0.283139	2.01372	0.570164	1.52757	0.519996	1.59956	0.242103	2.10863	0.487529	1.5417	0.448745	1.64437	0.544503	1.67494	0.461318	1.67494	0.448745	1.65959	0.474242	1.69044	0.390841	1.75388	0.387258	1.61436	2.01372	1.61436	1.58489	1.49969	1.75388	1.85353	0.954993	1.5417	0.801678	1.47231	0.758578	1.48594	1.03753	1.49969	0.928966	1.59956
640	18.12	18.28	35.16	28.42	26.32	sp|Q01518|CAP1_HUMAN	Adenylyl cyclase-associated protein 1 OS=Homo sapiens GN=CAP1 PE=1 SV=5	HUMAN	11	0.322107	1.69044	0.401791	1.45881	0.496592	1.41906	0.316228	1.80302	0.420727	1.47231	0.544503	1.36773	0.356451	1.67494	0.394457	1.40605	0.280543	1.83654	0.380189	1.65959	0.409261	1.41906	0.301995	1.80302	1.08643	1.25892	1.33045	1.43219	0.946237	1.24738	0.92045	1.28233	1.03753	1.27057	0.737904	1.34276	0.654636	1.45881	0.737904	1.24738
642	18.1	20.32	48.5	41.32	41.32	sp|P07195|LDHB_HUMAN	L-lactate dehydrogenase B chain OS=Homo sapiens GN=LDHB PE=1 SV=2	HUMAN	16	0.340408	1.69044	0.291072	1.69044	0.383707	1.45881	0.380189	1.61436	0.322107	1.70608	0.428549	1.43219	0.409261	1.5417	0.265461	1.80302	0.356451	1.55597	0.461318	1.5417	0.296483	1.7378	0.398107	1.49969	1.25892	1.41906	0.824138	1.39316	1.02802	1.33045	1.41906	1.39316	0.862979	1.35519	1.20226	1.35519	1.07647	1.35519	0.672977	1.44544
644	18.07	18.09	43.75	38.92	34.66	sp|P40925-3|MDHC_HUMAN	Isoform 3 of Malate dehydrogenase, cytoplasmic OS=Homo sapiens GN=MDH1	HUMAN	13	0.244343	1.65959	0.401791	1.45881	0.487529	1.36773	0.310456	1.49969	0.524808	1.33045	0.619441	1.2942	0.401791	1.39316	0.42462	1.38038	0.275423	1.45881	0.505825	1.2942	0.534564	1.30617	0.356451	1.31826	1.61436	1.39316	1.7378	1.39316	1.11686	1.35519	0.990832	1.28233	1.00925	1.27057	0.630957	1.25892	0.787046	1.27057	0.855067	1.24738
647	18.06	18.06	61.96	32.34	32.34	tr|Q5LJA9|Q5LJA9_HUMAN	Ubiquitin carboxyl-terminal hydrolase isozyme L5 (Fragment) OS=Homo sapiens GN=UCHL5 PE=2 SV=1	HUMAN	10	0.380189	1.57036	0.597035	1.43219	0.564937	1.45881	0.299226	1.77011	0.510505	1.51356	0.496592	1.51356	0.636796	1.45881	0.559758	1.44544	0.47863	1.40605	0.554626	1.52757	0.474242	1.55597	0.401791	1.49969	1.6293	1.35519	1.49969	1.30617	1.11686	1.39316	1.03753	1.2942	0.862979	1.47231	0.77983	1.31826	1.11686	1.2942	0.92045	1.39316
648	18.04	18.2	55.6	44.77	44.77	sp|Q99436|PSB7_HUMAN	Proteasome subunit beta type-7 OS=Homo sapiens GN=PSMB7 PE=1 SV=1	HUMAN	12	0.149969	1.99526	0.539511	1.43219	0.440555	1.45881	0.145881	2.42103	0.529663	1.61436	0.444631	1.59956	0.30479	1.5417	0.401791	1.6293	0.613762	1.36773	0.277971	1.8197	0.448745	1.72187	0.586138	1.5417	2.01372	1.64437	3.22107	1.64437	3.80189	1.75388	0.519996	1.35519	0.751623	1.39316	1.03753	1.30617	0.672977	1.31826	0.895365	1.44544
652	18.02	18.02	82.32	64.64	64.64	sp|P84077|ARF1_HUMAN	ADP-ribosylation factor 1 OS=Homo sapiens GN=ARF1 PE=1 SV=2	HUMAN	19	0.648634	1.35519	0.636796	1.27057	0.515229	1.39316	0.744732	1.33045	0.717794	1.31826	0.597035	1.34276	0.591562	1.33045	0.539511	1.40605	0.436516	1.58489	0.679204	1.31826	0.630957	1.2942	0.496592	1.5417	0.903649	1.2942	0.801678	1.27057	0.642688	1.44544	0.946237	1.23595	0.831764	1.28233	0.666807	1.43219	1.14815	1.27057	1.01859	1.27057
650	18.02	18.02	40.53	31.31	31.31	sp|P07339|CATD_HUMAN	Cathepsin D OS=Homo sapiens GN=CTSD PE=1 SV=1	HUMAN	9	0.280543	1.77011	0.42462	1.55597	0.291072	1.78649	0.313329	1.70608	0.539511	1.40605	0.334195	1.69044	0.461318	1.52757	0.340408	1.80302	0.510505	1.47231	0.559758	1.43219	0.42462	1.61436	0.685488	1.36773	1.85353	1.55597	1.19124	1.57036	2.12814	1.69044	1.09648	1.39316	0.77983	1.45881	1.30617	1.44544	1.61436	1.44544	1.1695	1.5417
654	18.01	18.01	42.06	38.32	36.14	sp|A6NDG6|PGP_HUMAN	Phosphoglycolate phosphatase OS=Homo sapiens GN=PGP PE=1 SV=1	HUMAN	13	0.49204	1.51356	0.510505	1.35519	0.636796	1.28233	0.564937	1.40605	0.57544	1.33045	0.731139	1.22462	0.457088	1.52757	0.564937	1.34276	0.559758	1.35519	0.519996	1.47231	0.648634	1.25892	0.636796	1.30617	0.92045	1.28233	1.10662	1.24738	1.09648	1.23595	0.912011	1.27057	1.11686	1.22462	1.09648	1.20226	0.717794	1.35519	0.870964	1.21339
670	17.85	17.85	67.2	62.96	62.96	sp|Q99497|PARK7_HUMAN	Protein DJ-1 OS=Homo sapiens GN=PARK7 PE=1 SV=2	HUMAN	14	0.17378	1.85353	0.246604	1.64437	0.260615	1.59956	0.20893	1.83654	0.301995	1.61436	0.322107	1.55597	0.248886	1.69044	0.331131	1.43219	0.369828	1.41906	0.30479	1.64437	0.409261	1.38038	0.469894	1.35519	1.55597	1.33045	1.99526	1.47231	2.24905	1.51356	1.00925	1.23595	1.38038	1.33045	1.51356	1.34276	0.972747	1.45881	1.30617	1.2942
675	17.7	17.71	47.53	42.9	42.9	sp|P51665|PSMD7_HUMAN	26S proteasome non-ATPase regulatory subunit 7 OS=Homo sapiens GN=PSMD7 PE=1 SV=2	HUMAN	14	0.448745	1.49969	0.539511	1.31826	0.57544	1.47231	0.440555	1.48594	0.534564	1.36773	0.57544	1.43219	0.49204	1.5417	0.440555	1.48594	0.717794	1.33045	0.501187	1.47231	0.432514	1.44544	0.731139	1.2942	1.13763	1.2942	0.937562	1.2942	1.5417	1.31826	0.946237	1.31826	0.801678	1.31826	1.38038	1.33045	0.847227	1.30617	0.772681	1.2942
685	17.4	17.4	39.1	29.89	27.64	tr|A8MU28|A8MU28_HUMAN	NEDD8-activating enzyme E1 regulatory subunit OS=Homo sapiens GN=NAE1 PE=2 SV=1	HUMAN	10	0.724436	1.44544	0.586138	1.43219	0.751623	1.39316	0.737904	1.40605	0.608135	1.25892	0.765597	1.33045	0.636796	1.40605	0.544503	1.55597	0.505825	1.61436	0.648634	1.38038	0.559758	1.51356	0.510505	1.6293	0.855067	1.41906	0.744732	1.44544	0.672977	1.52757	1.08643	1.34276	0.946237	1.43219	0.831764	1.49969	0.831764	1.35519	0.717794	1.48594
689	17.25	17.25	84.56	79.19	65.77	sp|P62158|CALM_HUMAN	Calmodulin OS=Homo sapiens GN=CALM1 PE=1 SV=2	HUMAN	22	0.57544	1.35519	0.772681	1.24738	0.816582	1.23595	0.586138	1.33045	0.77983	1.23595	0.816582	1.23595	0.322107	1.90546	0.272898	1.94089	0.356451	1.57036	0.325087	1.88799	0.275423	1.92309	0.334195	1.67494	0.570164	1.57036	0.47863	1.6293	0.586138	1.36773	0.405508	1.80302	0.343558	1.83654	0.436516	1.51356	0.387258	1.80302	0.331131	1.83654
695	17.2	17.24	32.68	25.79	25.79	sp|Q9Y285|SYFA_HUMAN	Phenylalanine--tRNA ligase alpha subunit OS=Homo sapiens GN=FARSA PE=1 SV=3	HUMAN	13	0.291072	2.1677	0.580764	1.6293	0.586138	1.58489	0.296483	2.22844	0.608135	1.64437	0.613762	1.5417	0.660694	1.49969	0.359749	2.05116	0.452898	1.77011	0.685488	1.45881	0.37325	2.07014	0.461318	1.8197	2.35505	2.03236	1.2942	1.67494	1.52757	1.65959	1.13763	1.5417	0.60256	1.70608	0.794328	1.55597	1.11686	1.52757	0.597035	1.78649
700	17.09	21.63	51.93	37.45	31.85	sp|O94788|AL1A2_HUMAN	Retinal dehydrogenase 2 OS=Homo sapiens GN=ALDH1A2 PE=1 SV=3	HUMAN	14	0.267917	1.87068	0.231207	2.03236	0.328095	1.80302	0.263027	1.78649	0.214783	2.01372	0.301995	1.80302	0.346737	1.78649	0.346737	1.77011	0.267917	1.92309	0.334195	1.72187	0.301995	1.85353	0.283139	1.69044	1.40605	1.47231	1.47231	1.49969	1.21339	1.59956	1.52757	1.49969	1.58489	1.52757	1.27057	1.55597	1.07647	1.45881	1.04713	1.44544
704	17	17	36.77	30.94	30.94	sp|P02743|SAMP_HUMAN	Serum amyloid P-component OS=Homo sapiens GN=APCS PE=1 SV=2	HUMAN	24	0.505825	1.39316	0.534564	1.34276	0.487529	1.33045	0.416869	1.52757	0.452898	1.44544	0.416869	1.41906	0.564937	1.2942	0.288403	1.85353	0.444631	1.39316	0.474242	1.40605	0.237684	2.07014	0.387258	1.47231	1.10662	1.19124	0.534564	1.48594	0.870964	1.20226	1.00925	1.2942	0.505825	1.5417	0.794328	1.18032	1.11686	1.15878	0.539511	1.59956
709	16.85	16.85	42.54	35.08	35.08	sp|Q9NZL4|HPBP1_HUMAN	Hsp70-binding protein 1 OS=Homo sapiens GN=HSPBP1 PE=1 SV=1	HUMAN	9	1.7378	1.59956	1.45881	1.48594	1.35519	1.41906	0.879022	1.40605	0.642688	1.40605	0.636796	1.43219	0.765597	1.49969	0.554626	1.48594	0.642688	1.41906	0.340408	1.92309	0.277971	1.87068	0.239883	1.99526	0.369828	2.07014	0.30761	1.97697	0.299226	1.97697	0.457088	1.94089	0.474242	1.72187	0.42462	1.55597	0.544503	1.65959	0.457088	1.57036
711	16.72	16.72	51.59	38.63	38.63	sp|P54727|RD23B_HUMAN	UV excision repair protein RAD23 homolog B OS=Homo sapiens GN=RAD23B PE=1 SV=1	HUMAN	17	0.165959	1.65959	0.220801	1.47231	0.205116	1.41906	0.190546	1.61436	0.263027	1.40605	0.251189	1.35519	0.291072	1.41906	0.291072	1.47231	0.253513	1.45881	0.356451	1.35519	0.349945	1.41906	0.30761	1.41906	1.92309	1.39316	1.90546	1.30617	1.57036	1.30617	1.34276	1.25892	1.38038	1.24738	1.15878	1.22462	1.40605	1.22462	1.48594	1.58489
716	16.66	16.67	51.35	31.88	30.23	sp|P34896|GLYC_HUMAN	Serine hydroxymethyltransferase, cytosolic OS=Homo sapiens GN=SHMT1 PE=1 SV=1	HUMAN	13	0.580764	1.39316	0.666807	1.43219	0.544503	1.51356	0.380189	1.58489	0.47863	1.49969	0.380189	1.59956	0.685488	1.48594	0.570164	1.70608	0.465586	1.64437	0.487529	1.5417	0.42462	1.75388	0.322107	1.8197	1.21339	1.41906	1.07647	1.55597	0.824138	1.43219	1.02802	1.34276	0.870964	1.48594	0.642688	1.51356	1.33045	1.35519	1.19124	1.48594
719	16.59	16.6	13.13	6.166	5.311	tr|J3KP29|J3KP29_HUMAN	Nuclear pore complex protein Nup98-Nup96 OS=Homo sapiens GN=NUP98 PE=2 SV=1	HUMAN	9	0.613762	1.51356	0.343558	2.14783	0.515229	1.80302	0.625173	1.36773	0.343558	2.14783	0.519996	1.78649	0.539511	1.75388	0.440555	1.90546	0.660694	1.64437	0.549541	1.59956	0.436516	1.92309	0.642688	1.69044	0.870964	1.55597	0.679204	1.7378	1.04713	1.58489	1.45881	1.6293	1.04713	2.37684	2.05116	1.90546	1.02802	1.5417	0.816582	1.57036
724	16.42	16.42	58.22	52	49.33	tr|K7EQ02|K7EQ02_HUMAN	DAZ-associated protein 1 (Fragment) OS=Homo sapiens GN=DAZAP1 PE=2 SV=1	HUMAN	17	0.224906	1.97697	0.387258	1.39316	0.30761	1.61436	0.363078	1.65959	0.564937	1.33045	0.457088	1.44544	0.353183	1.52757	0.293765	1.59956	0.293765	1.65959	0.524808	1.36773	0.432514	1.44544	0.42462	1.48594	1.6293	1.57036	1.25892	1.40605	1.27057	1.40605	0.92045	1.28233	0.744732	1.35519	0.711214	1.41906	1.20226	1.33045	0.928966	1.28233
725	16.41	16.43	60.77	51.15	46.54	sp|P00918|CAH2_HUMAN	Carbonic anhydrase 2 OS=Homo sapiens GN=CA2 PE=1 SV=2	HUMAN	13	0.253513	1.69044	0.285759	1.5417	0.331131	1.5417	0.237684	1.78649	0.275423	1.58489	0.313329	1.61436	0.409261	1.41906	0.299226	1.64437	0.343558	1.51356	0.390841	1.47231	0.288403	1.67494	0.331131	1.49969	1.6293	1.40605	1.02802	1.57036	1.36773	1.33045	1.47231	1.31826	1.05682	2.58226	1.14815	1.35519	1.27057	1.33045	0.855067	1.36773
728	16.34	16.34	31.93	19.96	19.96	sp|Q9H3G5|CPVL_HUMAN	Probable serine carboxypeptidase CPVL OS=Homo sapiens GN=CPVL PE=1 SV=2	HUMAN	11	0.524808	1.48594	0.519996	1.45881	0.608135	1.38038	0.539511	1.48594	0.534564	1.41906	0.625173	1.39316	0.401791	1.6293	0.625173	1.38038	0.428549	1.70608	0.428549	1.57036	0.642688	1.36773	0.440555	1.70608	0.809096	2.0893	1.22462	1.39316	0.870964	2.26987	0.816582	1.47231	1.21339	1.30617	0.862979	1.41906	0.698232	1.5417	1.03753	1.31826
735	16.17	16.22	70.53	56.52	51.21	sp|P51149|RAB7A_HUMAN	Ras-related protein Rab-7a OS=Homo sapiens GN=RAB7A PE=1 SV=1	HUMAN	9	0.642688	1.48594	0.758578	1.38038	0.648634	1.47231	0.691831	1.39316	0.801678	1.33045	0.672977	1.43219	0.691831	1.39316	0.654636	1.41906	0.285759	2.35505	0.704693	1.38038	0.691831	1.35519	0.291072	2.31206	1.05682	1.2942	1.00925	1.2942	0.436516	1.75388	0.895365	1.28233	0.831764	1.2942	0.380189	1.85353	1.10662	1.34276	1.02802	1.2942
737	16.15	16.2	51.14	40.57	31.14	sp|O00204-2|ST2B1_HUMAN	Isoform 2 of Sulfotransferase family cytosolic 2B member 1 OS=Homo sapiens GN=SULT2B1	HUMAN	12	0.862979	1.41906	0.413047	1.78649	0.586138	1.45881	0.862979	1.40605	0.452898	1.59956	0.608135	1.41906	0.487529	1.59956	0.554626	1.51356	0.619441	1.43219	0.501187	1.5417	0.529663	1.5417	0.60256	1.43219	0.570164	1.47231	0.613762	1.47231	0.619441	1.41906	1.18032	1.47231	1.35519	1.5417	1.47231	1.65959	0.862979	1.39316	0.862979	1.41906
755	16	16.15	58.74	48.25	46.5	sp|P52907|CAZA1_HUMAN	F-actin-capping protein subunit alpha-1 OS=Homo sapiens GN=CAPZA1 PE=1 SV=3	HUMAN	11	0.559758	1.52757	0.666807	1.34276	0.60256	1.45881	0.737904	1.35519	0.887156	1.30617	0.794328	1.31826	0.420727	1.75388	0.474242	1.58489	0.356451	1.90546	0.544503	1.5417	0.619441	1.40605	0.49204	1.57036	0.737904	1.35519	0.816582	1.33045	0.619441	1.47231	0.636796	1.48594	0.698232	1.39316	0.539511	1.59956	0.698232	1.38038	0.787046	1.2942
775	15.71	15.71	59.94	47.95	47.95	tr|J3KPV7|J3KPV7_HUMAN	3-mercaptopyruvate sulfurtransferase OS=Homo sapiens GN=MPST PE=2 SV=1	HUMAN	12	0.331131	1.5417	0.436516	1.48594	0.564937	1.40605	0.356451	1.5417	0.483059	1.45881	0.625173	1.38038	0.42462	1.35519	0.539511	1.34276	0.474242	1.41906	0.483059	1.33045	0.608135	1.31826	0.539511	1.35519	1.31826	1.36773	1.8197	1.48594	1.45881	1.31826	0.990832	1.40605	1.27057	1.40605	1.09648	1.31826	0.744732	1.36773	0.990832	1.45881
783	15.48	15.48	48.94	41.49	41.49	sp|P10768|ESTD_HUMAN	S-formylglutathione hydrolase OS=Homo sapiens GN=ESD PE=1 SV=2	HUMAN	14	0.751623	1.49969	0.416869	1.69044	0.42462	1.59956	0.519996	1.57036	0.283139	1.94089	0.280543	1.85353	0.60256	1.51356	0.390841	1.85353	0.758578	1.51356	0.416869	1.6293	0.291072	1.97697	0.519996	1.38038	0.717794	1.70608	0.501187	1.80302	0.990832	1.55597	1.40605	1.6293	0.981748	1.51356	1.83654	1.75388	1.47231	1.57036	0.937562	1.6293
793	15.24	15.24	43.51	27.41	24.69	sp|P50579|MAP2_HUMAN	Methionine aminopeptidase 2 OS=Homo sapiens GN=METAP2 PE=1 SV=1	HUMAN	8	0.501187	1.61436	0.363078	2.03236	0.60256	1.58489	0.356451	1.72187	0.270396	2.1677	0.465586	1.61436	0.539511	1.48594	0.619441	1.61436	0.401791	1.85353	0.401791	1.52757	0.483059	1.64437	0.337287	1.77011	1.09648	1.58489	1.19124	1.55597	0.77983	1.61436	1.47231	2.03236	1.90546	1.88799	1.28233	1.80302	0.765597	2.55859	1.01859	1.58489
794	15.22	21.44	68.27	55.35	52.4	sp|Q13162|PRDX4_HUMAN	Peroxiredoxin-4 OS=Homo sapiens GN=PRDX4 PE=1 SV=1	HUMAN	23	0.895365	1.30617	0.666807	1.36773	0.420727	1.6293	0.704693	1.31826	0.529663	1.45881	0.340408	1.70608	0.334195	1.78649	0.49204	1.6293	0.539511	1.43219	0.267917	1.92309	0.394457	1.7378	0.420727	1.57036	0.37325	1.70608	0.549541	1.55597	0.57544	1.43219	0.524808	1.48594	0.751623	1.41906	0.758578	1.35519	0.794328	1.34276	1.18032	1.39316
799	15.07	17.15	59.18	44.94	38.92	sp|P15121|ALDR_HUMAN	Aldose reductase OS=Homo sapiens GN=AKR1B1 PE=1 SV=3	HUMAN	12	0.625173	1.51356	0.731139	1.41906	0.60256	1.41906	0.539511	1.5417	0.654636	1.41906	0.534564	1.49969	0.510505	1.70608	0.248886	2.48886	0.648634	1.44544	0.452898	1.75388	0.229087	2.46604	0.57544	1.51356	0.765597	1.6293	0.409261	1.92309	0.972747	1.45881	0.672977	1.6293	0.319154	2.35505	0.870964	1.44544	0.816582	1.55597	0.401791	2.10863
801	15.02	15.02	48.66	35.61	32.34	sp|P48729|KC1A_HUMAN	Casein kinase I isoform alpha OS=Homo sapiens GN=CSNK1A1 PE=1 SV=2	HUMAN	9	0.416869	1.80302	0.452898	1.80302	0.444631	1.61436	0.42462	1.75388	0.444631	1.83654	0.457088	1.57036	0.717794	1.23595	0.30761	2.10863	0.359749	1.88799	0.731139	1.39316	0.331131	1.95885	0.366438	1.88799	1.7378	1.65959	0.711214	1.48594	0.870964	1.44544	1.57036	1.65959	0.580764	1.61436	0.787046	1.44544	1.61436	1.52757	0.711214	1.57036
810	14.83	14.83	40.05	35.93	34.1	sp|Q8N6Q3|CD177_HUMAN	CD177 antigen OS=Homo sapiens GN=CD177 PE=1 SV=2	HUMAN	16	0.283139	1.99526	0.636796	1.52757	0.272898	2.14783	0.244343	2.07014	0.564937	1.51356	0.263027	2.0893	0.717794	1.58489	0.666807	1.59956	0.465586	1.59956	0.630957	1.61436	0.597035	1.6293	0.380189	1.65959	2.65461	1.99526	2.51189	1.99526	1.77011	1.95885	1.11686	1.59956	1.03753	1.75388	0.685488	1.57036	2.77971	2.12814	2.37684	1.92309
811	14.82	16.15	27.06	23.8	23.8	sp|O00505|IMA4_HUMAN	Importin subunit alpha-4 OS=Homo sapiens GN=KPNA3 PE=1 SV=2	HUMAN	9	0.214783	2.88403	0.539511	1.57036	0.296483	2.07014	0.222843	2.48886	0.510505	1.5417	0.260615	2.10863	0.586138	1.7378	0.369828	1.87068	0.60256	1.48594	0.544503	1.67494	0.337287	1.85353	0.564937	1.52757	2.44343	1.95885	1.6293	1.90546	2.72898	2.44343	1.05682	1.8197	0.772681	1.72187	1.13763	1.58489	2.01372	1.67494	1.39316	1.72187
813	14.79	14.79	81.82	72.73	72.73	sp|P00441|SODC_HUMAN	Superoxide dismutase [Cu-Zn] OS=Homo sapiens GN=SOD1 PE=1 SV=2	HUMAN	25	0.15417	1.70608	0.201372	1.45881	0.118032	1.67494	0.121339	1.75388	0.164437	1.49969	0.104713	1.61436	0.12942	1.80302	0.253513	1.35519	0.197697	1.5417	0.110662	1.75388	0.197697	1.38038	0.152757	1.59956	0.937562	1.2942	1.78649	1.6293	1.33045	1.31826	0.586138	1.45881	1.24738	1.27057	0.946237	1.27057	1.11686	1.5417	2.31206	1.44544
822	14.64	14.64	61.08	55.67	52.71	sp|Q9BVM2|DPCD_HUMAN	Protein DPCD OS=Homo sapiens GN=DPCD PE=1 SV=2	HUMAN	13	0.313329	1.80302	0.487529	1.45881	0.390841	1.7378	0.369828	1.75388	0.625173	1.34276	0.501187	1.55597	0.387258	1.69044	0.260615	1.92309	0.524808	1.36773	0.505825	1.48594	0.325087	1.78649	0.660694	1.2942	1.22462	1.27057	0.765597	1.28233	1.70608	1.49969	0.794328	1.28233	0.505825	1.48594	1.0666	1.23595	1.03753	1.45881	0.608135	1.33045
827	14.56	14.56	33.69	29.18	25.73	sp|Q9GZT8|GTPC1_HUMAN	Putative GTP cyclohydrolase 1 type 2 NIF3L1 OS=Homo sapiens GN=NIF3L1 PE=1 SV=2	HUMAN	8	0.167494	3.0761	0.194089	2.91072	0.363078	1.97697	0.316228	1.94089	0.398107	1.80302	0.824138	1.51356	0.0990832	5.19996	0.260615	2.39883	0.346737	1.88799	0.229087	2.70396	0.515229	1.65959	0.698232	1.35519	0.903649	1.44544	1.64437	1.64437	2.03236	1.64437	0.343558	2.65461	1.43219	1.47231	1.72187	1.77011	0.222843	3.25087	0.691831	1.44544
829	14.49	14.49	50.96	44.44	40.23	sp|P25789|PSA4_HUMAN	Proteasome subunit alpha type-4 OS=Homo sapiens GN=PSMA4 PE=1 SV=1	HUMAN	18	0.387258	1.57036	0.432514	1.48594	0.337287	1.59956	0.413047	1.57036	0.465586	1.47231	0.356451	1.61436	0.496592	1.35519	0.398107	1.47231	0.21677	1.83654	0.529663	1.38038	0.428549	1.44544	0.224906	1.87068	1.2942	1.34276	1.0666	1.30617	0.559758	1.40605	1.10662	1.28233	0.887156	1.27057	0.483059	1.36773	1.48594	1.35519	1.23595	1.31826
837	14.35	14.36	35.85	28.93	27.04	sp|Q92820|GGH_HUMAN	Gamma-glutamyl hydrolase OS=Homo sapiens GN=GGH PE=1 SV=2	HUMAN	15	0.296483	1.8197	0.487529	1.41906	0.356451	1.58489	0.340408	1.78649	0.597035	1.35519	0.457088	1.45881	0.544503	1.30617	0.224906	1.99526	0.275423	1.69044	0.648634	1.33045	0.280543	1.80302	0.337287	1.55597	1.94089	1.64437	0.824138	1.28233	0.972747	1.5417	1.11686	1.28233	0.444631	1.65959	0.580764	1.34276	1.55597	1.40605	0.691831	1.38038
839	14.24	14.24	32.58	28.9	26.63	sp|P22626|ROA2_HUMAN	Heterogeneous nuclear ribonucleoproteins A2/B1 OS=Homo sapiens GN=HNRNPA2B1 PE=1 SV=2	HUMAN	9	0.534564	1.39316	0.416869	1.48594	0.37325	1.58489	0.539511	1.39316	0.42462	1.49969	0.366438	1.6293	0.343558	1.69044	0.405508	1.49969	0.139316	2.72898	0.334195	1.75388	0.413047	1.49969	0.144544	2.67917	0.625173	1.44544	0.744732	1.33045	0.242103	2.35505	0.801678	1.34276	0.990832	1.30617	0.285759	2.31206	0.912011	1.30617	1.11686	1.30617
843	14.19	14.19	48.79	46.37	43.6	sp|P46926|GNPI1_HUMAN	Glucosamine-6-phosphate isomerase 1 OS=Homo sapiens GN=GNPDA1 PE=1 SV=1	HUMAN	8	0.801678	1.34276	0.205116	1.88799	0.510505	1.38038	0.559758	1.40605	0.152757	1.97697	0.349945	1.51356	0.376704	1.49969	0.57544	1.40605	0.190546	1.85353	0.263027	1.67494	0.398107	1.57036	0.152757	1.88799	0.436516	1.57036	0.672977	1.45881	0.248886	1.75388	1.7378	1.57036	3.10456	1.75388	0.946237	1.47231	0.724436	1.43219	1.01859	1.45881
845	14.16	14.67	27.71	17.65	10.95	sp|Q9NU02|ANKE1_HUMAN	Ankyrin repeat and EF-hand domain-containing protein 1 OS=Homo sapiens GN=ANKEF1 PE=2 SV=2	HUMAN	8	0.737904	1.58489	0.862979	1.51356	1.34276	1.55597	0.731139	1.5417	0.831764	1.52757	1.2942	1.52757	0.666807	1.61436	0.711214	1.5417	0.625173	1.7378	0.636796	1.6293	0.691831	1.52757	0.619441	1.75388	0.895365	1.55597	0.946237	1.55597	0.816582	1.64437	0.765597	1.58489	0.816582	1.55597	0.731139	1.69044	0.49204	1.77011	0.534564	1.5417
858	14.02	14.02	49.52	28.43	28.43	tr|B7Z3I9|B7Z3I9_HUMAN	Delta-aminolevulinic acid dehydratase OS=Homo sapiens GN=ALAD PE=2 SV=1	HUMAN	7	1.1272	1.47231	0.870964	1.45881	0.972747	1.44544	1	1.47231	0.744732	1.44544	0.83946	1.43219	0.251189	2.77971	0.501187	1.67494	0.283139	2.37684	0.210863	3.04789	0.440555	1.7378	0.246604	2.55859	0.218776	2.80543	0.448745	1.69044	0.265461	2.22844	0.246604	3.13329	0.586138	1.6293	0.316228	2.42103	0.246604	2.85759	0.510505	1.72187
871	14	14	57.2	41.67	41.67	sp|P28070|PSB4_HUMAN	Proteasome subunit beta type-4 OS=Homo sapiens GN=PSMB4 PE=1 SV=4	HUMAN	21	0.310456	1.38038	0.349945	1.34276	0.165959	1.67494	0.244343	1.40605	0.291072	1.35519	0.139316	1.67494	0.263027	1.48594	0.343558	1.38038	0.133045	1.55597	0.207014	1.51356	0.272898	1.40605	0.107647	1.59956	0.801678	1.39316	1.10662	1.2942	0.349945	1.52757	0.630957	1.43219	0.954993	1.28233	0.359749	1.43219	1.6293	1.40605	1.94089	1.41906
877	14	14	50	50	50	tr|J3KQ18|J3KQ18_HUMAN	D-dopachrome decarboxylase OS=Homo sapiens GN=DDT PE=2 SV=1	HUMAN	10	0.145881	1.88799	0.299226	1.45881	0.246604	1.45881	0.194089	2.12814	0.505825	1.40605	0.436516	1.34276	0.343558	1.39316	0.331131	1.45881	0.148594	1.70608	0.580764	1.38038	0.570164	1.36773	0.233346	1.6293	2.77971	1.7378	2.65461	1.70608	1.04713	1.43219	1.11686	1.31826	1.1272	1.33045	0.409261	1.51356	1.52757	1.38038	1.52757	1.34276
894	13.62	13.65	46.12	29.13	29.13	sp|O60884|DNJA2_HUMAN	DnaJ homolog subfamily A member 2 OS=Homo sapiens GN=DNAJA2 PE=1 SV=1	HUMAN	9	0.654636	1.69044	0.717794	1.40605	0.220801	2.72898	0.685488	1.58489	0.724436	1.5417	0.222843	2.63027	0.698232	1.48594	0.717794	1.40605	0.440555	1.80302	0.704693	1.5417	0.731139	1.48594	0.444631	1.87068	1.0666	1.55597	1.08643	1.58489	0.660694	1.65959	0.963829	1.48594	0.990832	1.38038	0.608135	1.75388	3.19154	2.51189	3.25087	2.48886
901	13.55	13.56	55.74	39.53	37.16	sp|Q13642-5|FHL1_HUMAN	Isoform 5 of Four and a half LIM domains protein 1 OS=Homo sapiens GN=FHL1	HUMAN	14	0.275423	1.65959	0.529663	1.31826	0.30479	1.45881	0.376704	1.57036	0.724436	1.25892	0.405508	1.38038	0.405508	1.52757	0.409261	1.43219	0.233346	1.70608	0.619441	1.33045	0.57544	1.31826	0.313329	1.55597	1.43219	1.22462	1.5417	1.33045	0.809096	1.21339	0.758578	1.28233	0.758578	1.23595	0.409261	1.43219	1.27057	1.21339	1.33045	1.31826
909	13.44	13.44	43.16	28.16	26.05	tr|Q5VWC4|Q5VWC4_HUMAN	26S proteasome non-ATPase regulatory subunit 4 OS=Homo sapiens GN=PSMD4 PE=2 SV=1	HUMAN	11	0.346737	1.87068	0.519996	1.5417	0.625173	1.36773	0.413047	1.83654	0.654636	1.45881	0.794328	1.38038	0.212814	2.208	0.285759	1.95885	0.474242	1.58489	0.263027	2.0893	0.331131	1.95885	0.591562	1.48594	0.711214	1.44544	0.887156	1.43219	1.33045	1.44544	0.420727	1.67494	0.549541	1.55597	0.870964	1.41906	0.322107	2.01372	0.457088	1.72187
914	13.31	13.36	29.06	19.83	18.8	sp|Q08380|LG3BP_HUMAN	Galectin-3-binding protein OS=Homo sapiens GN=LGALS3BP PE=1 SV=1	HUMAN	8	0.564937	1.67494	0.704693	1.40605	0.83946	1.38038	0.49204	1.7378	0.625173	1.45881	0.737904	1.40605	0.679204	1.44544	0.539511	1.6293	0.679204	1.48594	0.60256	1.45881	0.474242	1.69044	0.608135	1.52757	1.19124	1.43219	0.870964	1.40605	1.11686	1.38038	0.937562	1.34276	0.765597	1.44544	0.954993	1.39316	0.801678	1.41906	0.666807	1.48594
915	13.3	13.32	39.39	17.58	16.16	sp|Q8NEH6|MNS1_HUMAN	Meiosis-specific nuclear structural protein 1 OS=Homo sapiens GN=MNS1 PE=2 SV=2	HUMAN	9	0.895365	1.59956	1.13763	1.47231	0.452898	2.03236	0.666807	1.65959	0.83946	1.48594	0.359749	1.97697	0.409261	2.0893	0.654636	1.75388	0.586138	1.61436	0.319154	2.10863	0.452898	1.92309	0.452898	1.69044	0.549541	1.72187	0.704693	1.7378	0.679204	1.55597	0.366438	2.22844	0.580764	1.8197	0.519996	1.72187	1.0666	1.55597	1.20226	1.7378
918	13.27	13.27	59.34	41.49	36.1	sp|P20618|PSB1_HUMAN	Proteasome subunit beta type-1 OS=Homo sapiens GN=PSMB1 PE=1 SV=2	HUMAN	20	0.21677	2.26987	0.47863	1.41906	0.524808	1.41906	0.18197	2.37684	0.390841	1.49969	0.448745	1.45881	0.331131	1.65959	0.559758	1.38038	0.235505	2.24905	0.310456	1.59956	0.47863	1.41906	0.194089	2.39883	1.58489	1.5417	2.80543	2.07014	1.05682	1.85353	0.691831	1.43219	1.21339	1.31826	0.436516	2.0893	0.636796	1.36773	1.09648	1.31826
920	13.18	13.18	42.44	39.02	38.54	sp|P49720|PSB3_HUMAN	Proteasome subunit beta type-3 OS=Homo sapiens GN=PSMB3 PE=1 SV=2	HUMAN	14	0.529663	1.55597	0.465586	1.43219	0.328095	1.87068	0.534564	1.48594	0.465586	1.47231	0.334195	1.85353	0.363078	1.7378	0.496592	1.51356	0.501187	1.47231	0.366438	1.7378	0.501187	1.52757	0.501187	1.47231	0.737904	1.30617	0.903649	1.31826	0.912011	1.33045	0.847227	1.57036	1.09648	1.2942	1.07647	1.28233	1.14815	1.34276	1.51356	1.44544
921	13.18	13.18	46.03	38.08	38.08	sp|P28072|PSB6_HUMAN	Proteasome subunit beta type-6 OS=Homo sapiens GN=PSMB6 PE=1 SV=4	HUMAN	10	0.469894	1.40605	0.398107	1.5417	0.49204	1.40605	0.496592	1.39316	0.420727	1.52757	0.515229	1.39316	0.519996	1.33045	0.483059	1.38038	0.428549	1.58489	0.529663	1.36773	0.534564	1.30617	0.452898	1.57036	1.08643	1.21339	1.07647	1.22462	0.946237	1.25892	1.2942	1.31826	1.23595	1.30617	1.07647	1.22462	1.04713	1.22462	1.01859	1.22462
924	13.12	13.39	29.31	18.44	17.49	tr|J3KNL3|J3KNL3_HUMAN	Chitinase domain-containing protein 1 OS=Homo sapiens GN=CHID1 PE=2 SV=1	HUMAN	8	0.92045	1.35519	0.60256	1.41906	0.452898	1.8197	0.887156	1.44544	0.580764	1.44544	0.436516	1.83654	0.49204	1.39316	0.698232	1.34276	0.483059	1.67494	0.465586	1.51356	0.672977	1.39316	0.469894	1.67494	0.519996	1.40605	0.744732	1.40605	0.515229	1.64437	0.77983	1.34276	1.14815	1.38038	0.77983	1.45881	1.10662	1.59956	1.57036	1.72187
939	12.89	12.89	48.95	38.11	35.31	tr|H7BY58|H7BY58_HUMAN	Protein-L-isoaspartate O-methyltransferase OS=Homo sapiens GN=PCMT1 PE=2 SV=1	HUMAN	15	0.549541	1.41906	0.559758	1.34276	0.515229	1.45881	0.654636	1.35519	0.654636	1.33045	0.597035	1.40605	0.444631	1.67494	0.390841	1.77011	0.444631	1.55597	0.529663	1.5417	0.474242	1.58489	0.529663	1.43219	0.809096	1.36773	0.751623	1.35519	0.794328	1.2942	0.787046	1.40605	0.704693	1.44544	0.772681	1.34276	0.879022	1.30617	0.765597	1.36773
959	12.53	12.58	35.47	27.93	26.26	sp|Q9UBS4|DJB11_HUMAN	DnaJ homolog subfamily B member 11 OS=Homo sapiens GN=DNAJB11 PE=1 SV=1	HUMAN	9	0.487529	1.51356	0.331131	1.64437	0.554626	1.43219	0.539511	1.38038	0.349945	1.51356	0.591562	1.36773	0.679204	1.2942	0.394457	1.58489	0.515229	1.52757	0.717794	1.30617	0.413047	1.49969	0.549541	1.44544	1.39316	1.39316	0.787046	1.38038	1.00925	1.41906	2.03236	1.47231	1.21339	1.30617	1.51356	1.43219	1.22462	1.33045	0.685488	1.34276
962	12.48	18.67	72	56.4	48.4	sp|Q8TAA3-5|PSA7L_HUMAN	Isoform 3 of Proteasome subunit alpha type-7-like OS=Homo sapiens GN=PSMA8	HUMAN	18	0.685488	1.31826	0.737904	1.31826	0.619441	1.36773	0.870964	1.31826	0.928966	1.33045	0.801678	1.31826	0.515229	1.39316	0.544503	1.34276	0.366438	1.44544	0.630957	1.30617	0.724436	1.34276	0.519996	1.34276	0.704693	1.35519	0.744732	1.30617	0.529663	1.35519	0.685488	1.41906	0.704693	1.31826	0.49204	1.34276	0.758578	1.35519	0.847227	1.44544
973	12.32	12.32	43.03	34.66	34.66	sp|P20160|CAP7_HUMAN	Azurocidin OS=Homo sapiens GN=AZU1 PE=1 SV=3	HUMAN	11	1.01859	1.34276	0.831764	1.31826	0.794328	1.34276	0.83946	1.35519	0.691831	1.24738	0.654636	1.41906	0.630957	1.51356	0.570164	1.41906	0.291072	2.22844	0.524808	1.5417	0.469894	1.49969	0.248886	2.22844	0.608135	1.51356	0.549541	1.41906	0.288403	2.14783	0.744732	1.47231	0.666807	1.41906	0.328095	2.208	0.816582	1.40605	0.698232	1.39316
976	12.27	12.27	57.14	50.18	45.79	sp|Q9NTM9|CUTC_HUMAN	Copper homeostasis protein cutC homolog OS=Homo sapiens GN=CUTC PE=1 SV=1	HUMAN	11	0.325087	1.78649	0.49204	1.40605	0.496592	1.38038	0.37325	1.70608	0.57544	1.36773	0.591562	1.25892	0.642688	1.2942	0.405508	1.52757	0.613762	1.35519	0.751623	1.2942	0.474242	1.51356	0.717794	1.34276	1.99526	1.64437	1.25892	1.41906	1.95885	1.67494	1.30617	1.36773	0.809096	1.35519	1.27057	1.35519	1.28233	1.28233	0.787046	1.39316
1001	12.05	12.05	46.01	23.64	23.64	sp|Q9HC38|GLOD4_HUMAN	Glyoxalase domain-containing protein 4 OS=Homo sapiens GN=GLOD4 PE=1 SV=1	HUMAN	7	0.440555	1.6293	0.331131	1.77011	0.534564	1.48594	0.483059	1.58489	0.359749	1.7378	0.580764	1.45881	0.363078	1.58489	0.613762	1.41906	0.299226	1.87068	0.405508	1.5417	0.666807	1.38038	0.343558	1.8197	0.895365	1.58489	1.41906	1.52757	0.737904	1.44544	1.13763	1.51356	1.97697	1.6293	1	1.51356	0.654636	1.40605	1.15878	1.40605
1005	12.03	13.36	40.42	36.25	36.25	sp|P30711|GSTT1_HUMAN	Glutathione S-transferase theta-1 OS=Homo sapiens GN=GSTT1 PE=1 SV=4	HUMAN	10	0.937562	1.45881	0.597035	1.6293	0.765597	1.45881	0.580764	1.43219	0.363078	1.85353	0.461318	1.70608	0.704693	1.47231	0.586138	1.80302	0.47863	1.99526	0.428549	1.6293	0.353183	2.01372	0.293765	2.14783	0.744732	1.51356	0.570164	1.8197	0.501187	1.90546	1.1695	1.5417	0.990832	1.65959	0.794328	1.70608	0.887156	1.45881	0.737904	1.64437
1011	12.02	14.54	47.89	39.44	39.44	sp|P61018|RAB4B_HUMAN	Ras-related protein Rab-4B OS=Homo sapiens GN=RAB4B PE=1 SV=1	HUMAN	8	0.299226	3.40408	1.1272	2.44343	0.801678	2.65461	0.272898	3.16228	0.862979	1.43219	0.613762	1.28233	0.505825	2.85759	0.416869	2.83139	0.296483	3.37287	0.401791	2.39883	0.343558	1.55597	0.235505	3.37287	1.36773	3.40408	1.27057	3.94457	0.824138	3.16228	0.448745	2.83139	0.383707	2.01372	0.267917	3.40408	0.636796	2.33346	0.544503	1.44544
1031	12	12	48.72	43.16	43.16	sp|Q8WUN7|UBTD2_HUMAN	Ubiquitin domain-containing protein 2 OS=Homo sapiens GN=UBTD2 PE=1 SV=2	HUMAN	6	0.765597	1.58489	0.648634	1.55597	0.534564	1.58489	0.847227	1.61436	0.731139	1.59956	0.539511	1.6293	0.529663	1.59956	0.698232	1.52757	0.529663	1.67494	0.570164	1.72187	0.737904	1.58489	0.597035	1.69044	0.685488	1.59956	0.895365	1.64437	0.654636	1.59956	0.794328	1.57036	1.0666	1.43219	0.794328	1.52757	0.972747	1.58489	1.41906	1.59956
1019	12	12.01	49.42	27.78	27.78	sp|A6NEK1|ARRD5_HUMAN	Arrestin domain-containing protein 5 OS=Homo sapiens GN=ARRDC5 PE=2 SV=2	HUMAN	6	0.794328	1.55597	0.636796	1.58489	0.751623	1.57036	0.660694	1.61436	0.559758	1.70608	0.672977	1.6293	0.765597	1.52757	0.487529	1.70608	0.564937	1.64437	0.666807	1.52757	0.416869	1.85353	0.501187	1.77011	1	1.65959	0.613762	1.67494	0.711214	1.65959	1.21339	1.51356	0.809096	1.58489	0.895365	1.57036	0.990832	1.59956	0.630957	1.57036
1034	11.97	11.97	26.88	23.12	20.16	tr|B3KSH1|B3KSH1_HUMAN	Eukaryotic translation initiation factor 3 subunit F OS=Homo sapiens GN=EIF3F PE=2 SV=1	HUMAN	7	0.549541	1.59956	0.510505	1.61436	0.564937	1.38038	0.654636	1.51356	0.636796	1.45881	0.672977	1.39316	0.42462	1.61436	0.642688	1.33045	0.636796	1.33045	0.505825	1.55597	0.765597	1.39316	0.765597	1.38038	0.787046	1.47231	1.14815	1.44544	1.15878	1.47231	0.787046	1.43219	1.21339	1.45881	1.22462	1.44544	0.737904	1.44544	1.14815	1.38038
1070	11.47	11.47	50.66	43.61	43.61	sp|Q96S96|PEBP4_HUMAN	Phosphatidylethanolamine-binding protein 4 OS=Homo sapiens GN=PEBP4 PE=1 SV=3	HUMAN	7	0.291072	1.90546	0.515229	1.44544	0.353183	1.80302	0.272898	1.95885	0.487529	1.43219	0.337287	1.8197	0.212814	1.94089	0.505825	1.44544	0.363078	1.69044	0.199526	1.94089	0.469894	1.47231	0.346737	1.70608	0.758578	1.45881	1.77011	1.61436	1.35519	1.47231	0.380189	1.70608	0.972747	1.43219	0.717794	1.40605	0.591562	1.39316	1.44544	1.5417
1082	11.3	11.3	26.29	22.15	22.15	sp|P49840|GSK3A_HUMAN	Glycogen synthase kinase-3 alpha OS=Homo sapiens GN=GSK3A PE=1 SV=2	HUMAN	8	0.157036	2.88403	0.597035	1.57036	0.642688	1.5417	0.123595	3.13329	0.49204	1.6293	0.524808	1.58489	0.49204	1.65959	0.608135	1.58489	0.597035	1.64437	0.405508	1.70608	0.501187	1.59956	0.49204	1.69044	3.46737	2.55859	4.69894	3.01995	4.16869	2.58226	0.809096	1.49969	1.04713	1.49969	0.963829	1.49969	0.737904	1.44544	0.937562	1.6293
1091	11.2	11.2	47.26	42.79	42.79	sp|P49721|PSB2_HUMAN	Proteasome subunit beta type-2 OS=Homo sapiens GN=PSMB2 PE=1 SV=1	HUMAN	8	0.465586	2.208	0.21677	3.83707	0.444631	2.46604	0.642688	1.94089	0.30479	3.53183	0.60256	2.77971	0.285759	2.75423	0.077983	6.30957	0.301995	2.29087	0.383707	3.01995	0.0831764	6.13762	0.398107	2.83139	0.60256	2.72898	0.127057	5.54626	0.619441	2.53513	1.39316	2.83139	0.363078	3.40408	1.47231	3.0761	0.648634	1.99526	0.164437	5.39511
1092	11.18	11.19	46.67	40.61	40.61	tr|K4DI85|K4DI85_HUMAN	Acrosomal protein SP-10 OS=Homo sapiens GN=ACRV1 PE=2 SV=1	HUMAN	41	0.057544	6.30957	0.263027	2.10863	0.235505	2.208	0.077983	6.25173	0.432514	1.7378	0.440555	1.61436	0.366438	1.69044	0.432514	1.47231	0.366438	1.77011	0.613762	1.39316	0.744732	1.27057	0.666807	1.35519	8.55067	5.34564	11.9124	7.31139	6.54636	3.90841	1.40605	1.43219	1.70608	1.61436	1.33045	1.33045	1.5417	1.45881	1.97697	1.7378
1142	10.52	10.52	49.39	44.9	41.63	sp|P56537|IF6_HUMAN	Eukaryotic translation initiation factor 6 OS=Homo sapiens GN=EIF6 PE=1 SV=1	HUMAN	10	0.731139	1.57036	0.831764	1.51356	0.405508	1.72187	0.457088	1.75388	0.515229	1.6293	0.343558	1.67494	0.265461	1.83654	0.474242	1.67494	0.642688	1.5417	0.195884	1.97697	0.394457	1.58489	0.394457	1.6293	0.301995	1.8197	0.862979	1.52757	0.928966	1.51356	0.383707	1.58489	0.724436	1.52757	0.824138	1.51356	0.432514	1.72187	1.00925	1.48594
1144	10.5	10.5	42.56	31.55	23.51	tr|B4DT77|B4DT77_HUMAN	Annexin OS=Homo sapiens GN=ANXA7 PE=2 SV=1	HUMAN	6	0.870964	1.48594	0.267917	1.80302	0.178649	2.29087	0.672977	1.51356	0.187068	1.90546	0.151356	2.24905	0.608135	1.57036	0.49204	1.47231	0.57544	1.64437	0.474242	1.59956	0.405508	1.48594	0.448745	1.67494	0.704693	1.47231	0.586138	1.48594	0.648634	1.5417	2.39883	1.58489	1.95885	1.72187	2.31206	2.07014	3.90841	2.14783	2.99226	2.18776
1146	10.48	10.48	53.59	33.66	31.05	sp|Q14103-3|HNRPD_HUMAN	Isoform 3 of Heterogeneous nuclear ribonucleoprotein D0 OS=Homo sapiens GN=HNRNPD	HUMAN	6	0.597035	1.8197	0.679204	1.59956	0.539511	1.40605	0.691831	1.85353	0.794328	1.67494	0.630957	1.5417	0.432514	1.77011	0.390841	1.88799	0.432514	1.83654	0.501187	1.80302	0.448745	1.88799	0.496592	1.92309	0.717794	1.8197	0.648634	1.85353	0.704693	1.80302	0.630957	1.6293	0.570164	1.95885	0.630957	1.72187	0.787046	1.61436	0.698232	1.94089
1173	10.18	10.21	56.28	44.16	34.2	sp|Q15102|PA1B3_HUMAN	Platelet-activating factor acetylhydrolase IB subunit gamma OS=Homo sapiens GN=PAFAH1B3 PE=1 SV=1	HUMAN	8	0.77983	1.39316	0.57544	1.41906	0.772681	1.45881	0.496592	1.51356	0.340408	1.7378	0.487529	1.64437	0.544503	1.52757	0.625173	1.39316	0.698232	1.44544	0.296483	2.03236	0.369828	1.65959	0.416869	1.72187	0.672977	1.47231	0.855067	1.51356	0.972747	1.49969	0.972747	1.43219	1.07647	1.35519	1.0666	1.47231	0.724436	1.36773	0.758578	1.43219
1174	10.18	10.18	33.94	20.28	18.07	tr|B4DNW0|B4DNW0_HUMAN	Aminoacylase-1 OS=Homo sapiens GN=ACY1 PE=2 SV=1	HUMAN	6	0.672977	1.90546	0.465586	1.75388	0.679204	1.99526	0.549541	1.85353	0.366438	2.1677	0.559758	1.88799	0.737904	1.43219	0.296483	2.80543	0.685488	2.0893	0.591562	1.69044	0.231207	2.99226	0.549541	2.18776	1.05682	1.64437	0.416869	2.63027	0.963829	2.03236	1.58489	1.77011	0.717794	3.34195	1.47231	2.07014	1.05682	1.83654	0.387258	2.63027
1175	10.17	12.23	31.68	15.77	15.61	tr|B7Z904|B7Z904_HUMAN	Thioredoxin reductase 1 OS=Homo sapiens GN=TXNRD1 PE=2 SV=1	HUMAN	6	0.972747	1.48594	0.322107	1.99526	0.787046	1.49969	0.731139	1.49969	0.246604	2.12814	0.591562	1.51356	0.405508	1.57036	0.409261	1.95885	0.244343	1.67494	0.299226	1.67494	0.337287	1.92309	0.190546	1.80302	0.436516	1.57036	0.428549	1.92309	0.242103	1.70608	1.33045	1.75388	1.28233	1.59956	0.704693	1.61436	0.505825	1.52757	0.564937	1.65959
1192	10.06	10.06	60	46.27	43.53	sp|P08311|CATG_HUMAN	Cathepsin G OS=Homo sapiens GN=CTSG PE=1 SV=2	HUMAN	15	0.619441	1.45881	0.972747	1.28233	0.83946	1.28233	0.597035	1.45881	0.928966	1.25892	0.801678	1.28233	0.660694	1.40605	0.744732	1.38038	0.549541	1.52757	0.630957	1.41906	0.717794	1.39316	0.529663	1.5417	1.10662	1.38038	1.23595	1.36773	0.928966	1.38038	0.666807	1.39316	0.751623	1.36773	0.554626	1.52757	0.801678	1.31826	0.870964	1.33045
1199	10.04	10.04	27.23	20.72	20.72	sp|P52597|HNRPF_HUMAN	Heterogeneous nuclear ribonucleoprotein F OS=Homo sapiens GN=HNRNPF PE=1 SV=3	HUMAN	7	0.765597	1.47231	0.544503	1.47231	0.591562	1.70608	0.831764	1.59956	0.60256	1.43219	0.654636	1.61436	0.534564	1.64437	0.510505	1.49969	0.432514	2.01372	0.580764	1.77011	0.544503	1.64437	0.47863	1.95885	0.660694	1.72187	0.619441	1.67494	0.549541	1.90546	0.946237	1.6293	0.903649	1.65959	0.824138	1.83654	0.855067	1.6293	0.809096	1.61436
1206	10.02	10.02	24.47	12.05	12.05	tr|F8W9R0|F8W9R0_HUMAN	Transducin-like enhancer protein 4 OS=Homo sapiens GN=TLE4 PE=2 SV=1	HUMAN	6	0.660694	1.94089	0.457088	1.65959	0.77983	1.47231	0.772681	1.88799	0.519996	1.72187	0.887156	1.7378	0.267917	2.96483	0.559758	1.72187	0.334195	2.42103	0.280543	3.04789	0.648634	1.59956	0.401791	2.24905	0.440555	2.22844	0.855067	1.83654	0.515229	1.94089	0.534564	2.35505	1.21339	1.64437	0.794328	1.85353	0.346737	2.80543	0.717794	1.64437
1212	10.01	10.01	33.16	18.73	18.73	sp|Q6PEW0|PRS54_HUMAN	Inactive serine protease 54 OS=Homo sapiens GN=PRSS54 PE=2 SV=3	HUMAN	10	0.349945	1.7378	0.409261	1.47231	0.398107	1.44544	0.457088	1.65959	0.544503	1.40605	0.529663	1.39316	0.49204	1.36773	0.349945	1.61436	0.452898	1.55597	0.648634	1.35519	0.465586	1.55597	0.60256	1.47231	1.35519	1.40605	0.912011	1.39316	1.2942	1.38038	1.1695	1.2942	0.83946	1.34276	1.10662	1.33045	1.23595	1.31826	0.887156	1.30617
1225	10	10	31.44	18.81	18.81	sp|Q86XR7-2|TCAM2_HUMAN	Isoform 2 of TIR domain-containing adapter molecule 2 OS=Homo sapiens GN=TICAM2	HUMAN	9	1.57036	1.49969	0.666807	1.48594	1.27057	1.41906	1.02802	1.41906	0.405508	1.77011	0.847227	1.40605	0.608135	1.5417	0.586138	1.69044	0.293765	2.03236	0.398107	1.78649	0.37325	1.97697	0.226986	2.05116	0.420727	1.65959	0.42462	1.77011	0.201372	2.14783	0.879022	1.43219	0.937562	1.49969	0.483059	1.57036	0.452898	1.7378	0.465586	1.80302
1224	10	10	44.67	21.01	21.01	sp|P09467|F16P1_HUMAN	Fructose-1,6-bisphosphatase 1 OS=Homo sapiens GN=FBP1 PE=1 SV=5	HUMAN	6	0.42462	1.8197	0.60256	1.61436	0.469894	1.80302	0.337287	1.94089	0.483059	1.67494	0.380189	1.85353	0.337287	2.05116	0.30761	2.37684	0.356451	2.12814	0.275423	2.12814	0.242103	2.51189	0.30479	2.1677	0.758578	1.59956	0.744732	1.72187	0.895365	1.6293	0.564937	1.67494	0.524808	1.87068	0.648634	1.65959	0.704693	1.58489	0.619441	1.80302
1218	10	10.06	32.69	28.08	26.54	sp|Q6UWP2|DHR11_HUMAN	Dehydrogenase/reductase SDR family member 11 OS=Homo sapiens GN=DHRS11 PE=1 SV=1	HUMAN	5	0.515229	1.70608	0.534564	1.85353	0.416869	1.90546	0.666807	1.85353	0.654636	1.75388	0.505825	1.80302	0.380189	2.05116	0.233346	2.67917	0.444631	1.97697	0.469894	1.83654	0.319154	2.0893	0.529663	1.8197	0.704693	1.7378	0.496592	1.94089	0.831764	1.7378	0.704693	1.55597	0.432514	2.12814	0.809096	1.70608	0.895365	1.67494	0.519996	1.97697
1223	10	10.01	40.8	31.84	31.84	sp|Q8WUK0|PTPM1_HUMAN	Phosphatidylglycerophosphatase and protein-tyrosine phosphatase 1 OS=Homo sapiens GN=PTPMT1 PE=1 SV=1	HUMAN	5	1.35519	1.58489	0.586138	1.95885	1.27057	1.55597	1.09648	1.52757	0.483059	1.57036	0.912011	1.51356	0.501187	1.59956	0.401791	2.01372	0.619441	1.6293	0.359749	1.7378	0.313329	1.72187	0.448745	1.57036	0.420727	1.69044	0.328095	1.8197	0.416869	1.65959	0.691831	1.8197	0.580764	1.83654	1.09648	2.05116	0.401791	1.72187	0.331131	1.90546
1266	9.59	9.59	34.7	15.14	15.14	sp|P43358|MAGA4_HUMAN	Melanoma-associated antigen 4 OS=Homo sapiens GN=MAGEA4 PE=1 SV=2	HUMAN	6	0.758578	1.75388	0.744732	1.44544	0.630957	1.47231	0.685488	1.69044	0.672977	1.38038	0.570164	1.45881	0.554626	1.49969	0.744732	1.36773	0.613762	1.59956	0.501187	1.59956	0.679204	1.22462	0.549541	1.67494	0.704693	1.78649	0.972747	1.72187	0.77983	1.80302	0.724436	1.7378	1	1.41906	0.809096	1.70608	0.862979	1.61436	1.18032	1.52757
1273	9.51	9.51	18.75	14.52	14.52	sp|P42785|PCP_HUMAN	Lysosomal Pro-X carboxypeptidase OS=Homo sapiens GN=PRCP PE=1 SV=1	HUMAN	6	0.570164	1.55597	0.636796	1.2942	0.428549	1.7378	0.648634	1.41906	0.698232	1.47231	0.47863	1.70608	0.554626	1.48594	0.316228	1.83654	0.275423	2.14783	0.608135	1.58489	0.349945	1.87068	0.277971	2.26987	0.928966	1.49969	0.519996	1.75388	0.436516	2.01372	0.847227	1.44544	0.487529	1.65959	0.409261	2.05116	1.31826	1.57036	0.731139	1.58489
1289	9.3	9.31	43.75	31.25	31.25	sp|Q8NCW5|NNRE_HUMAN	NAD(P)H-hydrate epimerase OS=Homo sapiens GN=APOA1BP PE=1 SV=2	HUMAN	7	0.346737	1.49969	0.235505	2.65461	0.233346	2.39883	0.349945	1.72187	0.246604	2.22844	0.229087	2.80543	0.233346	3.28095	0.214783	3.56451	0.501187	1.57036	0.233346	3.34195	0.214783	3.59749	0.505825	1.70608	0.625173	2.91072	0.580764	3.13329	1.43219	1.90546	1.03753	3.83707	0.824138	2.88403	2.208	2.80543	1.10662	2.99226	0.954993	3.0761
1311	9	9	54.86	41.71	41.71	sp|P62330|ARF6_HUMAN	ADP-ribosylation factor 6 OS=Homo sapiens GN=ARF6 PE=1 SV=2	HUMAN	7	0.554626	1.52757	0.83946	1.34276	0.654636	1.43219	0.679204	1.47231	1.02802	1.33045	0.794328	1.41906	0.586138	1.5417	0.519996	1.48594	0.452898	1.59956	0.731139	1.49969	0.630957	1.40605	0.549541	1.57036	1.04713	1.40605	0.981748	1.72187	0.816582	1.34276	0.698232	1.49969	0.60256	1.45881	0.539511	1.5417	0.862979	1.41906	0.787046	1.36773
1316	8.97	8.97	55.66	51.58	51.58	sp|Q9HCN8|SDF2L_HUMAN	Stromal cell-derived factor 2-like protein 1 OS=Homo sapiens GN=SDF2L1 PE=1 SV=2	HUMAN	6	0.440555	2.53513	0.416869	2.1677	0.224906	2.93765	0.328095	2.48886	0.322107	1.55597	0.164437	3.01995	0.322107	1.90546	0.42462	2.39883	0.432514	1.95885	0.231207	2.70396	0.322107	2.42103	0.316228	2.46604	0.744732	2.31206	1.03753	2.26987	0.981748	2.33346	0.685488	2.35505	0.972747	2.208	0.954993	2.22844	1.25892	2.29087	1.7378	2.35505
1319	8.95	8.95	19.17	12.84	12.84	sp|Q6P4A8|PLBL1_HUMAN	Phospholipase B-like 1 OS=Homo sapiens GN=PLBD1 PE=1 SV=2	HUMAN	5	0.772681	1.55597	0.816582	1.52757	0.642688	1.58489	0.534564	1.52757	0.591562	1.49969	0.487529	1.57036	0.483059	1.77011	0.356451	1.80302	0.501187	1.77011	0.366438	1.85353	0.267917	2.14783	0.383707	1.85353	0.666807	1.80302	0.469894	2.12814	0.654636	1.83654	0.597035	1.72187	0.432514	1.99526	0.60256	1.72187	0.711214	1.65959	0.519996	1.88799
1326	8.9	8.9	55.56	40.4	32.83	sp|P80188|NGAL_HUMAN	Neutrophil gelatinase-associated lipocalin OS=Homo sapiens GN=LCN2 PE=1 SV=2	HUMAN	5	0.529663	2.12814	0.654636	1.78649	0.380189	1.80302	0.544503	1.95885	0.672977	1.69044	0.369828	2.31206	0.242103	2.48886	0.263027	2.58226	0.180302	3.22107	0.251189	2.33346	0.270396	2.48886	0.18197	2.85759	0.428549	2.33346	0.465586	2.1677	0.319154	2.72898	0.380189	1.90546	0.394457	2.35505	0.260615	2.83139	0.619441	2.05116	0.660694	2.07014
1364	8.46	8.46	37.62	21.19	16.04	sp|Q9NRY5|F1142_HUMAN	Protein FAM114A2 OS=Homo sapiens GN=FAM114A2 PE=1 SV=4	HUMAN	7	0.15417	3.13329	0.704693	1.41906	0.496592	1.57036	0.18197	3.16228	0.870964	1.87068	0.580764	1.83654	0.608135	1.61436	0.554626	1.75388	0.549541	1.49969	0.724436	1.80302	0.679204	1.7378	0.660694	1.80302	3.66438	2.77971	3.37287	2.67917	3.28095	2.63027	0.831764	1.80302	0.77983	1.70608	0.765597	1.65959	1.20226	1.58489	1.15878	1.72187
1368	8.39	8.39	44.81	28.96	25.68	sp|P61081|UBC12_HUMAN	NEDD8-conjugating enzyme Ubc12 OS=Homo sapiens GN=UBE2M PE=1 SV=1	HUMAN	4	0.57544	1.48594	0.416869	1.72187	0.398107	1.78649	0.570164	1.55597	0.420727	1.67494	0.401791	1.75388	0.608135	1.39316	0.698232	1.34276	0.597035	1.58489	0.608135	1.43219	0.698232	1.2942	0.597035	1.58489	1.03753	1.44544	1.20226	1.38038	1.03753	1.51356	1.49969	1.59956	1.67494	1.59956	1.51356	1.59956	1.5417	1.55597	1.7378	1.61436
1369	8.36	8.37	34.64	16.78	13.26	sp|Q9UMQ6|CAN11_HUMAN	Calpain-11 OS=Homo sapiens GN=CAPN11 PE=1 SV=2	HUMAN	7	0.334195	2.18776	0.461318	1.75388	0.642688	1.78649	0.343558	1.90546	0.461318	1.8197	0.642688	1.80302	0.685488	1.34276	0.636796	1.87068	0.390841	2.0893	0.691831	1.48594	0.648634	1.7378	0.387258	2.14783	2.07014	2.0893	1.94089	1.70608	1.18032	1.8197	1.49969	1.8197	1.41906	1.78649	0.824138	1.87068	1.04713	1.7378	0.972747	1.80302
1379	8.29	8.29	52.35	37.06	37.06	sp|P59282|TPPP2_HUMAN	Tubulin polymerization-promoting protein family member 2 OS=Homo sapiens GN=TPPP2 PE=1 SV=2	HUMAN	5	0.383707	1.45881	0.47863	1.47231	0.436516	1.55597	0.413047	1.47231	0.515229	1.44544	0.469894	1.61436	0.559758	1.36773	0.483059	1.33045	0.233346	2.03236	0.60256	1.40605	0.524808	1.35519	0.253513	1.97697	1.48594	1.45881	1.2942	1.43219	0.580764	1.67494	1.15878	1.38038	1.02802	1.45881	0.457088	1.88799	1.22462	1.43219	1.11686	1.49969
1398	8.14	8.14	43.66	43.66	38.73	sp|P26885|FKBP2_HUMAN	Peptidyl-prolyl cis-trans isomerase FKBP2 OS=Homo sapiens GN=FKBP2 PE=1 SV=2	HUMAN	5	0.244343	2.35505	0.636796	1.36773	0.501187	1.58489	0.277971	2.26987	0.717794	1.34276	0.559758	1.5417	0.57544	1.49969	0.444631	1.65959	0.625173	1.48594	0.648634	1.45881	0.496592	1.64437	0.698232	1.44544	2.37684	2.07014	1.8197	1.8197	2.58226	2.0893	0.895365	1.40605	0.679204	1.55597	0.963829	1.40605	1.15878	1.44544	0.847227	1.49969
1409	8.09	8.09	25.48	12.85	9.85	sp|Q86YB8|ERO1B_HUMAN	ERO1-like protein beta OS=Homo sapiens GN=ERO1LB PE=1 SV=2	HUMAN	7	0.310456	1.67494	0.237684	2.07014	0.440555	1.65959	0.260615	1.69044	0.190546	2.10863	0.340408	1.7378	0.195884	2.07014	0.413047	1.6293	0.197697	2.07014	0.164437	2.01372	0.328095	1.65959	0.16293	1.99526	0.613762	1.61436	1.44544	1.65959	0.570164	1.65959	0.648634	1.90546	1.80302	1.77011	0.744732	1.57036	0.405508	1.7378	0.972747	1.59956
1410	8.09	8.09	19.17	10.49	7.233	sp|Q86VQ3|TXND2_HUMAN	Thioredoxin domain-containing protein 2 OS=Homo sapiens GN=TXNDC2 PE=1 SV=4	HUMAN	4	0.444631	1.75388	0.340408	1.92309	0.319154	1.78649	0.539511	1.75388	0.390841	1.95885	0.394457	1.69044	0.201372	2.53513	0.505825	1.69044	0.299226	1.95885	0.235505	2.58226	0.625173	1.58489	0.363078	1.90546	0.428549	2.22844	1.13763	1.67494	0.608135	1.95885	0.534564	2.208	1.58489	1.80302	0.772681	1.77011	0.57544	2.14783	1.64437	1.78649
1426	8.04	8.04	22.17	16.27	14.15	sp|Q5QJ74|TBCEL_HUMAN	Tubulin-specific chaperone cofactor E-like protein OS=Homo sapiens GN=TBCEL PE=2 SV=2	HUMAN	4	0.937562	2.14783	0.461318	1.8197	0.77983	2.03236	0.765597	1.83654	0.366438	2.14783	0.630957	2.03236	0.214783	3.76704	0.331131	2.05116	0.42462	2.63027	0.170608	3.83707	0.253513	2.88403	0.310456	2.80543	0.220801	3.46737	0.328095	2.85759	0.380189	2.70396	0.448745	2.88403	0.672977	2.1677	0.879022	2.77971	0.275423	3.40408	0.401791	2.39883
1436	8.01	11.71	52.76	36.22	36.22	sp|P18669|PGAM1_HUMAN	Phosphoglycerate mutase 1 OS=Homo sapiens GN=PGAM1 PE=1 SV=2	HUMAN	12	0.801678	1.52757	0.469894	1.6293	0.296483	1.92309	0.963829	1.38038	0.559758	1.57036	0.353183	1.90546	0.346737	1.90546	0.37325	1.61436	0.461318	1.52757	0.405508	1.92309	0.440555	1.59956	0.554626	1.39316	0.416869	1.90546	0.448745	1.6293	0.570164	1.39316	0.711214	1.61436	0.744732	1.51356	1	1.47231	1.19124	1.51356	1.25892	1.55597
1483	8	8	56.69	51.18	51.18	sp|P61970|NTF2_HUMAN	Nuclear transport factor 2 OS=Homo sapiens GN=NUTF2 PE=1 SV=1	HUMAN	6	0.253513	1.83654	0.337287	1.52757	0.291072	1.67494	0.310456	1.80302	0.413047	1.52757	0.366438	1.58489	0.487529	1.40605	0.420727	1.45881	0.440555	1.38038	0.608135	1.35519	0.524808	1.47231	0.539511	1.40605	1.97697	1.67494	1.72187	1.58489	1.77011	1.61436	1.47231	1.36773	1.23595	1.39316	1.33045	1.40605	1.59956	1.41906	1.49969	1.40605
1485	8	8	60.18	60.18	60.18	sp|P63172|DYLT1_HUMAN	Dynein light chain Tctex-type 1 OS=Homo sapiens GN=DYNLT1 PE=1 SV=1	HUMAN	5	0.325087	3.40408	0.591562	2.03236	0.591562	1.58489	0.474242	2.99226	0.895365	1.88799	0.879022	1.95885	0.353183	2.26987	0.501187	1.77011	0.452898	2.18776	0.515229	2.22844	0.724436	2.01372	0.698232	1.77011	0.972747	2.39883	1.72187	2.93765	1.40605	2.72898	0.564937	2.42103	0.801678	2.10863	0.765597	1.90546	0.613762	1.83654	0.83946	1.85353
1486	7.96	8.01	24.04	16.85	15.73	tr|M0QXF9|M0QXF9_HUMAN	Branched-chain-amino-acid aminotransferase (Fragment) OS=Homo sapiens GN=BCAT2 PE=2 SV=1	HUMAN	5	1.27057	1.99526	0.564937	2.03236	1.07647	1.97697	1.04713	1.94089	0.47863	2.10863	0.887156	1.70608	0.487529	2.24905	0.570164	2.07014	0.448745	2.26987	0.340408	2.72898	0.47863	2.14783	0.340408	2.60615	0.405508	2.31206	0.461318	2.03236	0.296483	2.91072	0.879022	2.80543	1	2.03236	0.711214	2.77971	0.416869	2.53513	0.539511	2.07014
1490	7.93	15.87	42.59	30.8	28.52	sp|P22090|RS4Y1_HUMAN	40S ribosomal protein S4, Y isoform 1 OS=Homo sapiens GN=RPS4Y1 PE=1 SV=2	HUMAN	8	0.636796	1.47231	0.672977	1.45881	0.698232	1.44544	0.440555	1.72187	0.461318	1.64437	0.487529	1.58489	0.731139	1.44544	0.717794	1.47231	0.642688	1.47231	0.524808	1.59956	0.510505	1.51356	0.465586	1.65959	1.11686	1.44544	1.1272	1.51356	1.02802	1.47231	1.08643	1.44544	1.03753	1.58489	0.963829	1.45881	1.07647	1.43219	1.03753	1.49969
1503	7.81	7.81	32.76	21.12	21.12	tr|A6NFX8|A6NFX8_HUMAN	ADP-sugar pyrophosphatase OS=Homo sapiens GN=NUDT5 PE=2 SV=1	HUMAN	5	0.524808	1.85353	0.510505	1.67494	0.210863	3.0761	0.505825	1.95885	0.47863	1.77011	0.201372	2.99226	0.580764	1.75388	0.398107	1.75388	0.356451	2.22844	0.544503	1.78649	0.376704	1.6293	0.343558	2.26987	1.0666	1.90546	0.724436	1.83654	0.685488	1.83654	1.15878	1.78649	0.77983	1.69044	0.685488	1.94089	2.91072	2.65461	1.94089	2.31206
1535	7.51	7.51	23.56	18.55	18.55	sp|P49441|INPP_HUMAN	Inositol polyphosphate 1-phosphatase OS=Homo sapiens GN=INPP1 PE=1 SV=1	HUMAN	6	0.246604	2.63027	0.275423	3.31131	0.175388	3.19154	0.280543	2.51189	0.316228	3.31131	0.190546	3.40408	0.544503	2.24905	0.233346	3.40408	0.608135	1.83654	0.625173	2.1677	0.244343	3.31131	0.679204	2.07014	2.31206	2.58226	1.05682	2.48886	2.42103	2.29087	1.97697	2.80543	0.946237	2.70396	2.1677	2.93765	2.99226	3.16228	1.11686	2.18776
1564	7.13	7.16	24.05	12.16	12.16	tr|G3V2F7|G3V2F7_HUMAN	HCG2044781 OS=Homo sapiens GN=TMEM189 PE=2 SV=1	HUMAN	6	0.328095	2.18776	0.178649	2.60615	0.469894	1.78649	0.448745	1.80302	0.239883	2.33346	0.625173	1.69044	0.376704	2.07014	0.448745	1.88799	0.369828	1.8197	0.47863	2.01372	0.60256	1.64437	0.474242	1.94089	1.1272	1.92309	1.45881	1.87068	1.14815	1.75388	2.05116	1.99526	2.44343	2.10863	2.03236	1.90546	0.809096	1.8197	0.937562	1.64437
1581	7.04	7.04	31.87	20.88	20.88	sp|Q9BTE1|DCTN5_HUMAN	Dynactin subunit 5 OS=Homo sapiens GN=DCTN5 PE=1 SV=1	HUMAN	5	0.416869	2.12814	0.529663	1.88799	0.751623	1.49969	0.398107	2.01372	0.515229	1.87068	0.731139	1.55597	0.519996	1.70608	0.380189	2.12814	0.586138	1.41906	0.496592	1.83654	0.37325	2.0893	0.549541	1.7378	1.15878	1.87068	0.895365	1.78649	1.27057	1.85353	0.937562	1.83654	0.731139	2.18776	1.05682	1.80302	0.685488	1.5417	0.510505	2.03236
1598	6.9	6.9	44.23	28.21	28.21	sp|Q5GAN3|RNS13_HUMAN	Probable inactive ribonuclease-like protein 13 OS=Homo sapiens GN=RNASE13 PE=2 SV=1	HUMAN	7	0.831764	1.43219	0.895365	1.40605	0.711214	1.33045	0.685488	1.34276	0.731139	1.36773	0.580764	1.39316	0.299226	1.92309	0.328095	2.07014	0.409261	1.78649	0.244343	2.05116	0.275423	2.10863	0.337287	1.90546	0.346737	1.95885	0.383707	1.92309	0.483059	1.80302	0.325087	1.92309	0.356451	2.01372	0.452898	1.80302	0.409261	1.83654	0.440555	1.92309
1634	6.55	12.31	38.06	21.75	21.75	sp|Q9BXS5|AP1M1_HUMAN	AP-1 complex subunit mu-1 OS=Homo sapiens GN=AP1M1 PE=1 SV=3	HUMAN	7	0.564937	1.40605	0.57544	2.37684	0.591562	1.61436	0.524808	2.22844	0.549541	2.37684	0.564937	2.07014	0.666807	2.29087	0.201372	3.25087	0.448745	2.24905	0.648634	2.24905	0.161436	3.7325	0.42462	2.44343	1.21339	2.22844	0.325087	3.13329	0.787046	1.90546	1.1272	2.44343	0.394457	2.53513	0.772681	2.208	1.1272	2.42103	0.299226	3.22107
1648	6.42	6.44	46.53	31.6	21.18	sp|P27105|STOM_HUMAN	Erythrocyte band 7 integral membrane protein OS=Homo sapiens GN=STOM PE=1 SV=3	HUMAN	3	0.937562	1.6293	0.972747	1.77011	0.510505	2.03236	0.887156	1.47231	0.912011	1.59956	0.483059	2.07014	0.515229	1.97697	0.630957	1.88799	0.366438	2.26987	0.501187	1.88799	0.60256	1.90546	0.363078	2.24905	0.549541	1.92309	0.666807	1.85353	0.398107	2.208	0.549541	1.69044	0.648634	1.90546	0.37325	2.31206	1.05682	1.8197	1.27057	2.01372
1675	6.23	6.24	47.1	35.91	26.25	sp|Q9H0R4|HDHD2_HUMAN	Haloacid dehalogenase-like hydrolase domain-containing protein 2 OS=Homo sapiens GN=HDHD2 PE=1 SV=1	HUMAN	4	0.672977	1.61436	0.691831	1.61436	0.679204	1.51356	0.586138	1.55597	0.591562	1.59956	0.57544	1.61436	0.313329	2.12814	0.580764	1.5417	0.539511	1.70608	0.285759	2.18776	0.496592	1.59956	0.457088	1.85353	0.474242	1.83654	0.824138	1.51356	0.765597	1.58489	0.461318	1.80302	0.794328	1.52757	0.717794	1.64437	0.444631	1.94089	0.824138	1.52757
1689	6.17	6.18	20.41	17.86	17.86	sp|P49903|SPS1_HUMAN	Selenide, water dikinase 1 OS=Homo sapiens GN=SEPHS1 PE=1 SV=2	HUMAN	5	0.353183	2.51189	0.625173	2.22844	0.474242	1.69044	0.285759	2.58226	0.515229	2.01372	0.369828	2.31206	0.691831	1.94089	0.613762	2.208	0.660694	1.94089	0.564937	1.87068	0.501187	2.05116	0.534564	1.95885	1.95885	2.42103	1.94089	2.53513	1.8197	2.37684	1.08643	1.99526	0.972747	2.14783	1.02802	1.80302	1.45881	1.48594	1.35519	2.22844
1691	6.16	6.18	28.24	25.88	25.88	tr|K7ELQ9|K7ELQ9_HUMAN	Transmembrane protein 205 (Fragment) OS=Homo sapiens GN=TMEM205 PE=2 SV=1	HUMAN	5	0.794328	1.44544	0.724436	1.28233	0.912011	1.27057	0.831764	1.45881	0.758578	1.35519	0.963829	1.31826	0.544503	1.41906	0.549541	1.43219	0.666807	1.35519	0.564937	1.48594	0.570164	1.52757	0.704693	1.30617	0.672977	1.44544	0.666807	1.48594	0.831764	1.44544	0.744732	1.40605	0.744732	1.47231	0.92045	1.36773	0.586138	1.44544	0.597035	1.41906
1724	6.04	6.05	32.18	11.42	7.612	tr|B7Z3P1|B7Z3P1_HUMAN	Tubulin-specific chaperone E OS=Homo sapiens GN=TBCE PE=2 SV=1	HUMAN	4	0.505825	1.87068	0.405508	1.99526	0.937562	1.67494	0.672977	1.80302	0.554626	1.87068	1.23595	1.69044	0.356451	2.07014	0.549541	1.75388	0.248886	2.60615	0.465586	1.99526	0.731139	1.64437	0.313329	2.63027	0.758578	1.87068	1.1695	1.80302	0.49204	2.0893	0.787046	1.78649	1.30617	1.78649	0.505825	2.18776	0.383707	1.92309	0.591562	1.61436
1728	6.04	6.04	24.28	20.81	20.81	sp|Q969H8|CS010_HUMAN	UPF0556 protein C19orf10 OS=Homo sapiens GN=C19orf10 PE=1 SV=1	HUMAN	4	0.461318	1.45881	0.30479	1.69044	0.353183	1.83654	0.580764	1.34276	0.390841	1.52757	0.436516	1.92309	0.319154	1.95885	0.416869	1.59956	0.231207	1.97697	0.398107	1.97697	0.534564	1.41906	0.288403	1.92309	0.666807	1.85353	0.903649	1.35519	0.483059	1.78649	1.01859	1.90546	1.44544	1.72187	0.765597	2.208	0.895365	1.77011	1.20226	1.75388
1729	6.03	10.04	36.59	32.25	32.25	sp|Q8TDQ7|GNPI2_HUMAN	Glucosamine-6-phosphate isomerase 2 OS=Homo sapiens GN=GNPDA2 PE=1 SV=1	HUMAN	6	0.448745	1.88799	0.149969	3.31131	0.420727	2.07014	0.487529	1.80302	0.157036	3.04789	0.474242	2.03236	0.47863	1.94089	0.60256	1.69044	0.496592	1.52757	0.519996	1.90546	0.648634	1.65959	0.539511	1.44544	1.0666	1.90546	1.36773	1.85353	1.08643	1.49969	3.01995	2.60615	4.13048	2.93765	3.31131	2.88403	1.05682	2.42103	1.34276	1.88799
1732	6.03	6.05	39.87	16.01	12.75	sp|P07910|HNRPC_HUMAN	Heterogeneous nuclear ribonucleoproteins C1/C2 OS=Homo sapiens GN=HNRNPC PE=1 SV=4	HUMAN	3	0.679204	1.58489	0.448745	1.8197	0.319154	2.1677	0.954993	1.40605	0.625173	1.70608	0.444631	2.03236	0.394457	1.95885	0.474242	1.80302	0.244343	2.46604	0.544503	1.83654	0.654636	1.75388	0.349945	2.22844	0.570164	1.80302	0.679204	1.7378	0.383707	2.0893	0.928966	1.70608	1.0666	1.57036	0.554626	1.75388	1.30617	1.67494	1.58489	1.77011
1739	6.03	6.03	32.82	22.01	15.44	sp|Q96GG9|DCNL1_HUMAN	DCN1-like protein 1 OS=Homo sapiens GN=DCUN1D1 PE=1 SV=1	HUMAN	3	0.515229	1.88799	0.870964	2.01372	0.801678	1.92309	0.436516	2.39883	0.765597	1.85353	0.698232	1.90546	0.731139	2.10863	0.570164	2.37684	0.457088	2.39883	0.642688	2.0893	0.483059	2.48886	0.401791	2.39883	1.47231	2.31206	1.11686	2.31206	0.887156	2.22844	0.83946	1.83654	0.660694	2.33346	0.544503	1.78649	0.912011	2.18776	0.691831	2.35505
1749	6.02	6.02	15.02	7.082	7.082	sp|P04066|FUCO_HUMAN	Tissue alpha-L-fucosidase OS=Homo sapiens GN=FUCA1 PE=1 SV=4	HUMAN	3	0.283139	2.18776	0.452898	1.49969	0.570164	1.52757	0.30761	2.01372	0.483059	1.47231	0.60256	1.52757	0.544503	1.35519	0.630957	1.33045	0.630957	1.28233	0.57544	1.45881	0.666807	1.40605	0.666807	1.40605	1.95885	1.97697	2.22844	2.01372	2.22844	2.01372	1.18032	1.14815	1.38038	1.38038	1.38038	1.30617	0.954993	1.49969	1.09648	1.40605
1766	6.01	6.01	31.94	18.75	18.75	sp|Q5JQC4|CT47A_HUMAN	Cancer/testis antigen 47A OS=Homo sapiens GN=CT47A1 PE=1 SV=1	HUMAN	3	0.474242	1.99526	0.544503	2.18776	0.809096	2.01372	0.405508	2.05116	0.496592	2.208	0.724436	2.05116	0.448745	1.92309	0.383707	2.44343	0.288403	2.70396	0.401791	2.10863	0.366438	2.39883	0.265461	2.72898	1	2.48886	0.879022	2.1677	0.711214	2.42103	0.765597	2.10863	0.724436	2.01372	0.544503	1.69044	0.544503	2.01372	0.501187	2.10863
1781	6	6.09	24.62	9.935	9.071	sp|Q8TBC4|UBA3_HUMAN	NEDD8-activating enzyme E1 catalytic subunit OS=Homo sapiens GN=UBA3 PE=1 SV=2	HUMAN	4	0.394457	2.33346	0.42462	2.01372	0.37325	2.0893	0.487529	2.24905	0.524808	2.10863	0.474242	2.22844	0.359749	2.26987	0.293765	2.58226	0.337287	2.22844	0.432514	1.94089	0.356451	2.55859	0.42462	2.01372	1.01859	2.0893	0.704693	2.05116	0.847227	2.12814	0.92045	2.14783	0.685488	2.14783	0.744732	2.03236	0.981748	1.97697	0.765597	1.99526
1799	6	6	70.27	35.14	35.14	sp|P61626|LYSC_HUMAN	Lysozyme C OS=Homo sapiens GN=LYZ PE=1 SV=1	HUMAN	3	0.619441	6.54636	0.469894	25.1189	0.474242	8.31764	0.83946	2.0893	0.636796	22.2843	0.642688	2.48886	0.413047	21.4783	0.349945	4.32514	0.436516	2.0893	0.549541	6.36796	0.47863	14.4544	0.591562	4.01791	0.654636	3.25087	0.570164	22.6987	0.698232	7.87046	0.862979	19.9526	0.744732	8.47227	0.928966	19.2309	0.855067	2.55859	0.737904	21.0863
1788	6	6.02	8.216	4.541	4.541	sp|Q13765-2|NACA_HUMAN	Isoform 2 of Nascent polypeptide-associated complex subunit alpha OS=Homo sapiens GN=NACA	HUMAN	3	0.30761	2.46604	0.597035	1.78649	0.49204	2.07014	0.343558	2.70396	0.685488	1.61436	0.559758	2.03236	0.334195	2.12814	0.591562	1.59956	0.60256	1.6293	0.376704	2.208	0.679204	1.38038	0.691831	1.6293	1.14815	2.31206	1.99526	2.55859	2.03236	2.60615	0.524808	2.42103	0.981748	1.7378	1	2.01372	0.642688	2.22844	1.22462	2.208
1823	6	6	57.28	30.1	30.1	sp|P82909|RT36_HUMAN	28S ribosomal protein S36, mitochondrial OS=Homo sapiens GN=MRPS36 PE=1 SV=2	HUMAN	3	0.946237	1.77011	1.1695	1.65959	0.794328	1.6293	0.895365	1.41906	1.09648	1.70608	0.751623	1.52757	0.359749	2.46604	0.654636	1.58489	0.625173	1.90546	0.337287	2.53513	0.597035	1.8197	0.586138	1.85353	0.376704	2.42103	0.654636	1.83654	0.642688	1.87068	0.30761	2.48886	0.549541	1.75388	0.534564	1.83654	0.436516	2.39883	0.787046	1.7378
1792	6	6.01	30.63	11.39	11.39	sp|Q9Y259|CHKB_HUMAN	Choline/ethanolamine kinase OS=Homo sapiens GN=CHKB PE=1 SV=3	HUMAN	3	0.233346	3.59749	0.376704	2.14783	0.260615	3.37287	0.199526	3.69828	0.322107	2.39883	0.246604	3.25087	0.57544	2.77971	0.60256	2.35505	0.570164	2.1677	0.510505	1.94089	0.519996	1.6293	0.487529	1.49969	3.0761	3.87258	2.91072	3.69828	2.72898	3.63078	1.59956	2.77971	1.58489	2.12814	1.49969	2.14783	1.99526	2.99226	2.1677	3.04789
1852	5.86	5.86	47.78	25.56	25.56	tr|F5GWE5|F5GWE5_HUMAN	Phosphatidylinositol transfer protein alpha isoform OS=Homo sapiens GN=PITPNA PE=2 SV=1	HUMAN	5	0.496592	2.05116	0.337287	2.51189	0.469894	1.59956	0.366438	2.07014	0.253513	2.70396	0.340408	1.61436	0.648634	1.72187	0.195884	3.22107	0.390841	1.70608	0.47863	1.48594	0.145881	3.37287	0.272898	2.1677	1.27057	1.65959	0.413047	2.37684	0.717794	1.88799	1.83654	2.26987	0.654636	1.88799	1.07647	2.31206	1.38038	1.39316	0.376704	2.75423
1854	5.85	6.49	31.66	25.63	25.63	tr|M0R1Q7|M0R1Q7_HUMAN	Dickkopf-like protein 1 (Fragment) OS=Homo sapiens GN=DKKL1 PE=2 SV=1	HUMAN	4	0.879022	1.97697	0.990832	4.44631	0.49204	2.88403	0.855067	3.59749	0.963829	4.44631	0.47863	3.56451	0.608135	2.29087	0.164437	4.52898	0.152757	4.44631	0.591562	1.88799	0.151356	4.52898	0.144544	4.44631	0.685488	3.37287	0.185353	4.48745	0.177011	4.44631	0.60256	4.44631	0.172187	4.48745	0.114815	4.44631	1.22462	2.14783	0.235505	4.57088
1856	5.85	5.85	64.38	40	25.62	sp|Q9NWV4|CA123_HUMAN	UPF0587 protein C1orf123 OS=Homo sapiens GN=C1orf123 PE=1 SV=1	HUMAN	4	0.487529	1.59956	0.534564	1.35519	0.413047	1.45881	0.469894	1.51356	0.510505	1.24738	0.394457	1.47231	0.510505	1.38038	0.570164	1.40605	0.510505	1.34276	0.487529	1.30617	0.534564	1.5417	0.483059	1.43219	1.04713	1.5417	1.19124	1.6293	1.03753	1.58489	0.937562	1.36773	1.04713	1.48594	0.937562	1.39316	1.28233	1.51356	1.45881	1.67494
1894	5.44	12.4	48.79	38.65	28.02	sp|P61006|RAB8A_HUMAN	Ras-related protein Rab-8A OS=Homo sapiens GN=RAB8A PE=1 SV=1	HUMAN	8	1.25892	2.18776	0.233346	2.67917	0.597035	2.10863	1.41906	2.18776	0.265461	2.65461	0.672977	2.208	0.359749	2.39883	0.448745	2.208	0.0474242	2.67917	0.394457	2.42103	0.505825	2.22844	0.0349945	3.31131	0.285759	2.44343	0.356451	2.14783	0.0288403	2.85759	1.58489	2.29087	1.97697	2.33346	0.0981748	2.58226	0.586138	2.33346	0.744732	2.1677
1901	5.37	5.37	21.86	8.961	8.961	sp|Q9NPH2|INO1_HUMAN	Inositol-3-phosphate synthase 1 OS=Homo sapiens GN=ISYNA1 PE=1 SV=1	HUMAN	5	0.895365	18.8799	0.591562	22.9087	0.887156	19.5884	0.591562	2.0893	0.387258	11.9124	0.586138	2.0893	0.765597	6.72977	0.608135	2.0893	0.591562	18.7068	0.505825	3.49945	0.401791	14.7231	0.387258	2.0893	0.847227	4.05509	0.672977	16.9044	0.648634	2.0893	1.2942	21.0863	1.02802	19.2309	0.990832	14.3219	0.855067	6.19441	0.679204	20.5116
1937	5.11	5.13	17.66	10.02	7.64	sp|P14866|HNRPL_HUMAN	Heterogeneous nuclear ribonucleoprotein L OS=Homo sapiens GN=HNRNPL PE=1 SV=2	HUMAN	3	0.954993	3.83707	0.57544	2.0893	1.01859	1.88799	0.580764	4.01791	0.353183	1.80302	0.625173	2.39883	0.544503	3.49945	0.724436	1.41906	0.744732	2.0893	0.340408	2.88403	0.444631	1.77011	0.457088	2.67917	0.554626	4.48745	0.751623	4.05509	0.772681	4.32514	0.937562	3.69828	1.25892	2.91072	1.2942	3.87258	0.519996	4.48745	0.704693	1.7378
1939	5.09	11.88	55.5	33.94	33.94	sp|P20338|RAB4A_HUMAN	Ras-related protein Rab-4A OS=Homo sapiens GN=RAB4A PE=1 SV=3	HUMAN	8	0.981748	2.0893	0.608135	2.0893	1.18032	2.10863	0.625173	2.0893	0.387258	2.0893	0.751623	2.0893	0.465586	2.0893	0.496592	2.10863	0.461318	2.0893	0.296483	2.0893	0.316228	2.10863	0.293765	2.0893	0.469894	2.10863	0.505825	2.0893	0.465586	2.0893	0.758578	2.0893	0.816582	2.0893	0.751623	2.0893	0.390841	2.10863	0.420727	2.0893
1954	4.99	4.99	31.82	20.63	13.64	tr|S4R435|S4R435_HUMAN	Protein RPS10-NUDT3 (Fragment) OS=Homo sapiens GN=RPS10-NUDT3 PE=4 SV=1	HUMAN	3	0.380189	2.07014	0.366438	1.85353	0.413047	1.99526	0.465586	2.05116	0.457088	1.8197	0.49204	1.99526	0.293765	1.94089	0.346737	2.05116	0.363078	1.92309	0.359749	1.95885	0.416869	2.05116	0.452898	1.83654	0.809096	2.1677	0.862979	2.14783	0.981748	1.92309	0.831764	1.97697	0.990832	1.99526	0.990832	1.95885	0.704693	1.87068	0.855067	1.78649
1962	4.95	4.95	22.64	8.132	8.132	sp|Q13867|BLMH_HUMAN	Bleomycin hydrolase OS=Homo sapiens GN=BLMH PE=1 SV=1	HUMAN	3	0.288403	2.44343	0.359749	1.7378	0.394457	2.07014	0.277971	2.07014	0.337287	1.61436	0.359749	2.35505	0.270396	2.48886	0.11695	3.46737	0.383707	2.18776	0.253513	2.55859	0.102802	3.69828	0.369828	1.75388	0.963829	2.33346	0.319154	3.28095	1.31826	2.208	0.717794	2.35505	0.272898	3.46737	1.04713	2.31206	0.636796	2.37684	0.270396	3.13329
2000	4.63	4.63	30.3	28.79	16.67	sp|Q075Z2|BSPH1_HUMAN	Binder of sperm protein homolog 1 OS=Homo sapiens GN=BSPH1 PE=2 SV=1	HUMAN	3	0.870964	1.67494	0.758578	1.40605	0.772681	1.78649	1.25892	1.90546	1.05682	1.85353	1.07647	1.83654	0.265461	2.29087	0.440555	1.67494	0.296483	2.18776	0.363078	1.99526	0.608135	1.85353	0.416869	1.92309	0.277971	2.39883	0.483059	1.92309	0.353183	2.05116	0.334195	2.24905	0.570164	1.61436	0.390841	2.0893	0.296483	2.39883	0.534564	1.90546
2029	4.51	4.55	20.79	5.516	5.516	tr|J3KNJ3|J3KNJ3_HUMAN	N-acetylated-alpha-linked acidic dipeptidase 2 OS=Homo sapiens GN=NAALAD2 PE=2 SV=1	HUMAN	3	2.39883	2.0893	0.328095	4.13048	0.887156	3.10456	1.34276	1.80302	0.187068	5.05825	0.483059	4.20727	0.704693	2.67917	0.340408	4.96592	0.114815	6.72977	0.387258	1.5417	0.192309	4.69894	0.0744732	6.36796	0.288403	1.51356	0.145881	5.05825	0.0613762	6.13762	2.208	4.87529	1.01859	4.40555	0.349945	5.05825	0.787046	3.40408	0.383707	4.87529
2042	4.44	4.45	29.23	16.33	16.33	sp|Q17RN3|FA98C_HUMAN	Protein FAM98C OS=Homo sapiens GN=FAM98C PE=2 SV=1	HUMAN	3	0.218776	5.19996	1.1272	4.36516	0.83946	4.44631	0.20893	5.01187	0.990832	4.36516	0.744732	4.44631	0.597035	4.32514	0.591562	4.48745	0.559758	4.44631	0.534564	2.26987	0.524808	4.52898	0.496592	3.94457	2.72898	5.01187	2.72898	4.83059	2.35505	4.74242	0.524808	4.44631	0.519996	4.52898	0.49204	4.48745	0.704693	4.44631	0.698232	4.48745
2123	4.09	4.09	12.47	4.052	2.234	sp|Q6ZU64|CC108_HUMAN	Coiled-coil domain-containing protein 108 OS=Homo sapiens GN=CCDC108 PE=2 SV=2	HUMAN	4	1.04713	1.49969	0.57544	1.78649	0.608135	1.49969	1.05682	1.69044	0.57544	1.78649	0.591562	1.72187	0.724436	1.75388	0.597035	1.64437	0.608135	1.55597	0.724436	1.70608	0.586138	1.75388	0.591562	1.75388	0.685488	1.75388	0.564937	1.64437	0.57544	1.55597	1.21339	1.97697	1	2.01372	1.03753	1.7378	1.20226	1.77011	0.972747	1.57036
2159	4.04	4.04	18.52	2.913	2.091	sp|P39060-2|COIA1_HUMAN	Isoform 3 of Collagen alpha-1(XVIII) chain OS=Homo sapiens GN=COL18A1	HUMAN	3	0.946237	3.01995	0.515229	4.52898	0.47863	1.78649	0.751623	2.58226	0.409261	4.44631	0.383707	1.59956	0.519996	4.05509	0.457088	3.19154	0.416869	2.0893	0.420727	3.01995	0.359749	3.98107	0.334195	2.67917	0.554626	1.95885	0.483059	2.99226	0.440555	2.05116	1	4.44631	0.862979	4.44631	0.787046	4.44631	1.08643	4.09261	0.937562	4.28548
2209	4.01	4.01	26.97	5.78	5.78	tr|B3KYA7|B3KYA7_HUMAN	Serine/threonine-protein kinase 3 OS=Homo sapiens GN=STK3 PE=2 SV=1	HUMAN	2	0.801678	2.10863	0.586138	3.69828	0.954993	2.0893	0.824138	2.0893	0.597035	4.92039	0.981748	2.0893	0.57544	2.88403	0.510505	24.2103	0.636796	15.5597	0.586138	3.80189	0.519996	24.2103	0.654636	18.8799	0.711214	2.70396	0.625173	22.4905	0.787046	14.5881	0.972747	2.0893	0.855067	19.9526	1.07647	4.16869	0.597035	2.0893	0.529663	23.9883
2258	4	4.03	15.22	5.741	4.139	tr|G3V325|G3V325_HUMAN	Pentatricopeptide repeat-containing protein 1, mitochondrial OS=Homo sapiens GN=ATP5J2-PTCD1 PE=4 SV=1	HUMAN	3	2.29087	1.85353	0.83946	1.95885	0.322107	2.75423	1.45881	1.87068	0.544503	1.78649	0.239883	2.60615	0.380189	2.33346	0.452898	1.97697	0.501187	2.26987	0.222843	2.67917	0.288403	2.03236	0.340408	2.29087	0.177011	2.48886	0.187068	2.12814	0.239883	2.33346	0.413047	2.35505	0.465586	1.99526	0.630957	2.07014	1.03753	2.01372	1.35519	2.67917
2353	4	4	24.07	24.07	24.07	sp|Q9HD89|RETN_HUMAN	Resistin OS=Homo sapiens GN=RETN PE=2 SV=1	HUMAN	2	1.02802	2.208	0.461318	2.58226	0.711214	2.22844	0.870964	1.44544	0.405508	2.55859	0.597035	2.24905	0.270396	3.13329	0.363078	2.58226	0.390841	2.33346	0.242103	3.04789	0.337287	2.48886	0.325087	2.55859	0.275423	2.91072	0.394457	2.37684	0.366438	2.48886	0.510505	2.55859	0.928966	2.83139	0.758578	2.37684	0.337287	3.13329	0.554626	2.31206
2266	4	4.02	20.88	14.29	14.29	sp|P40306|PSB10_HUMAN	Proteasome subunit beta type-10 OS=Homo sapiens GN=PSMB10 PE=1 SV=1	HUMAN	2	0.704693	2.10863	0.390841	2.0893	0.731139	2.10863	0.49204	2.0893	0.270396	2.0893	0.510505	2.0893	0.731139	2.10863	0.744732	2.0893	0.461318	2.0893	0.510505	2.0893	0.515229	2.10863	0.319154	2.0893	1.02802	2.0893	1.04713	2.0893	0.642688	2.10863	1.87068	2.10863	1.88799	2.0893	1.1695	2.10863	0.990832	2.0893	1.00925	2.0893
2405	3.64	3.64	25.89	9.821	9.821	sp|Q00688|FKBP3_HUMAN	Peptidyl-prolyl cis-trans isomerase FKBP3 OS=Homo sapiens GN=FKBP3 PE=1 SV=1	HUMAN	2	0.758578	1.69044	0.636796	1.57036	0.564937	2.67917	0.717794	1.58489	0.597035	1.85353	0.529663	2.35505	0.613762	2.07014	0.717794	2.37684	0.57544	2.83139	0.580764	2.85759	0.672977	1.65959	0.539511	1.69044	0.801678	2.10863	0.937562	1.58489	0.751623	1.95885	0.954993	1.70608	1.11686	1.51356	0.895365	2.44343	1.08643	4.2462	1.25892	3.40408
2440	3.4	3.4	19.82	9.309	9.309	sp|P07711|CATL1_HUMAN	Cathepsin L1 OS=Homo sapiens GN=CTSL PE=1 SV=2	HUMAN	2	0.340408	3.19154	0.597035	2.42103	0.60256	2.42103	0.155597	3.04789	0.280543	2.29087	0.285759	2.29087	0.416869	2.35505	0.711214	2.10863	0.501187	2.75423	0.201372	3.40408	0.331131	1.77011	0.237684	3.31131	1.31826	2.42103	2.26987	2.65461	1.57036	2.37684	0.870964	2.60615	1.19124	2.05116	0.954993	2.65461	0.737904	2.75423	1.18032	1.97697
2445	3.37	3.37	22.3	3.744	2.579	sp|Q13136|LIPA1_HUMAN	Liprin-alpha-1 OS=Homo sapiens GN=PPFIA1 PE=1 SV=1	HUMAN	2	0.912011	19.4089	0.772681	2.80543	0.619441	21.4783	0.990832	12.1339	0.83946	2.0893	0.672977	21.8776	0.564937	8.3946	0.613762	10.4713	0.483059	24.8886	0.613762	2.65461	0.672977	21.8776	0.524808	23.9883	0.613762	4.57088	0.672977	21.8776	0.524808	23.9883	0.724436	2.99226	0.787046	20.3236	0.619441	22.4905	0.912011	19.4089	0.990832	2.55859
2529	2.85	2.86	20.5	8.25	4.75	sp|Q8N9N2|ASCC1_HUMAN	Activating signal cointegrator 1 complex subunit 1 OS=Homo sapiens GN=ASCC1 PE=1 SV=1	HUMAN	2	0.870964	2.10863	0.698232	2.0893	0.194089	2.10863	0.409261	2.10863	0.328095	2.0893	0.0912011	2.10863	0.549541	2.10863	0.554626	2.0893	0.448745	2.0893	0.258226	2.10863	0.260615	2.0893	0.210863	2.0893	0.625173	2.10863	0.625173	2.10863	0.505825	2.10863	0.787046	2.0893	0.787046	2.0893	0.636796	2.0893	2.80543	2.0893	2.83139	2.10863
2551	2.75	2.75	18.6	6.619	3.936	sp|Q9ULP9|TBC24_HUMAN	TBC1 domain family member 24 OS=Homo sapiens GN=TBC1D24 PE=1 SV=2	HUMAN	2	1.04713	4.44631	1.23595	2.26987	0.937562	3.46737	0.946237	4.44631	1.1272	1.38038	0.855067	2.31206	0.49204	2.53513	0.636796	4.44631	0.0559758	5.24808	0.444631	3.46737	0.57544	4.48745	0.0487529	5.29664	0.452898	4.48745	0.597035	4.48745	0.0380189	5.49541	0.390841	3.56451	0.505825	4.48745	0.0452898	5.29664	0.505825	4.48745	0.672977	4.44631
2572	2.63	2.63	25.52	12.41	12.41	sp|P39019|RS19_HUMAN	40S ribosomal protein S19 OS=Homo sapiens GN=RPS19 PE=1 SV=2	HUMAN	2	0.559758	6.85488	0.534564	9.63829	0.369828	9.54993	0.648634	5.59758	0.619441	7.87046	0.432514	11.695	0.564937	12.4738	0.275423	5.70164	0.42462	2.0893	0.654636	10.0925	0.319154	7.11213	0.49204	2.10863	1	2.0893	0.49204	24.6604	0.751623	3.59749	1.04713	2.0893	0.519996	24.2103	0.787046	5.10505	1.48594	22.08	0.737904	2.0893
2598	2.51	2.51	15.81	13.49	9.767	tr|U3KPS2|U3KPS2_HUMAN	Myeloblastin OS=Homo sapiens GN=PRTN3 PE=4 SV=1	HUMAN	2	0.937562	1.31826	0.724436	1.36773	1.04713	1.14815	0.816582	1.51356	0.630957	1.24738	0.92045	1.28233	0.625173	1.25892	0.744732	1.28233	0.758578	1.27057	0.544503	1.25892	0.648634	1.30617	0.660694	1.45881	0.660694	1.55597	0.77983	1.44544	0.801678	1.41906	0.855067	1.51356	1.01859	1.24738	1.03753	1.57036	0.591562	1.2942	0.698232	1.21339
2644	2.34	2.35	44.79	23.96	23.96	sp|O95777|NAA38_HUMAN	N-alpha-acetyltransferase 38, NatC auxiliary subunit OS=Homo sapiens GN=NAA38 PE=1 SV=3	HUMAN	2	0.398107	2.0893	0.505825	2.77971	0.794328	2.60615	0.301995	2.99226	0.413047	2.29087	0.625173	2.55859	0.220801	4.2462	0.685488	2.55859	0.390841	2.46604	0.170608	3.94457	0.549541	1.83654	0.296483	3.31131	0.559758	2.88403	1.80302	2.77971	1	4.05509	0.409261	2.46604	1.31826	2.44343	0.698232	2.80543	0.272898	3.43558	0.855067	2.53513
2667	2.26	2.38	23.41	8.167	6.352	sp|Q96C11|FGGY_HUMAN	FGGY carbohydrate kinase domain-containing protein OS=Homo sapiens GN=FGGY PE=1 SV=2	HUMAN	3	0.376704	2.44343	0.570164	2.12814	1.08643	1.20226	0.310456	2.51189	0.440555	2.37684	0.847227	2.18776	0.691831	2.24905	0.328095	2.70396	0.691831	1.44544	0.544503	2.31206	0.222843	2.70396	0.529663	2.24905	1.61436	2.24905	0.92045	2.42103	1.80302	2.35505	1.22462	1.49969	0.613762	2.51189	1.21339	2.1677	0.636796	2.1677	0.301995	2.72898
2679	2.2	6.53	29.25	17.22	16.98	sp|Q9Y6M4-4|KC1G3_HUMAN	Isoform 4 of Casein kinase I isoform gamma-3 OS=Homo sapiens GN=CSNK1G3	HUMAN	6	0.731139	2.67917	0.444631	2.88403	0.444631	2.29087	0.772681	3.37287	0.474242	3.10456	0.469894	3.94457	0.299226	3.7325	0.501187	4.28548	0.519996	2.0893	0.316228	2.39883	0.529663	2.0893	0.549541	8.79023	0.405508	2.0893	0.679204	2.0893	0.704693	2.60615	0.660694	2.10863	1.10662	2.0893	1.14815	2.83139	0.666807	2.0893	1.11686	2.0893
2741	2.07	2.11	13.44	2.201	1.258	sp|Q9HAU5|RENT2_HUMAN	Regulator of nonsense transcripts 2 OS=Homo sapiens GN=UPF2 PE=1 SV=1	HUMAN	1	0.316228	2.10863	0.0539511	32.5087	0.57544	23.1206	0.642688	2.0893	0.0751623	31.9154	1.14815	19.9526	0.253513	2.12814	0.334195	28.3139	0.180302	31.3329	0.515229	2.10863	0.666807	22.08	0.356451	27.2898	0.794328	2.0893	1.02802	19.2309	0.539511	23.7684	9.54993	31.6228	7.51623	31.3329	4.32514	31.3329	0.444631	25.5859	0.57544	2.37684
2757	2.05	2.18	13.29	3.591	2.873	sp|Q9BSJ8-2|ESYT1_HUMAN	Isoform 2 of Extended synaptotagmin-1 OS=Homo sapiens GN=ESYT1	HUMAN	2	0.625173	2.10863	0.831764	2.0893	0.127057	2.10863	0.608135	2.0893	0.801678	2.10863	0.122462	2.10863	0.159956	2.10863	0.161436	2.10863	0.570164	2.10863	0.15417	2.10863	0.157036	2.0893	0.554626	2.0893	0.253513	2.0893	0.255859	2.10863	0.903649	2.0893	0.190546	2.10863	0.192309	2.10863	0.685488	2.0893	1.24738	2.0893	1.25892	2.0893
2762	2.05	2.05	53.49	21.71	15.5	sp|P07108-4|ACBP_HUMAN	Isoform 4 of Acyl-CoA-binding protein OS=Homo sapiens GN=DBI	HUMAN	2	0.895365	2.37684	0.824138	1.8197	0.758578	1.38038	0.83946	1.85353	0.772681	1.38038	0.717794	1.39316	0.731139	1.59956	0.737904	1.40605	0.580764	1.72187	0.691831	2.01372	0.698232	1.48594	0.544503	1.38038	0.809096	2.91072	0.824138	2.72898	0.642688	1.65959	0.887156	2.58226	0.895365	1.90546	0.698232	1.38038	0.954993	1.97697	0.963829	1.38038
2799	2.02	4.02	23.65	8.683	4.042	sp|P04049-2|RAF1_HUMAN	Isoform 2 of RAF proto-oncogene serine/threonine-protein kinase OS=Homo sapiens GN=RAF1	HUMAN	2	0.570164	2.10863	0.83946	2.10863	1.49969	2.10863	0.539511	2.10863	0.794328	2.10863	1.41906	2.10863	0.636796	2.0893	0.679204	2.0893	0.613762	2.10863	0.60256	2.0893	0.636796	2.10863	0.580764	2.0893	1.09648	2.0893	1.1695	2.0893	1.0666	2.10863	0.744732	2.10863	0.794328	2.10863	0.724436	2.0893	0.420727	2.0893	0.448745	2.0893
2797	2.02	4.25	26.73	10.91	7.572	sp|P55795|HNRH2_HUMAN	Heterogeneous nuclear ribonucleoprotein H2 OS=Homo sapiens GN=HNRNPH2 PE=1 SV=1	HUMAN	2	1.14815	2.0893	1.1272	2.0893	0.428549	2.0893	1.02802	2.0893	1.00925	2.0893	0.380189	2.0893	0.353183	2.0893	0.474242	2.10863	0.109648	2.10863	0.313329	2.10863	0.42462	2.0893	0.0972747	2.10863	0.30479	2.0893	0.409261	2.0893	0.0937562	2.10863	0.310456	2.0893	0.416869	2.10863	0.0954993	2.12814	0.816582	2.10863	1.10662	2.10863
2821	2.02	2.02	27.56	11.54	11.54	sp|O95081-2|AGFG2_HUMAN	Isoform 2 of Arf-GAP domain and FG repeat-containing protein 2 OS=Homo sapiens GN=AGFG2	HUMAN	1	0.625173	2.10863	1.02802	2.0893	0.787046	2.0893	0.613762	2.10863	1.00925	2.0893	0.772681	2.0893	0.534564	2.10863	0.666807	2.0893	0.416869	2.0893	0.524808	2.10863	0.654636	2.0893	0.409261	2.0893	0.847227	2.0893	1.05682	2.10863	0.654636	2.10863	0.515229	2.0893	0.642688	2.0893	0.398107	2.10863	0.679204	2.0893	0.83946	2.0893
2838	2.01	2.31	20.45	2.038	1.446	tr|H7C5R8|H7C5R8_HUMAN	Poly [ADP-ribose] polymerase 14 (Fragment) OS=Homo sapiens GN=PARP14 PE=2 SV=1	ADP-ribose	2	0.255859	2.0893	0.47863	2.10863	0.218776	2.0893	0.270396	2.0893	0.510505	2.0893	0.231207	2.10863	0.711214	2.0893	0.366438	2.0893	0.586138	2.10863	0.751623	2.0893	0.387258	2.0893	0.625173	2.0893	2.75423	2.0893	1.41906	2.0893	2.29087	2.10863	1.45881	2.0893	0.758578	2.0893	1.21339	2.0893	3.22107	2.10863	1.65959	2.10863
2871	2.01	2.01	38.89	5.864	5.864	sp|P67809|YBOX1_HUMAN	Nuclease-sensitive element-binding protein 1 OS=Homo sapiens GN=YBX1 PE=1 SV=3	HUMAN	1	0.343558	2.0893	0.474242	2.10863	0.539511	2.0893	0.405508	2.10863	0.564937	2.0893	0.642688	2.0893	0.248886	2.10863	0.416869	2.0893	0.529663	2.10863	0.296483	2.0893	0.49204	2.10863	0.630957	2.0893	0.724436	2.0893	1.20226	2.0893	1.5417	2.10863	0.519996	2.0893	0.862979	2.10863	1.10662	2.0893	0.457088	2.10863	0.765597	2.0893
2893	2.01	2.01	14.59	2.588	2.588	sp|Q7Z5V6|PPR32_HUMAN	Protein phosphatase 1 regulatory subunit 32 OS=Homo sapiens GN=PPP1R32 PE=1 SV=1	HUMAN	1	0.630957	22.4905	0.685488	9.90832	0.711214	2.0893	0.534564	12.8233	0.586138	2.10863	0.608135	6.42688	0.586138	3.76704	0.698232	2.0893	0.57544	3.19154	0.501187	2.96483	0.597035	18.7068	0.49204	3.53183	0.928966	19.2309	1.09648	19.5884	0.912011	19.4089	0.847227	2.60615	1	14.9969	0.831764	3.10456	0.816582	2.1677	0.972747	2.88403
[truncated: 8 more rows]
[truncated: 2 more columns]

## Sheet: V vs S
N	Unused	Total	%Cov	%Cov(50)	%Cov(95)	Accession	Name	Species	Peptides(95%)	115:113（S1/C1）	EF 115:113	116:113（S2/C1）	EF 116:113	117:113（S3/C1）	EF 117:113	115:114（S1/C2）	EF 115:114	116:114（S2/C2）	EF 116:114	117:114（S3/C2）	EF 117:114	118:113（V1/C1）	EF 118:113	119:113（V2/C1）	EF 119:113	121:113（V3/C1）	EF 121:113	118:114（V1/C2）	EF 118:114	119:114（V2/C2）	EF 119:114	121:114（V3/C2）	EF 121:114	118:115（V1/S1）	EF 118:115	119:115（V2/S1）	EF 119:115	121:115（V3/S1）	EF 121:115	118:116（V1/S2）	EF 118:116	119:116（V2/S2）	EF 119:116	121:116（V3/S2）	EF 121:116	118:117（V1/S3）	EF 118:117	119:117（V2/S3）	EF 119:117
[truncated: 43 more rows]
[truncated: 2 more columns]
